# Supplementary material for: Phylogenomic Analysis of Campylobacter fetus Reveals a Clonal Structure of Insertion Element ISCfe1 Positive Genomes
Source: Front Microbiol. 2020 Nov 12;11:585374. doi: 10.3389/fmicb.2020.585374 (PMC7688749; doi:10.3389/fmicb.2020.585374)
Supplement: Supplementary file 3 [file Table_1.XLSX]

## Sheet: main
	Table S1: detailed information on publically avaliable genomic data of C. fetus used in this study
No.	Study ID	SRA/Assembly ID	Strain name	collection_date	Country	Host	Continent	BioSample	BioProject	subspecies	Organism	Alias/strain	Replicons	WGS	Publication
1	noinfo-ERR175744-Cfv05355	ERR175744	Cfv05355					SAMEA1528032	PRJEB2226		Campylobacter fetus	Cfv05355-sc-2012-06-26T10:27:10Z-1441440			NCBI
2	arg-SRR9668102-13-344	SRR9668102	13-344	2013	Argentina	Bovine	South America	SAMN10518270	PRJNA528637	cff	Campylobacter fetus subsp. fetus				NCBI
3	noinfo-ERR175741-Cff90189	ERR175741	Cff90189					SAMEA1527959	PRJEB2226		Campylobacter fetus	Cff90189-sc-2012-06-26T10:27:08Z-1441437			NCBI
4	arg-ERR1045995-INTA11	ERR1045995	06/340	2006	Argentina	Bovine	South America	SAMEA3403214	PRJEB8721	Cff	Campylobacter fetus subsp. fetus	INTA11-sc-2303874			Irola et al., 2017
5	arg-GCF_001699655-ADRI1362	GCF_001699655	ADRI1362	1989	Argentina	Bovine	South America	SAMN04419579	PRJNA285152	cff-cfvi*	Campylobacter fetus subsp. venerealis	ADRI1362	LREX01	Contig	Van der Graaf-van Bloois et al., 2014b
6	arg-ERR1045987-INTA3	ERR1045987	00/564	2000	Argentina	Bovine	South America	SAMEA3403206	PRJEB8721	Cff	Campylobacter fetus subsp. fetus	INTA3-sc-2303866			Irola et al., 2017
7	arg-ERR1045991-INTA7	ERR1045991	03/596	2003	Argentina	Bovine	South America	SAMEA3403210	PRJEB8721	Cff	Campylobacter fetus subsp. fetus	INTA7-sc-2303870			Irola et al., 2017
8	arg-GCF_001699615-cfvi03-596	GCF_001699615	cfvi03-596	2004	Argentina	Bovine	South America	SAMN04417662	PRJNA184002	cfvi	Campylobacter fetus subsp. venerealis cfvi03/596	cfvi03/596	LRAM01	Contig	Van der Graaf-van Bloois et al., 2014b
9	arg-ERR1045988-INTA4	ERR1045988	01/320	2001	Argentina	Bovine	South America	SAMEA3403207	PRJEB8721	Cff	Campylobacter fetus subsp. fetus	INTA4-sc-2303867			Irola et al., 2017
10	arg-ERR1045997-INTA13	ERR1045997	07/379	2007	Argentina	Bovine	South America	SAMEA3403216	PRJEB8721	Cfvi*	Campylobacter fetus subsp. venerealis	INTA13-sc-2303876			Irola et al., 2017
11	arg-ERR1045990-INTA6	ERR1045990	02/146	2002	Argentina	Bovine	South America	SAMEA3403209	PRJEB8721	Cfvi*	Campylobacter fetus subsp. venerealis	INTA6-sc-2303869			Irola et al., 2017
12	arg-GCF_001699685-cfvi9825	GCF_001699685	cfvi9825	2004	Argentina	Bovine	South America	SAMN04419560	PRJNA183989	cfv	Campylobacter fetus subsp. venerealis cfvi9825	cfvi9825	LRES01	Contig	Van der Graaf-van Bloois et al., 2014b
13	arg-ERR1045985-INTA1	ERR1045985	99/801	1999	Argentina	Bovine	South America	SAMEA3403204	PRJEB8721	Cff	Campylobacter fetus subsp. fetus	INTA1-sc-2303864			Irola et al., 2017
14	noinfo-ERR175745-Cfvi99541	ERR175745	Cfvi99541					SAMEA1527981	PRJEB2226		Campylobacter fetus	Cfvi99541-sc-2012-06-26T10:31:01Z-1441441			NCBI
15	arg-GCF_000414135-99541	GCF_000414135	INTA 99541		Argentina	Bovine	South America	SAMN02469943	PRJNA202842	cfvi	Campylobacter fetus subsp. venerealis bv. intermedius str. 99541	99541	ASTK01	Contig	Irola et al., 2013
16	arg-ERR1045993-INTA9	ERR1045993	05/394	2005	Argentina	Bovine	South America	SAMEA3403212	PRJEB8721	Cff	Campylobacter fetus subsp. fetus	INTA9-sc-2303872			Irola et al., 2017
17	arg-GCF_001699555-cfvi02-298	GCF_001699555	cfvi02-298	2004	Argentina	Bovine	South America	SAMN04445794	PRJNA184001	cfvi	Campylobacter fetus subsp. venerealis cfvi02/298	cfvi02/298	LRVK01	Contig	Van der Graaf-van Bloois et al., 2014b
18	noinfo-ERR175743-Cfv90264	ERR175743	Cfv90264					SAMEA1528022	PRJEB2226		Campylobacter fetus	Cfv90264-sc-2012-06-26T10:27:10Z-1441439			NCBI
19	arg-ERR1045994-INTA10	ERR1045994	05/434	2005	Argentina	Bovine	South America	SAMEA3403213	PRJEB8721	Cff	Campylobacter fetus subsp. fetus	INTA10-sc-2303873			Irola et al., 2017
20	arg-GCF_001699565-cfvi92-203	GCF_001699565	cfvi92-203	2004	Argentina	Bovine	South America	SAMN04445795	PRJNA184003	cfvi	Campylobacter fetus subsp. venerealis cfvi92/203	cfvi92/203	LRVL01	Contig	Van der Graaf-van Bloois et al., 2014b
21	arg-ERR1045989-INTA5	ERR1045989	01/210	2001	Argentina	Bovine	South America	SAMEA3403208	PRJEB8721	Cff	Campylobacter fetus subsp. fetus	INTA5-sc-2303868			Irola et al., 2017
22	arg-ERR1045992-INTA8	ERR1045992	04/875	2004	Argentina	Bovine	South America	SAMEA3403211	PRJEB8721	Cff	Campylobacter fetus subsp. fetus	INTA8-sc-2303871			Irola et al., 2017
23	arg-ERR1046001-INTA17	ERR1046001	10/445	2010	Argentina	Bovine	South America	SAMEA3403220	PRJEB8721	Cff	Campylobacter fetus subsp. fetus	INTA17-sc-2303880			Irola et al., 2017
24	arg-ERR1045998-INTA14	ERR1045998	07/485	2007	Argentina	Bovine	South America	SAMEA3403217	PRJEB8721	Cff	Campylobacter fetus subsp. venerealis	INTA14-sc-2303877			Irola et al., 2017
25	noinfo-ERR175742-Cff12218	ERR175742	Cff12218					SAMEA1527993	PRJEB2226		Campylobacter fetus	Cff12218-sc-2012-06-26T10:31:00Z-1441438			NCBI
26	arg-ERR1045986-INTA2	ERR1045986	00/398	2000	Argentina	Bovine	South America	SAMEA3403205	PRJEB8721	Cff	Campylobacter fetus subsp. fetus	INTA2-sc-2303865			Irola et al., 2017
27	arg-ERR1046005-INTA21	ERR1046005	15/301	2015	Argentina	Bovine	South America	SAMEA3403224	PRJEB8721	Cff	Campylobacter fetus subsp. fetus	INTA21-sc-2303884			Irola et al., 2017
28	arg-GCF_000512745-cfvi03-293	GCF_000512745	cfvi03-293		Argentina	Bovine	South America	SAMN02641386	PRJNA183998	cff-cfvi	Campylobacter fetus subsp. venerealis bv. intermedius strain 03/293	cfvi03/293			Van der Graaf-van Bloois et al., 2014a
29	noinfo-ERR175740-Cff01165	ERR175740	Cff01165					SAMEA1527951	PRJEB2226		Campylobacter fetus	Cff01165-sc-2012-06-26T10:27:06Z-1441436			NCBI
30	arg-GCF_001686885-01-165	GCF_001686885	01-165	2001	Argentina	Bovine	South America	SAMN04505906	PRJNA183990	cfvi	Campylobacter fetus subsp. venerealis	01/165	-	Complete Genome	Van der Graaf-van Bloois et al., 2014b
31	arg-ERR1045999-INTA15	ERR1045999	08/362	2008	Argentina	Bovine	South America	SAMEA3403218	PRJEB8721	Cff	Campylobacter fetus subsp. fetus	INTA15-sc-2303878			Irola et al., 2017
32	arg-ERR1046000-INTA16	ERR1046000	10/247	2010	Argentina	Bovine	South America	SAMEA3403219	PRJEB8721	Cff	Campylobacter fetus subsp. fetus	INTA16-sc-2303879			Irola et al., 2017
33	arg-GCF_001699635-cfvi97-532	GCF_001699635	cfvi97-532	2004	Argentina	Bovine	South America	SAMN04419559	PRJNA184004	cfvi	Campylobacter fetus subsp. venerealis cfvi97/532	cfvi97/532	LRER01	Contig	Van der Graaf-van Bloois et al., 2014b
34	arg-SRR9668101-06-341	SRR9668101	06-341	2006	Argentina	Bovine	South America	SAMN10523499	PRJNA528637	cfv	Campylobacter fetus subsp. venerealis				NCBI
35	zaf-GCF_001699725-zaf65	GCF_001699725	zaf65	2007	South Africa	Bovine	Africa	SAMN04419580	PRJNA285151	cff-cfvi*	Campylobacter fetus subsp. venerealis	zaf65	LREY01	Contig	Van der Graaf-van Bloois et al., 2014b
36	uk-ERR1203894-UK2	ERR1203894	2	1997	UK	Bovine	Europe	SAMEA3539405	PRJEB8721	cff	Campylobacter fetus subsp. fetus	UK2-sc-2403518			Irola et al., 2017
37	uk-ERR1203898-UK6	ERR1203898	6	2000	UK	Bovine	Europe	SAMEA3539409	PRJEB8721	cff	Campylobacter fetus subsp. fetus	UK6-sc-2403522			Irola et al., 2017
38	uk-GCF_001699535-WBT011-09	GCF_001699535	WBT011-09		UK	Bovine	Europe	SAMN03740594	PRJNA285144	cfvi	Campylobacter fetus subsp. venerealis	WBT011/09	LMBI01	Contig	Van der Graaf-van Bloois et al., 2014b
39	uk-ERR1203904-UK13	ERR1203904	14	2007	UK	Ovine	Europe	SAMEA3539415	PRJEB8721	cff	Campylobacter fetus subsp. fetus	UK13-sc-2403528			Irola et al., 2017
40	uk-ERR976390-21-C0091-10-14-2	ERR976390	21-C0091-10-14-2	2014	UK	Bovine	Europe	SAMEA3294289	PRJEB8721	cfv	Campylobacter fetus subsp. venerealis	21_C0091_10_14_2-sc-2244737			Irola et al., 2017
41	arg-ERR1046002-INTA18	ERR1046002	11/360	2011	Argentina	Bovine	South America	SAMEA3403221	PRJEB8721	Cff	Campylobacter fetus subsp. fetus	INTA18-sc-2303881			Irola et al., 2017
42	arg-ERR1046003-INTA19	ERR1046003	11/427	2011	Argentina	Bovine	South America	SAMEA3403222	PRJEB8721	Cff	Campylobacter fetus subsp. fetus	INTA19-sc-2303882			Irola et al., 2017
43	arg-GCF_000174675-Azul-94	GCF_000174675	Azul-94	1994	Argentina	Bovine	South America	SAMN02471365	PRJNA7	cfv	Campylobacter fetus subsp. venerealis str. Azul-94	Azul-94	ACLG01	Scaffold	Moolhuijzen et al., 2009
44	arg-SRR9668103-08-421	SRR9668103	08-421	2008	Argentina	Bovine	South America	SAMN10523721	PRJNA528637	cff	Campylobacter fetus subsp. fetus				NCBI
45	arg-ERR1045996-INTA12	ERR1045996	06/195	2006	Argentina	Bovine	South America	SAMEA3403215	PRJEB8721	Cfvi*	Campylobacter fetus subsp. fetus	INTA12-sc-2303875			Irola et al., 2017
46	ury-GCF_007109235-U10	GCF_007109235	U10	2017	Uruguay	Bovine	South America	SAMN12256972	PRJNA554155	cfv	Campylobacter fetus subsp. venerealis	U10	VJZW01	Scaffold	NCBI
47	deu-ERR1069014-BS-76-04	ERR1069014	BS-76-04	2004	Germany	Bovine	Europe	SAMEA3310267	PRJEB8721	cfv	Campylobacter fetus subsp. venerealis	BS_76_04-sc-2244688			Irola et al., 2017
48	deu-ERR1069022-14CS0001	ERR1069022	14CS0001	2014	Germany	Bovine	Europe	SAMEA3310275	PRJEB8721	cfv	Campylobacter fetus subsp. venerealis	14CS0001-sc-2244706			Irola et al., 2017
49	deu-ERR1069013-BS-201-02	ERR1069013	BS-201-02	2002	Germany	Bovine	Europe	SAMEA3310266	PRJEB8721	cfv	Campylobacter fetus subsp. venerealis	BS_201_02-sc-2244685			Irola et al., 2017
50	deu-ERR1069015-BS-38-06	ERR1069015	BS-38-06	2006	Germany	Bovine	Europe	SAMEA3310268	PRJEB8721	cfv	Campylobacter fetus subsp. venerealis	BS_38_06-sc-2244691			Irola et al., 2017
51	arg-GCF_000759515-97-608	GCF_000759515	97-608		Argentina	Bovine	South America	SAMN02870596	PRJNA73807	cfv	Campylobacter fetus subsp. venerealis 97/608	97/608	-	Complete Genome	Van der Graaf-van Bloois et al., 2014b
52	usa-GCF_001698965-cfvB10	GCF_001698965	cfvB10	2011	USA	Bovine	North America	SAMN04419561	PRJNA184006	cfv	Campylobacter fetus subsp. venerealis cfvB10	cfvB10	LRET01	Contig	Van der Graaf-van Bloois et al., 2014b
53	usa-GCF_000967135-84-112	GCF_000967135	84-112		USA	Bovine	North America	SAMEA3283138	PRJNA41491	cfv	Campylobacter fetus subsp. venerealis str. 84-112	84-112	-	Complete Genome	Kienesberger et al., 2014
54	can-ERR987447-CAN66Y	ERR987447	CAN66Y	2012	Canada	Bovine	North America	SAMEA3292998	PRJEB8721	cfv	Campylobacter fetus subsp. venerealis	CAN66Y-sc-2244647			Irola et al., 2017
55	can-ERR987448-CANTD	ERR987448	CANTD	2011	Canada	Bovine	North America	SAMEA3298593	PRJEB8721	cfv	Campylobacter fetus subsp. venerealis	CANTD-sc-2244648			Irola et al., 2017
56	can-GCF_002592335-TD	GCF_002592335	TD	2012	Canada	Bovine	North America	SAMN02934162	PRJNA255969	cfv	Campylobacter fetus subsp. venerealis	TD	JPPC01	Contig	NCBI
57	can-GCF_002592365-66Y	GCF_002592365	66Y	2012	Canada	Bovine	North America	SAMN02934165	PRJNA255971	cfv	Campylobacter fetus subsp. venerealis	66Y	JPQC01	Contig	NCBI
58	usa-SRR3214525-D0374	SRR3214525	D0374		USA		North America	SAMN04545001	PRJNA239251		Campylobacter fetus				NCBI
59	uk-GCF_000222425-NCTC10354-2	GCF_000222425 (CP043435, CP043436)	NCTC10354	1952	UK	Bovine	Europe	SAMN02469800	PRJNA62521	cfv	Campylobacter fetus subsp. venerealis NCTC 10354	NCTC 10354			Stynen et al., 2011, NCBI
60	aus-GCF_000744035-B6	GCF_000744035	B6	1964	Australia	Bovine	Australia	SAMN03009825	PRJNA156699	cfv	Campylobacter fetus subsp. venerealis B6	B6	AJMC01	Scaffold	Barrero et al., 2014
61	esp-ERR1046026-SP2	ERR1046026	SP2	2007	Spain	Bovine	Europe	SAMEA3403245	PRJEB8721	Cfv	Campylobacter fetus subsp. venerealis	SP2-sc-2303905			Irola et al., 2017
62	esp-ERR1046047-SP23	ERR1046047	SP23	2007	Spain	Bovine	Europe	SAMEA3403266	PRJEB8721	Cfv	Campylobacter fetus subsp. venerealis	SP23-sc-2303926			Irola et al., 2017
63	esp-ERR1046031-SP7	ERR1046031	SP7	2007	Spain	Bovine	Europe	SAMEA3403250	PRJEB8721	Cff	Campylobacter fetus subsp. fetus	SP7-sc-2303910			Irola et al., 2017
64	esp-ERR1046049-SP25	ERR1046049	SP25	2011	Spain	Bovine	Europe	SAMEA3403268	PRJEB8721	Cfv	Campylobacter fetus subsp. venerealis	SP25-sc-2303928			Irola et al., 2017
65	esp-ERR1046051-SP27	ERR1046051	SP27	2011	Spain	Bovine	Europe	SAMEA3403270	PRJEB8721	Cfv	Campylobacter fetus subsp. venerealis	SP27-sc-2303930			Irola et al., 2017
66	esp-ERR1046054-SP30	ERR1046054	SP30	2014	Spain	Bovine	Europe	SAMEA3403273	PRJEB8721	Cfv	Campylobacter fetus subsp. venerealis	SP30-sc-2303933			Irola et al., 2017
67	esp-ERR1046043-SP19	ERR1046043	SP19	2006	Spain	Bovine	Europe	SAMEA3403262	PRJEB8721	Cfv	Campylobacter fetus subsp. venerealis	SP19-sc-2303922			Irola et al., 2017
68	esp-ERR1046025-SP1	ERR1046025	SP1	2009	Spain	Bovine	Europe	SAMEA3403244	PRJEB8721	Cfv	Campylobacter fetus subsp. venerealis	SP1-sc-2303904			Irola et al., 2017
69	esp-ERR1046046-SP22	ERR1046046	SP22	2008	Spain	Bovine	Europe	SAMEA3403265	PRJEB8721	Cfv	Campylobacter fetus subsp. venerealis	SP22-sc-2303925			Irola et al., 2017
70	esp-ERR1046048-SP24	ERR1046048	SP24	2010	Spain	Bovine	Europe	SAMEA3403267	PRJEB8721	Cfv	Campylobacter fetus subsp. venerealis	SP24-sc-2303927			Irola et al., 2017
71	bel-GCF_001698935-LMG6570	GCF_001698935	LMG6570		Belgium	Bovine	Europe	SAMN04419577	PRJNA182729	cfv	Campylobacter fetus subsp. venerealis LMG 6570 = CCUG 33900	LMG 6570	LREW01	Contig	Van der Graaf-van Bloois et al., 2014b
72	fra -GCF_001699715-CCUG33900	GCF_001699715	CCUG33900		France	Bovine	Europe	SAMN04419574	PRJNA183997	cfv	Campylobacter fetus subsp. venerealis LMG 6570 = CCUG 33900	CCUG 33900	LREV01	Contig	Van der Graaf-van Bloois et al., 2014b
73	deu-ERR1069016-07BS020	ERR1069016	07BS020	2007	Germany	Bovine	Europe	SAMEA3310269	PRJEB8721	cfv	Campylobacter fetus subsp. venerealis	07BS020-sc-2244693			Irola et al., 2017
74	deu-ERR1069018-09CS0030	ERR1069018	09CS0030	2009	Germany	Bovine	Europe	SAMEA3310271	PRJEB8721	cfv	Campylobacter fetus subsp. venerealis	09CS0030-sc-2244698			Irola et al., 2017
75	deu-ERR1069021-13CS0183	ERR1069021	13CS0183	2013	Germany	Bovine	Europe	SAMEA3310274	PRJEB8721	cfv	Campylobacter fetus subsp. venerealis	13CS0183-sc-2244704			Irola et al., 2017
76	deu-ERR1069019-11CS0190	ERR1069019	11CS0190	2011	Germany	Bovine	Europe	SAMEA3310272	PRJEB8721	cfv	Campylobacter fetus subsp. venerealis	11CS0190-sc-2244700			Irola et al., 2017
77	deu-ERR1069020-11CS0191	ERR1069020	11CS0191	2011	Germany	Bovine	Europe	SAMEA3310273	PRJEB8721	cfv	Campylobacter fetus subsp. venerealis	11CS0191-sc-2244702			Irola et al., 2017
78	aus-GCF_000744025-642-21	GCF_000744025	642-21	1967	Australia	Bovine	Australia	SAMN03009824	PRJNA156701	cfvi	Campylobacter fetus subsp. venerealis 642-21	642-21	AJSG01	Scaffold	Barrero et al., 2014
79	aus-GCF_001699745-ADRI513	GCF_001699745	ADRI513		Australia		Europe	SAMN04419584	PRJNA285150	cfvi	Campylobacter fetus subsp. venerealis	ADRI513	LRFA01	Contig	Van der Graaf-van Bloois et al., 2014b
80	cze-GCF_001699645-CCUG33872	GCF_001699645	CCUG33872		Czech Republic		Europe	SAMN04419569	PRJNA184005	cfv-cfvi	Campylobacter fetus subsp. venerealis CCUG 33872	CCUG 33872	LREU01	Contig	Van der Graaf-van Bloois et al., 2014b
81	zaf-GCF_001699735-zaf3	GCF_001699735	zaf3	2006	South Africa	Bovine	Africa	SAMN04419582	PRJNA285149	cfvi	Campylobacter fetus subsp. venerealis	zaf3	LREZ01	Contig	Van der Graaf-van Bloois et al., 2014b
82	usa-SRR3216353-D2830	SRR3216353	D2830		USA		North America	SAMN04545314	PRJNA239251		Campylobacter fetus				NCBI
83	esp-ERR1046030-SP6	ERR1046030	SP6	2010	Spain	Bovine	Europe	SAMEA3403249	PRJEB8721	Cfv	Campylobacter fetus subsp. venerealis	SP6-sc-2303909			Irola et al., 2017
84	esp-ERR1046045-SP21	ERR1046045	SP21	2010	Spain	Bovine	Europe	SAMEA3403264	PRJEB8721	Cff	Campylobacter fetus subsp. fetus	SP21-sc-2303924			Irola et al., 2017
85	esp-ERR1046040-SP16	ERR1046040	SP16	2008	Spain	Bovine	Europe	SAMEA3403259	PRJEB8721	Cff	Campylobacter fetus subsp. fetus	SP16-sc-2303919			Irola et al., 2017
86	esp-ERR1046044-SP20	ERR1046044	SP20	2010	Spain	Bovine	Europe	SAMEA3403263	PRJEB8721	Cff	Campylobacter fetus subsp. fetus	SP20-sc-2303923			Irola et al., 2017
87	esp-ERR1046052-SP28	ERR1046052	SP28	2010	Spain	Bovine	Europe	SAMEA3403271	PRJEB8721	Cfvi*	Campylobacter fetus subsp. venerealis	SP28-sc-2303931			Irola et al., 2017
88	esp-ERR1046053-SP29	ERR1046053	SP29	2014	Spain	Bovine	Europe	SAMEA3403272	PRJEB8721	Cff	Campylobacter fetus subsp. fetus	SP29-sc-2303932			Irola et al., 2017
89	esp-ERR1046056-SP32	ERR1046056	SP32	2004	Spain	Bovine	Europe	SAMEA3403275	PRJEB8721	Cfvi*	Campylobacter fetus subsp. venerealis	SP32-sc-2303935			Irola et al., 2017
90	esp-ERR1046032-SP8	ERR1046032	SP8	2002	Spain	Bovine	Europe	SAMEA3403251	PRJEB8721	Cff	Campylobacter fetus subsp. fetus	SP8-sc-2303911			Irola et al., 2017
91	esp-ERR1046036-SP12	ERR1046036	SP12	2004	Spain	Bovine	Europe	SAMEA3403255	PRJEB8721	Cfvi*	Campylobacter fetus subsp. venerealis	SP12-sc-2303915			Irola et al., 2017
92	esp-ERR1046038-SP14	ERR1046038	SP14	2002	Spain	Bovine	Europe	SAMEA3403257	PRJEB8721	Cff	Campylobacter fetus subsp. fetus	SP14-sc-2303917			Irola et al., 2017
93	esp-ERR1046039-SP15	ERR1046039	SP15	2008	Spain	Bovine	Europe	SAMEA3403258	PRJEB8721	Cff	Campylobacter fetus subsp. fetus	SP15-sc-2303918			Irola et al., 2017
94	esp-ERR1046027-SP3	ERR1046027	SP3	2008	Spain	Bovine	Europe	SAMEA3403246	PRJEB8721	Cff	Campylobacter fetus subsp. fetus	SP3-sc-2303906			Irola et al., 2017
95	esp-ERR1046028-SP4	ERR1046028	SP4	2009	Spain	Bovine	Europe	SAMEA3403247	PRJEB8721	Cff	Campylobacter fetus subsp. fetus	SP4-sc-2303907			Irola et al., 2017
96	esp-ERR1046041-SP17	ERR1046041	SP17	2002	Spain	Bovine	Europe	SAMEA3403260	PRJEB8721	Cff	Campylobacter fetus subsp. fetus	SP17-sc-2303920			Irola et al., 2017
97	esp-ERR1046057-SP33	ERR1046057	SP33	2002	Spain	Bovine	Europe	SAMEA3403276	PRJEB8721	Cfvi*	Campylobacter fetus subsp. venerealis	SP33-sc-2303936			Irola et al., 2017
98	esp-ERR1046050-SP26	ERR1046050	SP26	2002	Spain	Bovine	Europe	SAMEA3403269	PRJEB8721	Cfvi*	Campylobacter fetus subsp. venerealis	SP26-sc-2303929			Irola et al., 2017
99	esp-ERR1046055-SP31	ERR1046055	SP31	2002	Spain	Bovine	Europe	SAMEA3403274	PRJEB8721	Cfvi*	Campylobacter fetus subsp. venerealis	SP31-sc-2303934			Irola et al., 2017
100	esp-ERR1046058-SP34	ERR1046058	SP34	2002	Spain	Bovine	Europe	SAMEA3403277	PRJEB8721	Cfv	Campylobacter fetus subsp. venerealis	SP34-sc-2303937			Irola et al., 2017
101	esp-ERR1046035-SP11	ERR1046035	SP11	2014	Spain	Bovine	Europe	SAMEA3403254	PRJEB8721	Cff	Campylobacter fetus subsp. fetus	SP11-sc-2303914			Irola et al., 2017
102	usa-SRR1995055-D0052-1	SRR1995055	D0052-1		USA		North America	SAMN03567121	PRJNA239251		Campylobacter fetus				NCBI
103	usa-SRR3214526-D0052-2	SRR3214526	D0052-2		USA		North America	SAMN04545002	PRJNA239251		Campylobacter fetus				NCBI
104	usa-SRR9964877-D0052-3	SRR9964877	D0052-3		USA	Human	North America	SAMN12323631	PRJNA239251		Campylobacter fetus subsp. fetus				NCBI
105	ury-GCF_001399955-H1-UY	GCF_001399955	H1-UY	2013	Uruguay	Human	South America	SAMN03333108	PRJNA274865	cff	Campylobacter fetus subsp. fetus	H1-UY	JYCP01	Contig	Iraola et al., 2015
106	ury-GCF_003426005-HC1	GCF_003426005	HC1	2016	Uruguay	Human	South America	SAMN09357606	PRJNA474633	cff	Campylobacter fetus subsp. fetus	HC1	QJTR01	Contig	Irola et al., 2017
107	ury-GCF_003426015-HC2	GCF_003426015	HC2	2016	Uruguay	Human	South America	SAMN09358283	PRJNA474635	cff	Campylobacter fetus subsp. fetus	HC2	QJTS01	Contig	Irola et al., 2017
108	noinfo-GCF_000015085-82-40	GCF_000015085	82-40			Human		SAMN02604050	PRJNA16293	cff	Campylobacter fetus subsp. fetus 82-40	82-40	-	Complete Genome	NCBI
109	usa-SRR1999399-D0417	SRR1999399	D0417		USA		North America	SAMN03569282	PRJNA239251		Campylobacter fetus				NCBI
110	fra-ERR976364-2008-568h	ERR976364	2008/568h	2008	France	Human	Europe	SAMEA3298605	PRJEB8721	cff	Campylobacter fetus	2008_568h-sc-2244684			Irola et al., 2017
111	fra-ERR976370-2010-524h	ERR976370	2010/524h	2010	France	Human	Europe	SAMEA3298607	PRJEB8721	cff	Campylobacter fetus	2010_524h-sc-2244694			Irola et al., 2017
112	fra-ERR976368-2008-898h	ERR976368	2008/898h	2008	France	Human	Europe	SAMEA3294281	PRJEB8721	cff	Campylobacter fetus	2008_898h-sc-2244690			Irola et al., 2017
113	fra-ERR976377-2012-331h	ERR976377	2012/331h	2012	France	Human	Europe	SAMEA3294284	PRJEB8721	cff	Campylobacter fetus	2012_331h-sc-2244707			Irola et al., 2017
114	fra-ERR976374-2012-60h	ERR976374	2012/60h	2012	France	Human	Europe	SAMEA3294283	PRJEB8721	cff	Campylobacter fetus	2012_60h-sc-2244701			Irola et al., 2017
115	fra-ERR987474-2004-598h	ERR987474	2004/598h	2004	France	Human	Europe	SAMEA3293007	PRJEB8721	cff	Campylobacter fetus	2004_598h-sc-2244674			Irola et al., 2017
116	fra-ERR987475-2004-605h	ERR987475	2004/605h	2004	France	Human	Europe	SAMEA3298602	PRJEB8721	cff	Campylobacter fetus	2004_605h-sc-2244675			Irola et al., 2017
117	fra-ERR976361-2006-621h	ERR976361	2006/621h	2006	France	Human	Europe	SAMEA3298604	PRJEB8721	cff	Campylobacter fetus	2006_621h-sc-2244681			Irola et al., 2017
118	fra-ERR976360-2006-588h	ERR976360	2006/588h	2006	France	Human	Europe	SAMEA3293009	PRJEB8721	cff	Campylobacter fetus	2006_588h-sc-2244680			Irola et al., 2017
119	fra-ERR987472-2004-362h	ERR987472	2004/362h	2004	France	Human	Europe	SAMEA3298601	PRJEB8721	cff	Campylobacter fetus	2004_362h-sc-2244672			Irola et al., 2017
120	fra-ERR976379-2012-879h	ERR976379	2012/879h	2012	France	Human	Europe	SAMEA3298610	PRJEB8721	cff	Campylobacter fetus	2012_879h-sc-2244711			Irola et al., 2017
121	fra-ERR987477-2006-222h	ERR987477	2006/222h	2006	France	Human	Europe	SAMEA3293008	PRJEB8721	cff	Campylobacter fetus	2006_222h-sc-2244677			Irola et al., 2017
122	fra-ERR976371-2010-1094h	ERR976371	2010/1094h	2010	France	Human	Europe	SAMEA3294282	PRJEB8721	cff	Campylobacter fetus	2010_1094h-sc-2244695			Irola et al., 2017
123	fra-ERR976362-2006-679h	ERR976362	2006/679h	2006	France	Human	Europe	SAMEA3295471	PRJEB8721	cff	Campylobacter fetus	2006_679h-sc-2244682			Irola et al., 2017
124	fra-ERR976372-2010-1119h	ERR976372	2010/1119h	2010	France	Human	Europe	SAMEA3293226	PRJEB8721	cff	Campylobacter fetus	2010_1119h-sc-2244697			Irola et al., 2017
125	can-ERR1045976-CA18	ERR1045976	ID117228	2012	Canada	Human	North America	SAMEA3403195	PRJEB8721	Cff	Campylobacter fetus subsp. fetus	CA18-sc-2303855			Irola et al., 2017
126	usa-SRR1999404-D4399	SRR1999404	D4399		USA		North America	SAMN03569287	PRJNA239251		Campylobacter fetus				NCBI
127	usa-SRR1995066-D4796	SRR1995066	D4796		USA		North America	SAMN03567138	PRJNA239251		Campylobacter fetus				NCBI
128	usa-SRR1995067-D4866	SRR1995067	D4866		USA		North America	SAMN03567139	PRJNA239251		Campylobacter fetus				NCBI
129	usa-SRR3658694-D4699	SRR3658694	D4699		USA		North America	SAMN05230207	PRJNA239251		Campylobacter fetus				NCBI
130	usa-SRR1995063-D4381	SRR1995063	D4381		USA		North America	SAMN03567136	PRJNA239251		Campylobacter fetus				NCBI
131	usa-SRR1995064-D4720	SRR1995064	D4720		USA		North America	SAMN03567137	PRJNA239251		Campylobacter fetus				NCBI
132	usa-SRR1999397-D4710	SRR1999397	D4710		USA		North America	SAMN03569280	PRJNA239251		Campylobacter fetus				NCBI
133	usa-SRR1999398-D4805	SRR1999398	D4805		USA		North America	SAMN03569281	PRJNA239251		Campylobacter fetus				NCBI
134	usa-SRR3214521-D4389	SRR3214521	D4389		USA		North America	SAMN04544997	PRJNA239251		Campylobacter fetus				NCBI
135	usa-SRR3214522-D4392	SRR3214522	D4392		USA		North America	SAMN04544998	PRJNA239251		Campylobacter fetus				NCBI
136	usa-SRR7191172-PNUSAC004605	SRR7191172	PNUSAC004605	2018	USA		North America	SAMN09232429	PRJNA239251		Campylobacter fetus				NCBI
137	fra-ERR976363-2008_170h	ERR976363	2008/170h	2008	France	Human	Europe	SAMEA3293223	PRJEB8721	cff	Campylobacter fetus	2008_170h-sc-2244683			Irola et al., 2017
138	fra-ERR976373-2010_1180h	ERR976373	2010/1180h	2010	France	Human	Europe	SAMEA3298608	PRJEB8721	cff	Campylobacter fetus	2010_1180h-sc-2244699			Irola et al., 2017
139	fra-ERR976367-2008_755h	ERR976367	2008/755h	2008	France	Human	Europe	SAMEA3298606	PRJEB8721	cff	Campylobacter fetus	2008_755h-sc-2244689			Irola et al., 2017
140	usa-SRR1995058-D2306	SRR1995058	D2306		USA		North America	SAMN03567124	PRJNA239251		Campylobacter fetus				NCBI
141	uk-ERR1203905-UK14	ERR1203905	15	2007	UK	Ovine	Europe	SAMEA3539416	PRJEB8721	cff	Campylobacter fetus subsp. fetus	UK14-sc-2403529			Irola et al., 2017
142	fra-ERR976366-2008-691h	ERR976366	2008/691h	2008	France	Human	Europe	SAMEA3293224	PRJEB8721	cff	Campylobacter fetus	2008_691h-sc-2244687			Irola et al., 2017
143	fra-ERR976358-2006-367h	ERR976358	2006/367h	2006	France	Human	Europe	SAMEA3298603	PRJEB8721	cff	Campylobacter fetus	2006_367h-sc-2244678			Irola et al., 2017
144	usa-SRR1995052-2011D-8901	SRR1995052	2011D-8901		USA		North America	SAMN03567118	PRJNA239251		Campylobacter fetus				NCBI
145	fra-ERR976388-2009-56h	ERR976388	2009/56h	2006	France	Human	Europe	SAMEA3298613	PRJEB8721	cff	Campylobacter fetus	2009_56h-sc-2244729			Irola et al., 2017
146	usa-SRR1995057-D0411	SRR1995057	D0411		USA		North America	SAMN03567123	PRJNA239251		Campylobacter fetus				NCBI
147	can-ERR1045981-CA23-sc-2303860	ERR1045981	ID136551	2014	Canada	Human	North America	SAMEA3403200	PRJEB8721	Cff	Campylobacter fetus subsp. fetus	CA23-sc-2303860			Irola et al., 2017
148	usa-SRR10001028-PNUSAC010916	SRR10001028	PNUSAC010916		USA		North America	SAMN12604800	PRJNA239251		Campylobacter fetus				NCBI
149	esp-ERR1046029-SP5	ERR1046029	SP5	2010	Spain	Bovine	Europe	SAMEA3403248	PRJEB8721	Cff	Campylobacter fetus subsp. fetus	SP5-sc-2303908			Irola et al., 2017
150	usa-SRR1995053-2012D-9521	SRR1995053	2012D-9521		USA		North America	SAMN03567119	PRJNA239251		Campylobacter fetus				NCBI
151	can-ERR1069034-CA2	ERR1069034	CA2	2007	Canada	Human	North America	SAMEA3310287	PRJEB8721	cff	Campylobacter fetus subsp. fetus	CA2-sc-2244730			Irola et al., 2017
152	usa-SRR1995136-D3852	SRR1995136	D3852		USA		North America	SAMN03567157	PRJNA239251		Campylobacter fetus				NCBI
153	usa-SRR1999405-2014D-0094	SRR1999405	2014D-0094		USA		North America	SAMN03569288	PRJNA239251		Campylobacter fetus				NCBI
154	usa-SRR7013037-PNUSAC004183	SRR7013037	PNUSAC004183	Mar-2018	USA		North America	SAMN08941549	PRJNA239251		Campylobacter fetus				NCBI
155	usa-SRR6377517-PNUSAC001504	SRR6377517	PNUSAC001504		USA		North America	SAMN08172666	PRJNA239251		Campylobacter fetus				NCBI
156	usa-SRR6377519-PNUSAC001503	SRR6377519	PNUSAC001503		USA		North America	SAMN08172665	PRJNA239251		Campylobacter fetus				NCBI
157	can-ERR1045975-CA17	ERR1045975	ID111063	2011	Canada	Human	North America	SAMEA3403194	PRJEB8721	Cff	Campylobacter fetus subsp. fetus	CA17-sc-2303854			Irola et al., 2017
158	usa-SRR5990937-2017D-0110	SRR5990937	2017D-0110		USA		North America	SAMN07573636	PRJNA239251		Campylobacter fetus				NCBI
159	usa-SRR1999402-D3819	SRR1999402	D3819		USA		North America	SAMN03569285	PRJNA239251		Campylobacter fetus				NCBI
160	fra-ERR976387-2007-123h	ERR976387	2007/123h	2007	France	Human	Europe	SAMEA3293231	PRJEB8721	cff	Campylobacter fetus	2007_123h-sc-2244727			Irola et al., 2017
161	fra-ERR987469-2004-103h	ERR987469	2004/103h	2004	France	Human	Europe	SAMEA3298600	PRJEB8721	cff	Campylobacter fetus	2004_103h-sc-2244669			Irola et al., 2017
162	deu-ERR1069030-12CS0302	ERR1069030	12CS0302	2013	Germany	Bovine	Europe	SAMEA3310283	PRJEB8721	cff	Campylobacter fetus subsp. fetus	12CS0302-sc-2244722			Irola et al., 2017
163	fra-ERR976380-2012-1045h	ERR976380	2012/1045h	2012	France	Human	Europe	SAMEA3294285	PRJEB8721	cff	Campylobacter fetus	2012_1045h-sc-2244713			Irola et al., 2017
164	usa-SRR1995056-D0384	SRR1995056	D0384		USA		North America	SAMN03567122	PRJNA239251		Campylobacter fetus				NCBI
165	noinfo-ERR976383-2014_790h	ERR976383	2014/790h	2014	France	Human	Europe	SAMEA3294286	PRJEB8721	cff	Campylobacter fetus	2014_790h-sc-2244718			Irola et al., 2017
166	usa-SRR2175372-PNUSAC000111	SRR2175372	PNUSAC000111	2015-01-01	USA		North America	SAMN03993952	PRJNA239251		Campylobacter fetus				NCBI
167	fra-ERR976369-2010_41h	ERR976369	2010/41h	2010	France	Human	Europe	SAMEA3293225	PRJEB8721	cff	Campylobacter fetus	2010_41h-sc-2244692			Irola et al., 2017
168	fra-ERR987471-2004_359h	ERR987471	2004/359h	2004	France	Human	Europe	SAMEA3293006	PRJEB8721	cff	Campylobacter fetus	2004_359h-sc-2244671			Irola et al., 2017
169	fra-ERR987476-2004_637h	ERR987476	2004/637h	2004	France	Human	Europe	SAMEA3295469	PRJEB8721	cff	Campylobacter fetus	2004_637h-sc-2244676			Irola et al., 2017
170	fra-ERR976386-2014_1097h	ERR976386	2014/1097h	2014	France	Human	Europe	SAMEA3294287	PRJEB8721	cff	Campylobacter fetus	2014_1097h-sc-2244725			Irola et al., 2017
171	fra-ERR987473-2004_526h	ERR987473	2004/526h	2004	France	Human	Europe	SAMEA3295468	PRJEB8721	cff	Campylobacter fetus	2004_526h-sc-2244673			Irola et al., 2017
172	fra-ERR976381-2014_52h	ERR976381	2014/52h	2014	France	Human	Europe	SAMEA3293229	PRJEB8721	cff	Campylobacter fetus	2014_52h-sc-2244715			Irola et al., 2017
173	can-ERR1045980-CA22	ERR1045980	ID136207	2014	Canada	Human	North America	SAMEA3403199	PRJEB8721	Cff	Campylobacter fetus subsp. fetus	CA22-sc-2303859			Irola et al., 2017
174	usa-SRR1995132-D5675	SRR1995132	D5675		USA		North America	SAMN03567153	PRJNA239251		Campylobacter fetus				NCBI
175	deu-ERR1069026-BS_91_05	ERR1069026	BS_91_05	2005	Germany	Bovine	Europe	SAMEA3310279	PRJEB8721	cff	Campylobacter fetus subsp. fetus	BS_91_05-sc-2244714			Irola et al., 2017
176	deu-ERR1069017-08CS0024	ERR1069017	08CS0024	2008	Germany	Bovine	Europe	SAMEA3310270	PRJEB8721	cfv	Campylobacter fetus subsp. venerealis	08CS0024-sc-2244696			Irola et al., 2017
177	fra-ERR987470-2004_199h	ERR987470	2004/199h	2004	France	Human	Europe	SAMEA3295467	PRJEB8721	cff	Campylobacter fetus	2004_199h-sc-2244670			Irola et al., 2017
178	tur-ERR976389-CF156	ERR976389	CF156	2013	Turkey	Human	Asia	SAMEA3294288	PRJEB8721	cff	Campylobacter fetus subsp. fetus	CF156-sc-2244731			Irola et al., 2017
179	usa-SRR3214520-D4361	SRR3214520	D4361		USA		North America	SAMN04544996	PRJNA239251		Campylobacter fetus				NCBI
180	usa-SRR1995130-D5332	SRR1995130	D5332		USA		North America	SAMN03567151	PRJNA239251		Campylobacter fetus				NCBI
181	arg-GCF_000759485-04-554	GCF_000759485	04-554		Argentina	Bovine	South America	SAMN02870597	PRJNA177180	cff	Campylobacter fetus subsp. fetus 04/554	04/554	-	Complete Genome	Van der Graaf-van Bloois et al., 2014b
182	uk-ERR1203893-UK1	ERR1203893	1	1996	UK	Bovine	Europe	SAMEA3539404	PRJEB8721	cff	Campylobacter fetus subsp. fetus	UK1-sc-2403517			Irola et al., 2017
183	deu-ERR1069031-13CS0001	ERR1069031	13CS0001	2013	Germany	Bovine	Europe	SAMEA3310284	PRJEB8721	cff	Campylobacter fetus subsp. fetus	13CS0001-sc-2244724			Irola et al., 2017
184	usa-SRR3214523-D6131	SRR3214523	D6131		USA		North America	SAMN04544999	PRJNA239251		Campylobacter fetus				NCBI
185	noinfo-ERR1045977-CA19	ERR1045977	ID129038	2013	Canada	Human	North America	SAMEA3403196	PRJEB8721	Cff	Campylobacter fetus subsp. fetus	CA19-sc-2303856			Irola et al., 2017
186	usa-SRR6377518-PNUSAC001502	SRR6377518	PNUSAC001502		USA		North America	SAMN08172664	PRJNA239251		Campylobacter fetus				NCBI
187	usa-SRR8892193-PNUSAC009089	SRR8892193	PNUSAC009089		USA		North America	SAMN11411482	PRJNA239251		Campylobacter fetus				NCBI
188	ury-GCF_007723545-17144	GCF_007723545	17144	2017	Uruguay	Ovine	South America	SAMN12256997	PRJNA554155	cfv	Campylobacter fetus subsp. venerealis	17144	-	Complete Genome	NCBI
189	usa-SRR1995060-D2605	SRR1995060	D2605		USA		North America	SAMN03567133	PRJNA239251		Campylobacter fetus				NCBI
190	usa-SRR1995135-D7037	SRR1995135	D7037		USA		North America	SAMN03567156	PRJNA239251		Campylobacter fetus				NCBI
191	usa-SRR1995061-D2625	SRR1995061	D2625		USA		North America	SAMN03567134	PRJNA239251		Campylobacter fetus				NCBI
192	usa-SRR1999401-D2171	SRR1999401	D2171		USA		North America	SAMN03569284	PRJNA239251		Campylobacter fetus				NCBI
193	usa-SRR3658695-2015D-0086	SRR3658695	2015D-0086		USA		North America	SAMN05230208	PRJNA239251		Campylobacter fetus				NCBI
194	usa-SRR7293997-PNUSAC004776	SRR7293997	PNUSAC004776	2018	USA		North America	SAMN09399309	PRJNA239251		Campylobacter fetus				NCBI
195	can-ERR1045978-CA20	ERR1045978	ID131159	2014	Canada	Human	North America	SAMEA3403197	PRJEB8721	Cff	Campylobacter fetus subsp. fetus	CA20-sc-2303857			Irola et al., 2017
196	can-ERR1045983-CA25	ERR1045983	ID136706	2014	Canada	Human	North America	SAMEA3403202	PRJEB8721	Cff	Campylobacter fetus subsp. fetus	CA25-sc-2303862			Irola et al., 2017
197	usa-SRR9200303-PNUSAC009650	SRR9200303	PNUSAC009650		USA		North America	SAMN11954903	PRJNA239251		Campylobacter fetus				NCBI
198	usa-SRR9693092-PNUSAC010262	SRR9693092	PNUSAC010262		USA		North America	SAMN12284547	PRJNA239251		Campylobacter fetus				NCBI
199	usa-SRR9200342-PNUSAC009501	SRR9200342	PNUSAC009501		USA		North America	SAMN11954901	PRJNA239251		Campylobacter fetus				NCBI
200	usa-SRR5137112-2016D-0221	SRR5137112	2016D-0221		USA		North America	SAMN06196358	PRJNA239251		Campylobacter fetus				NCBI
201	can-ERR1045979-CA21	ERR1045979	ID134381	2014	Canada	Human	North America	SAMEA3403198	PRJEB8721	Cff	Campylobacter fetus subsp. fetus	CA21-sc-2303858			Irola et al., 2017
202	can-ERR1045984-CA26	ERR1045984	ID132939	2014	Canada	Human	North America	SAMEA3403203	PRJEB8721	Cff	Campylobacter fetus subsp. fetus	CA26-sc-2303863			Irola et al., 2017
203	fra-ERR976365-2008_604h	ERR976365	2008/604h	2008	France	Human	Europe	SAMEA3294280	PRJEB8721	cff	Campylobacter fetus	2008_604h-sc-2244686			Irola et al., 2017
204	usa-SRR5137109-2016D-0215	SRR5137109	2016D-0215		USA		North America	SAMN06196340	PRJNA239251		Campylobacter fetus				NCBI
205	usa-SRR6439802-PNUSAC002240	SRR6439802	PNUSAC002240	2017-06-01	USA		North America	SAMN07346388	PRJNA239251		Campylobacter fetus				NCBI
206	usa-SRR3214519-2015D-0183	SRR3214519	2015D-0183		USA		North America	SAMN04544995	PRJNA239251		Campylobacter fetus				NCBI
207	usa-SRR3214518-2015D-0177	SRR3214518	2015D-0177		USA		North America	SAMN04544994	PRJNA239251		Campylobacter fetus				NCBI
208	usa-SRR1995133-D5737	SRR1995133	D5737		USA		North America	SAMN03567154	PRJNA239251		Campylobacter fetus				NCBI
209	usa-SRR1999403-D4313	SRR1999403	D4313		USA		North America	SAMN03569286	PRJNA239251		Campylobacter fetus				NCBI
210	usa-SRR1995062-D2898	SRR1995062	D2898		USA		North America	SAMN03567135	PRJNA239251		Campylobacter fetus				NCBI
211	fra-ERR976375-2012_185h	ERR976375	2012/185h	2012	France	Human	Europe	SAMEA3293227	PRJEB8721	cff	Campylobacter fetus	2012_185h-sc-2244703			Irola et al., 2017
212	fra-ERR976376-2012_286h	ERR976376	2012/286h	2012	France	Human	Europe	SAMEA3298609	PRJEB8721	cff	Campylobacter fetus	2012_286h-sc-2244705			Irola et al., 2017
213	uk-ERR1203906-UK15	ERR1203906	17	2008	UK	Ovine	Europe	SAMEA3539417	PRJEB8721	cff	Campylobacter fetus subsp. fetus	UK15-sc-2403530			Irola et al., 2017
214	uk-ERR1203903-UK12	ERR1203903	13	2006	UK	Bovine	Europe	SAMEA3539414	PRJEB8721	cff	Campylobacter fetus subsp. fetus	UK12-sc-2403527			Irola et al., 2017
215	irl-GCF_003626705-CIT01	GCF_003626705	CIT01	2017	Ireland	Human	Europe	SAMN10142639	PRJNA493797		Campylobacter fetus	CIT01	RBHV01	Contig	NCBI
216	deu-ERR1069029-11CS0098	ERR1069029	11CS0098	2011	Germany	Ovine	Europe	SAMEA3310282	PRJEB8721	cff	Campylobacter fetus subsp. fetus	11CS0098-sc-2244720			Irola et al., 2017
217	deu-ERR1069023-BS_456_99	ERR1069023	BS_456_99	1999	Germany	Ovine	Europe	SAMEA3310276	PRJEB8721	cff	Campylobacter fetus subsp. fetus	BS_456_99-sc-2244708			Irola et al., 2017
218	deu-ERR1069024-BS_458_99	ERR1069024	BS_458_99	1999	Germany	Bovine	Europe	SAMEA3310277	PRJEB8721	cff	Campylobacter fetus subsp. fetus	BS_458_99-sc-2244710			Irola et al., 2017
219	uk-GCF_001699505-98-v445	GCF_001699505	98-v445		UK	Bovine	Europe	SAMN03742157	PRJNA285198	cff	Campylobacter fetus subsp. fetus	98/v445	LMBH01	Contig	Van der Graaf-van Bloois et al., 2014b
220	usa-SRR3214517-2015D-0082	SRR3214517	2015D-0082		USA		North America	SAMN04544993	PRJNA239251		Campylobacter fetus				NCBI
221	uk-GCF_008693125-CCUG6823AT	GCF_008693125	CCUG6823AT		UK	Ovine	Europe	SAMN12771118	PRJNA563568	cff	Campylobacter fetus subsp. fetus	CCUG 6823 AT	VXKL01	Contig	NCBI
222	noinfo-GCF_900475935-NCTC10842	GCF_900475935	NCTC10842	1900/1972		Ovine		SAMEA4063018	PRJEB6403	cff	Campylobacter fetus subsp. fetus	NCTC10842	-	Complete Genome	NCTC 3000 Project
223	esp-ERR1046037-SP13	ERR1046037	SP13	2011	Spain	Bovine	Europe	SAMEA3403256	PRJEB8721	Cff	Campylobacter fetus subsp. fetus	SP13-sc-2303916			Irola et al., 2017
224	usa-SRR3658696-D0373	SRR3658696	D0373		USA		North America	SAMN05230209	PRJNA239251		Campylobacter fetus				NCBI
225	noinfo-GCA_001816265-ATCC27374	GCA_001816265	ATCC27374			Ovine		SAMN05289873	PRJNA326599	cff	Campylobacter fetus subsp. fetus	ATCC 27374	MKEI01	Contig	NCBI
226	usa-SRR1999395-2014D-0197-1	SRR1999395	2014D-0197-1		USA		North America	SAMN03569279	PRJNA239251		Campylobacter fetus				NCBI
227	usa-SRR3214515-2014D-0197-2	SRR3214515	2014D-0197-2		USA		North America	SAMN04544991	PRJNA239251		Campylobacter fetus				NCBI
228	usa-SRR1995054-2013D-9561	SRR1995054	2013D-9561		USA		North America	SAMN03567120	PRJNA239251		Campylobacter fetus				NCBI
229	usa-SRR1995131-D5375	SRR1995131	D5375		USA		North America	SAMN03567152	PRJNA239251		Campylobacter fetus				NCBI
230	usa-SRR3214516-2015D-0078	SRR3214516	2015D-0078		USA		North America	SAMN04544992	PRJNA239251		Campylobacter fetus				NCBI
231	fra-ERR976359-2006_479h	ERR976359	2006/479h	2006	France	Human	Europe	SAMEA3295470	PRJEB8721	cff	Campylobacter fetus	2006_479h-sc-2244679			Irola et al., 2017
232	twn-ERR1046021-TW16	ERR1046021	800	2011	Taiwan	Human	Asia	SAMEA3403240	PRJEB8721	Cff	Campylobacter fetus	16-sc-2303900			Irola et al., 2017
233	twn-ERR1046020-TW15	ERR1046020	9502	2011	Taiwan	Human	Asia	SAMEA3403239	PRJEB8721	Cff	Campylobacter fetus	15-sc-2303899			Irola et al., 2017
234	twn-ERR1046010-TW5	ERR1046010	1592	2006	Taiwan	Human	Asia	SAMEA3403229	PRJEB8721	Cff	Campylobacter fetus	5-sc-2303889			Irola et al., 2017
235	twn-ERR1046022-TW17	ERR1046022	8031708	2012	Taiwan	Human	Asia	SAMEA3403241	PRJEB8721	Cff	Campylobacter fetus	17-sc-2303901			Irola et al., 2017
236	twn-ERR1046015-TW10	ERR1046015	2819	2010	Taiwan	Human	Asia	SAMEA3403234	PRJEB8721	Cff	Campylobacter fetus	10-sc-2303894			Irola et al., 2017
237	twn-ERR1046016-TW11	ERR1046016	5871	2010	Taiwan	Human	Asia	SAMEA3403235	PRJEB8721	Cff	Campylobacter fetus	11-sc-2303895			Irola et al., 2017
238	twn-ERR1046017-TW12	ERR1046017	1666	2011	Taiwan	Human	Asia	SAMEA3403236	PRJEB8721	Cff	Campylobacter fetus	12-sc-2303896			Irola et al., 2017
239	twn-ERR1046024-TW19	ERR1046024	3069482	2014	Taiwan	Human	Asia	SAMEA3403243	PRJEB8721	Cff	Campylobacter fetus	19-sc-2303903			Irola et al., 2017
240	twn-ERR1046008-TW3	ERR1046008	7035	2004	Taiwan	Human	Asia	SAMEA3403227	PRJEB8721	Cff	Campylobacter fetus	3-sc-2303887			Irola et al., 2017
241	twn-ERR1046011-TW6	ERR1046011	1830	2008	Taiwan	Human	Asia	SAMEA3403230	PRJEB8721	Cff	Campylobacter fetus	6-sc-2303890			Irola et al., 2017
242	twn-ERR1046023-TW18	ERR1046023	8025552	2013	Taiwan	Human	Asia	SAMEA3403242	PRJEB8721	Cff	Campylobacter fetus	18-sc-2303902			Irola et al., 2017
243	twn-ERR1046009-TW4	ERR1046009	My5726	2006	Taiwan	Human	Asia	SAMEA3403228	PRJEB8721	Cff	Campylobacter fetus	4-sc-2303888			Irola et al., 2017
244	deu-ERR1069032-13CS0373	ERR1069032	13CS0373	2013	Germany	Monkey	Europe	SAMEA3310285	PRJEB8721	cff	Campylobacter fetus subsp. fetus	13CS0373-sc-2244726			Irola et al., 2017
245	fra-ERR976382-2014_602h	ERR976382	2014/602h	2014	France	Human	Europe	SAMEA3298611	PRJEB8721	cff	Campylobacter fetus	2014_602h-sc-2244717			Irola et al., 2017
246	fra-ERR976385-2014_947h	ERR976385	2014/947h	2014	France	Human	Europe	SAMEA3298612	PRJEB8721	cff	Campylobacter fetus	2014_947h-sc-2244723			Irola et al., 2017
247	uk-ERR1203900-UK8	ERR1203900	8	2002	UK	Ovine	Europe	SAMEA3539411	PRJEB8721	cff	Campylobacter fetus subsp. fetus	UK8-sc-2403524			Irola et al., 2017
248	uk-ERR1203901-UK9	ERR1203901	9	2003	UK	Ovine	Europe	SAMEA3539412	PRJEB8721	cff	Campylobacter fetus subsp. fetus	UK9-sc-2403525			Irola et al., 2017
249	nzl-ERR1203884-LR133	ERR1203884	LR133	2014	New Zealand	Ovine	Oceania/Australia	SAMEA3539395	PRJEB8721	cff	Campylobacter fetus subsp. fetus	LR133-sc-2403508			Irola et al., 2017
250	usa-SRR5137114-2016D-0205	SRR5137114	2016D-0205		USA		North America	SAMN06196359	PRJNA239251		Campylobacter fetus				NCBI
251	can-ERR1069033-CA1	ERR1069033	CA1	2005	Canada	Human	North America	SAMEA3310286	PRJEB8721	cff	Campylobacter fetus subsp. fetus	CA1-sc-2244728			Irola et al., 2017
252	usa-SRR7777960-PNUSAC006013	SRR7777960	PNUSAC006013	2010	USA		North America	SAMN09946282	PRJNA239251		Campylobacter fetus				NCBI
253	usa-SRR5990272-2017D-0084	SRR5990272	2017D-0084		USA		North America	SAMN07572911	PRJNA239251		Campylobacter fetus				NCBI
254	usa-SRR5137107-2016D-0206	SRR5137107	2016D-0206		USA		North America	SAMN06196339	PRJNA239251		Campylobacter fetus				NCBI
255	usa-SRR8492070-PNUSAC007881	SRR8492070	PNUSAC007881	2009	USA		North America	SAMN10827023	PRJNA239251		Campylobacter fetus				NCBI
256	uk-ERR1203899-UK7	ERR1203899	7	2001	UK	Ovine	Europe	SAMEA3539410	PRJEB8721	cff	Campylobacter fetus subsp. fetus	UK7-sc-2403523			Irola et al., 2017
257	uk-ERR1203895-UK3	ERR1203895	3	1997	UK	Ovine	Europe	SAMEA3539406	PRJEB8721	cff	Campylobacter fetus subsp. fetus	UK3-sc-2403519			Irola et al., 2017
258	uk-ERR1203896-UK4	ERR1203896	4	1998	UK	Ovine	Europe	SAMEA3539407	PRJEB8721	cff	Campylobacter fetus subsp. fetus	UK4-sc-2403520			Irola et al., 2017
259	uk-GCF_001699575-BT10-98	GCF_001699575	BT10-98	1999	UK	Ovine	Europe	SAMN04417251	PRJNA183999	cff	Campylobacter fetus subsp. fetus BT 10/98	BT 10/98	LRAL01	Contig	Van der Graaf-van Bloois et al., 2014b
260	uk-ERR1203897-UK5	ERR1203897	5	1999	UK	Ovine	Europe	SAMEA3539408	PRJEB8721	cff	Campylobacter fetus subsp. fetus	UK5-sc-2403521			Irola et al., 2017
261	uk-ERR1203902-UK11	ERR1203902	12	2006	UK	Ovine	Europe	SAMEA3539413	PRJEB8721	cff	Campylobacter fetus subsp. fetus	UK11-sc-2403526			Irola et al., 2017
262	uk-ERR1203907-UK17	ERR1203907	JCM_2528	1968	UK	Bovine	Europe	SAMEA3539418	PRJEB8721	cff	Campylobacter fetus subsp. fetus	UK17-sc-2403531			Irola et al., 2017
263	usa-SRR1995059-D2340	SRR1995059	D2340		USA		North America	SAMN03567125	PRJNA239251		Campylobacter fetus				NCBI
264	uk-SRR10068082-107075	SRR10068082	107075	Mar-2015	UK		Europe	SAMN12692942	PRJNA505131		Campylobacter fetus				NCBI
265	nld-GCF_002238195-cff110800-21-2	GCF_002238195	cff110800-21-2	2000	Netherlands	Bovine	Europe	SAMN04505905	PRJNA183992	cff	Campylobacter fetus subsp. fetus cff110800-21-2	cff110800-21-2	LSZN01	Contig	Van der Graaf-van Bloois et al., 2014b
266	ind-GCF_000773615-MMM01	GCF_000773615	MMM01	2013	India	Human	Asia	SAMN03013564	PRJNA259858	-	Campylobacter fetus	MMM01	JRKX01	Contig	Rohit et al., 2015
267	deu-ERR1069025-BS_03_04	ERR1069025	BS_03_04	2004	Germany	Bovine	Europe	SAMEA3310278	PRJEB8721	cff	Campylobacter fetus subsp. fetus	BS_03_04-sc-2244712			Irola et al., 2017
268	usa-SRR1999400-D2114	SRR1999400	D2114		USA		North America	SAMN03569283	PRJNA239251		Campylobacter fetus				NCBI
269	can-ERR1045982-CA24	ERR1045982	ID136656	2014	Canada	Human	North America	SAMEA3403201	PRJEB8721	Cff	Campylobacter fetus subsp. fetus	CA24-sc-2303861			Irola et al., 2017
270	usa-SRR4297649-PNUSAC000831	SRR4297649	PNUSAC000831	2016	USA		North America	SAMN05791958	PRJNA239251		Campylobacter fetus				NCBI
271	usa-SRR8956138-PNUSAC009166	SRR8956138	PNUSAC009166		USA		North America	SAMN11506947	PRJNA239251		Campylobacter fetus				NCBI
272	usa-SRR5371231-PNUSAC001696	SRR5371231	PNUSAC001696	2017	USA		North America	SAMN06639992	PRJNA239251		Campylobacter fetus				NCBI
273	usa-SRR5429481-PNUSAC001767	SRR5429481	PNUSAC001767	2017	USA		North America	SAMN06680614	PRJNA239251		Campylobacter fetus				NCBI
274	usa-SRR5192907-2016D-0261	SRR5192907	2016D-0261		USA		North America	SAMN06246872	PRJNA239251		Campylobacter fetus				NCBI
275	usa-SRR1995134-D6650	SRR1995134	D6650		USA		North America	SAMN03567155	PRJNA239251		Campylobacter fetus				NCBI
276	deu-ERR1069027-08CS0027	ERR1069027	08CS0027	2008	Germany	Bovine	Europe	SAMEA3310280	PRJEB8721	cff	Campylobacter fetus subsp. fetus	08CS0027-sc-2244716			Irola et al., 2017
277	twn-ERR1046007-TW2	ERR1046007	923	2003	Taiwan	Human	Asia	SAMEA3403226	PRJEB8721	Cff	Campylobacter fetus	2-sc-2303886			Irola et al., 2017
278	twn-ERR1046013-TW8	ERR1046013	0003304-2	2009	Taiwan	Human	Asia	SAMEA3403232	PRJEB8721	Cff	Campylobacter fetus	8-sc-2303892			Irola et al., 2017
279	twn-ERR1046014-TW9	ERR1046014	2115	2010	Taiwan	Human	Asia	SAMEA3403233	PRJEB8721	Cff	Campylobacter fetus	9-sc-2303893			Irola et al., 2017
280	twn-ERR1046012-TW7	ERR1046012	8468	2009	Taiwan	Human	Asia	SAMEA3403231	PRJEB8721	Cff	Campylobacter fetus	7-sc-2303891			Irola et al., 2017
281	twn-ERR1046006-TW1	ERR1046006	2975	2002	Taiwan	Human	Asia	SAMEA3403225	PRJEB8721	Cff	Campylobacter fetus	1-sc-2303885			Irola et al., 2017
282	nld-GCF_003994885-12S01908-5	GCF_003994885	12S01908-5	2012	Netherlands	Chelonoidis carbonarius	Europe	SAMN06220138	PRJNA361076		Campylobacter fetus	12S01908-5	MTDY01	Contig	Gilbert et al., 2018
283	nld-GCF_003994875-12S01208-4	GCF_003994875	12S01208-4	2012	Netherlands	Chelonoidis carbonarius	Europe	SAMN06220075	PRJNA361076		Campylobacter fetus	12S01208-4	MTDX01	Contig	Gilbert et al., 2018
