# Supplementary material for: Phylogenomic Analysis of Campylobacter fetus Reveals a Clonal Structure of Insertion Element ISCfe1 Positive Genomes
Source: Front Microbiol. 2020 Nov 12;11:585374. doi: 10.3389/fmicb.2020.585374 (PMC7688749; doi:10.3389/fmicb.2020.585374)
Supplement: Supplementary file 4 [file Table_2.XLSX]

## Sheet: Sheet1
Table S2: Values of average nucleotide identity estimated between C. fetus genomes
	deu-ERR1069017-08CS0024	uk-ERR1203902-UK11	can-ERR1045975-CA17	usa-SRR1995134-D6650	arg-ERR1046001-INTA17	fra-ERR976388-2009-56h	usa-SRR3214517-2015D-0082	usa-SRR5990937-2017D-0110	usa-SRR1999397-D4710	can-ERR1045981-CA23-sc-2303860	usa-SRR1995056-D0384	usa-SRR3214522-D4392	twn-ERR1046012-TW7	arg-ERR1046002-INTA18	usa-SRR3214523-D6131	can-ERR1045976-CA18	arg-ERR1045991-INTA7	uk-ERR1203898-UK6	fra-ERR987474-2004-598h	nld-GCF_002238195-cff110800-21-2	uk-ERR1203896-UK4	usa-SRR1995135-D7037	arg-GCF_001699655-ADRI1362	fra-ERR987477-2006-222h	usa-SRR9964877-D0052-3	uk-ERR1203894-UK2	arg-ERR1045992-INTA8	usa-SRR6377519-PNUSAC001503	uk-ERR976390-21-C0091-10-14-2	fra-ERR976360-2006-588h	esp-ERR1046036-SP12	fra-ERR976385-2014_947h	deu-ERR1069032-13CS0373	usa-GCF_001698965-cfvB10	esp-ERR1046025-SP1	cze-GCF_001699645-CCUG33872	usa-SRR1995063-D4381	deu-ERR1069014-BS-76-04	usa-SRR5137109-2016D-0215	uk-ERR1203907-UK17	uk-GCF_001699505-98-v445	tur-ERR976389-CF156	usa-SRR5371231-PNUSAC001696	usa-SRR1995059-D2340	esp-ERR1046047-SP23	fra-ERR987471-2004_359h	twn-ERR1046010-TW5	twn-ERR1046008-TW3	uk-ERR1203906-UK15
deu-ERR1069017-08CS0024	1	0.996601	0.999542	0.997494	0.997997	0.999768	0.996172	0.999453	0.99967	0.99965	0.999665	0.999652	0.997436	0.99775	0.995923	0.999515	0.997905	0.997912	0.999612	0.996618	0.996706	0.996189	0.997686	0.999543	0.998227	0.997905	0.998065	0.999409	0.99794	0.999633	0.998225	0.996797	0.996548	0.997767	0.997377	0.997923	0.999686	0.997131	0.996142	0.996666	0.99561	0.996085	0.997378	0.996705	0.997369	0.999656	0.99632	0.996241	0.996278
uk-ERR1203902-UK11	0.996601	1	0.996317	0.996801	0.995854	0.996662	0.995348	0.996267	0.996643	0.996558	0.996661	0.996599	0.996747	0.995597	0.995265	0.996102	0.995458	0.995815	0.99666	0.999586	0.999858	0.995371	0.995383	0.996566	0.996478	0.995823	0.995716	0.996089	0.995598	0.996595	0.996107	0.999733	0.999604	0.995972	0.996494	0.995874	0.996616	0.996172	0.995352	0.999848	0.995453	0.995348	0.996463	0.999801	0.996523	0.99663	0.996068	0.996073	0.995424
can-ERR1045975-CA17	0.999542	0.996317	1	0.997554	0.997161	0.99967	0.996089	0.999422	0.999784	0.999574	0.999438	0.999728	0.997587	0.997275	0.995713	0.999075	0.996722	0.997102	0.999721	0.996233	0.996527	0.996087	0.996891	0.999641	0.997743	0.99714	0.997245	0.999067	0.996907	0.999547	0.998047	0.996382	0.99635	0.99771	0.998046	0.997831	0.99972	0.997788	0.995993	0.996487	0.996265	0.995949	0.997326	0.996449	0.998025	0.999748	0.996354	0.996097	0.996242
usa-SRR1995134-D6650	0.997494	0.996801	0.997554	1	0.997038	0.997608	0.99641	0.997509	0.997536	0.997481	0.997422	0.997603	0.998886	0.997303	0.995929	0.997609	0.996947	0.997002	0.997489	0.996687	0.996845	0.99643	0.996953	0.997409	0.997465	0.997065	0.997089	0.997509	0.997054	0.997496	0.99719	0.996792	0.996657	0.997126	0.997105	0.997317	0.99749	0.996886	0.996358	0.996826	0.996402	0.99603	0.999631	0.996686	0.997013	0.997492	0.996277	0.99614	0.996505
arg-ERR1046001-INTA17	0.997997	0.995854	0.997161	0.997038	1	0.998143	0.996081	0.997066	0.998027	0.997967	0.998073	0.998058	0.997122	0.998235	0.995784	0.997308	0.998834	0.999426	0.998076	0.99562	0.99596	0.99595	0.998567	0.998053	0.997358	0.999508	0.999137	0.996953	0.998505	0.998011	0.996303	0.99592	0.99574	0.996584	0.998519	0.994889	0.997996	0.996735	0.996013	0.995959	0.995091	0.995999	0.99693	0.995934	0.997848	0.998016	0.993639	0.993795	0.99608
fra-ERR976388-2009-56h	0.999768	0.996662	0.99967	0.997608	0.998143	1	0.996106	0.999578	0.999867	0.999813	0.999818	0.999797	0.997602	0.998471	0.995953	0.999632	0.998061	0.998037	0.999765	0.99658	0.996762	0.996262	0.997878	0.999711	0.998415	0.998046	0.998145	0.999503	0.998145	0.999832	0.998302	0.996715	0.996575	0.998092	0.998078	0.998251	0.999852	0.997855	0.996271	0.996713	0.996377	0.996175	0.997482	0.996731	0.998068	0.99987	0.996266	0.996407	0.996343
usa-SRR3214517-2015D-0082	0.996172	0.995348	0.996089	0.99641	0.996081	0.996106	1	0.996169	0.996203	0.996143	0.99615	0.996116	0.996554	0.996363	0.995327	0.996065	0.996087	0.996078	0.996126	0.995272	0.995407	0.999691	0.995818	0.996051	0.996345	0.996081	0.996095	0.996069	0.996018	0.996136	0.996449	0.995447	0.995259	0.996375	0.996334	0.996448	0.996283	0.996258	0.999668	0.995408	0.999478	0.995482	0.996283	0.995432	0.996339	0.996192	0.995553	0.995623	0.999647
usa-SRR5990937-2017D-0110	0.999453	0.996267	0.999422	0.997509	0.997066	0.999578	0.996169	1	0.999504	0.999418	0.999409	0.99965	0.997569	0.997174	0.99568	0.99951	0.996625	0.997003	0.999405	0.996156	0.996334	0.996203	0.996799	0.999397	0.997776	0.997131	0.997093	0.998946	0.99702	0.999413	0.997836	0.996348	0.996069	0.997684	0.998039	0.997808	0.999604	0.997651	0.996075	0.996293	0.996303	0.995877	0.997303	0.996207	0.997947	0.999459	0.996322	0.99607	0.996299
usa-SRR1999397-D4710	0.99967	0.996643	0.999784	0.997536	0.998027	0.999867	0.996203	0.999504	1	0.99975	0.999603	0.99991	0.99744	0.998434	0.995989	0.999568	0.99804	0.998018	0.999681	0.996584	0.996732	0.996127	0.997955	0.999626	0.99837	0.998018	0.998138	0.999551	0.998125	0.99969	0.998276	0.996655	0.996551	0.998154	0.9981	0.998217	0.999892	0.997836	0.996043	0.996691	0.996343	0.996141	0.997356	0.996553	0.99806	0.999744	0.996271	0.996067	0.996254
can-ERR1045981-CA23-sc-2303860	0.99965	0.996558	0.999574	0.997481	0.997967	0.999813	0.996143	0.999418	0.99975	1	0.999689	0.999643	0.997445	0.998425	0.995905	0.999518	0.998012	0.998015	0.999667	0.996523	0.996743	0.996195	0.997866	0.999575	0.998301	0.998003	0.998127	0.999433	0.998092	0.999709	0.998292	0.996739	0.996553	0.99814	0.998156	0.998169	0.999722	0.997868	0.99613	0.9967	0.996381	0.996138	0.997328	0.996661	0.998081	0.999733	0.996287	0.996244	0.996264
usa-SRR1995056-D0384	0.999665	0.996661	0.999438	0.997422	0.998073	0.999818	0.99615	0.999409	0.999603	0.999689	1	0.999853	0.997321	0.99847	0.995789	0.999424	0.998055	0.998055	0.999451	0.99643	0.996575	0.996188	0.997997	0.999488	0.998211	0.998048	0.998135	0.999602	0.998072	0.999592	0.998295	0.996722	0.99641	0.998118	0.998115	0.99816	0.999818	0.997864	0.996106	0.996536	0.996369	0.996024	0.997327	0.996572	0.998056	0.999582	0.996284	0.996021	0.996245
usa-SRR3214522-D4392	0.999652	0.996599	0.999728	0.997603	0.998058	0.999797	0.996116	0.99965	0.99991	0.999643	0.999853	1	0.99754	0.998476	0.996064	0.999716	0.998054	0.998038	0.999764	0.996648	0.996812	0.996097	0.997951	0.999708	0.998383	0.998041	0.998106	0.999522	0.998126	0.999619	0.998299	0.99668	0.996665	0.998063	0.998031	0.998153	0.999845	0.997863	0.996049	0.996781	0.996342	0.996217	0.997274	0.996764	0.998046	0.999858	0.99627	0.995991	0.996199
twn-ERR1046012-TW7	0.997436	0.996747	0.997587	0.998886	0.997122	0.997602	0.996554	0.997569	0.99744	0.997445	0.997321	0.99754	1	0.99741	0.996089	0.99757	0.997122	0.997088	0.997502	0.996657	0.996731	0.99644	0.997081	0.997515	0.997637	0.99713	0.997103	0.99737	0.997133	0.997413	0.997379	0.996747	0.99667	0.997203	0.997225	0.997296	0.997613	0.997031	0.99631	0.996783	0.996432	0.996258	0.998843	0.996629	0.997178	0.997461	0.996116	0.996148	0.996499
arg-ERR1046002-INTA18	0.99775	0.995597	0.997275	0.997303	0.998235	0.998471	0.996363	0.997174	0.998434	0.998425	0.99847	0.998476	0.99741	1	0.995168	0.99724	0.997666	0.997426	0.998414	0.994854	0.995755	0.996169	0.997754	0.998315	0.997607	0.998017	0.998426	0.996499	0.997072	0.998349	0.99708	0.995615	0.99562	0.996799	0.997408	0.995088	0.998401	0.996111	0.996256	0.995748	0.994059	0.995352	0.997177	0.99579	0.997908	0.998417	0.993223	0.993561	0.996317
usa-SRR3214523-D6131	0.995923	0.995265	0.995713	0.995929	0.995784	0.995953	0.995327	0.99568	0.995989	0.995905	0.995789	0.996064	0.996089	0.995168	1	0.995423	0.995342	0.99565	0.995889	0.995057	0.995235	0.99549	0.995463	0.99595	0.995664	0.995656	0.995912	0.995506	0.9957	0.995885	0.99552	0.995249	0.995057	0.996157	0.996562	0.995439	0.995978	0.996213	0.995418	0.995308	0.995336	0.999425	0.995745	0.995091	0.996488	0.995897	0.99524	0.994908	0.995565
can-ERR1045976-CA18	0.999515	0.996102	0.999075	0.997609	0.997308	0.999632	0.996065	0.99951	0.999568	0.999518	0.999424	0.999716	0.99757	0.99724	0.995423	1	0.997334	0.997254	0.999565	0.996062	0.996189	0.996079	0.996766	0.999602	0.997541	0.997288	0.997344	0.998446	0.997075	0.999509	0.997681	0.996191	0.995903	0.997253	0.997851	0.997335	0.999685	0.997476	0.995959	0.996138	0.99623	0.995685	0.997268	0.996059	0.997867	0.999516	0.995838	0.9955	0.996195
arg-ERR1045991-INTA7	0.997905	0.995458	0.996722	0.996947	0.998834	0.998061	0.996087	0.996625	0.99804	0.998012	0.998055	0.998054	0.997122	0.997666	0.995342	0.997334	1	0.99797	0.997989	0.99517	0.995472	0.995941	0.998662	0.998005	0.997139	0.998496	0.998892	0.996577	0.997467	0.99794	0.99675	0.995508	0.995272	0.99689	0.997666	0.995593	0.997985	0.996132	0.996021	0.995456	0.994506	0.995468	0.997011	0.995481	0.997846	0.99808	0.992943	0.993331	0.996068
uk-ERR1203898-UK6	0.997912	0.995815	0.997102	0.997002	0.999426	0.998037	0.996078	0.997003	0.998018	0.998015	0.998055	0.998038	0.997088	0.997426	0.99565	0.997254	0.99797	1	0.998037	0.995483	0.995859	0.995937	0.997948	0.998038	0.997271	0.999428	0.99959	0.997088	0.998588	0.997919	0.99643	0.995908	0.995657	0.99668	0.99727	0.995671	0.997961	0.996617	0.996054	0.995859	0.994856	0.995828	0.996954	0.995833	0.998878	0.99802	0.993795	0.995053	0.996046
fra-ERR987474-2004-598h	0.999612	0.99666	0.999721	0.997489	0.998076	0.999765	0.996126	0.999405	0.999681	0.999667	0.999451	0.999764	0.997502	0.998414	0.995889	0.999565	0.997989	0.998037	1	0.996625	0.996766	0.996119	0.997981	0.999679	0.998293	0.998055	0.998163	0.999443	0.998128	0.99969	0.998237	0.996724	0.996414	0.998036	0.998122	0.998122	0.999802	0.99779	0.996021	0.996692	0.996257	0.99618	0.997281	0.996608	0.998073	0.999623	0.996274	0.996116	0.996259
nld-GCF_002238195-cff110800-21-2	0.996618	0.999586	0.996233	0.996687	0.99562	0.99658	0.995272	0.996156	0.996584	0.996523	0.99643	0.996648	0.996657	0.994854	0.995057	0.996062	0.99517	0.995483	0.996625	1	0.999657	0.995283	0.995119	0.996467	0.996411	0.99556	0.995498	0.996038	0.995387	0.996469	0.99587	0.999598	0.99942	0.995441	0.995612	0.995519	0.996578	0.995202	0.995254	0.999653	0.994441	0.995094	0.996279	0.999666	0.99562	0.996588	0.995853	0.995707	0.99537
uk-ERR1203896-UK4	0.996706	0.999858	0.996527	0.996845	0.99596	0.996762	0.995407	0.996334	0.996732	0.996743	0.996575	0.996812	0.996731	0.995755	0.995235	0.996189	0.995472	0.995859	0.996766	0.999657	1	0.995424	0.99546	0.996655	0.996416	0.995855	0.995848	0.996212	0.995832	0.996643	0.996128	0.999755	0.999549	0.995978	0.996515	0.996032	0.996728	0.996155	0.995425	0.999875	0.995505	0.995288	0.996629	0.99966	0.996546	0.996608	0.996078	0.995943	0.995496
usa-SRR1995135-D7037	0.996189	0.995371	0.996087	0.99643	0.99595	0.996262	0.999691	0.996203	0.996127	0.996195	0.996188	0.996097	0.99644	0.996169	0.99549	0.996079	0.995941	0.995937	0.996119	0.995283	0.995424	1	0.995754	0.996098	0.996258	0.995932	0.995951	0.996037	0.995857	0.996159	0.996309	0.995461	0.9953	0.996295	0.996248	0.996316	0.996201	0.996165	0.999703	0.995423	0.99945	0.995595	0.996329	0.995444	0.996254	0.996186	0.995733	0.995629	0.999715
arg-GCF_001699655-ADRI1362	0.997686	0.995383	0.996891	0.996953	0.998567	0.997878	0.995818	0.996799	0.997955	0.997866	0.997997	0.997951	0.997081	0.997754	0.995463	0.996766	0.998662	0.997948	0.997981	0.995119	0.99546	0.995754	1	0.99798	0.997134	0.998512	0.99857	0.996557	0.997141	0.99793	0.99656	0.994938	0.995234	0.996795	0.997479	0.99487	0.997824	0.996167	0.995719	0.995482	0.994135	0.995727	0.996808	0.995486	0.998042	0.997952	0.992683	0.993451	0.995915
fra-ERR987477-2006-222h	0.999543	0.996566	0.999641	0.997409	0.998053	0.999711	0.996051	0.999397	0.999626	0.999575	0.999488	0.999708	0.997515	0.998315	0.99595	0.999602	0.998005	0.998038	0.999679	0.996467	0.996655	0.996098	0.99798	1	0.998213	0.998076	0.998142	0.999467	0.998158	0.999593	0.998172	0.996623	0.996521	0.998081	0.998127	0.998065	0.999719	0.997828	0.99599	0.996601	0.996219	0.996183	0.997278	0.996503	0.998052	0.999546	0.996337	0.996057	0.99627
usa-SRR9964877-D0052-3	0.998227	0.996478	0.997743	0.997465	0.997358	0.998415	0.996345	0.997776	0.99837	0.998301	0.998211	0.998383	0.997637	0.997607	0.995664	0.997541	0.997139	0.997271	0.998293	0.996411	0.996416	0.996258	0.997134	0.998213	1	0.997338	0.997412	0.997445	0.996971	0.998274	0.997642	0.996465	0.996292	0.997301	0.997892	0.997185	0.998411	0.997225	0.99617	0.99642	0.996461	0.995863	0.997292	0.996467	0.997898	0.998375	0.996146	0.996043	0.996396
uk-ERR1203894-UK2	0.997905	0.995823	0.99714	0.997065	0.999508	0.998046	0.996081	0.997131	0.998018	0.998003	0.998048	0.998041	0.99713	0.998017	0.995656	0.997288	0.998496	0.999428	0.998055	0.99556	0.995855	0.995932	0.998512	0.998076	0.997338	1	0.999602	0.997078	0.999345	0.997925	0.996743	0.995893	0.995626	0.996987	0.9975	0.995626	0.997964	0.996749	0.996051	0.995852	0.995265	0.995819	0.996963	0.995875	0.998926	0.998046	0.994421	0.995055	0.996049
arg-ERR1045992-INTA8	0.998065	0.995716	0.997245	0.997089	0.999137	0.998145	0.996095	0.997093	0.998138	0.998127	0.998135	0.998106	0.997103	0.998426	0.995912	0.997344	0.998892	0.99959	0.998163	0.995498	0.995848	0.995951	0.99857	0.998142	0.997412	0.999602	1	0.99698	0.998529	0.998087	0.997343	0.995896	0.995646	0.997979	0.998802	0.996496	0.998043	0.997198	0.996098	0.995857	0.995347	0.996075	0.99698	0.995814	0.998592	0.99814	0.993605	0.993655	0.996094
usa-SRR6377519-PNUSAC001503	0.999409	0.996089	0.999067	0.997509	0.996953	0.999503	0.996069	0.998946	0.999551	0.999433	0.999602	0.999522	0.99737	0.996499	0.995506	0.998446	0.996577	0.997088	0.999443	0.996038	0.996212	0.996037	0.996557	0.999467	0.997445	0.997078	0.99698	1	0.996756	0.999475	0.997717	0.996033	0.996079	0.997118	0.99725	0.99702	0.999578	0.996753	0.995872	0.996174	0.995557	0.9957	0.997301	0.996156	0.997261	0.999508	0.995645	0.995914	0.996161
uk-ERR976390-21-C0091-10-14-2	0.99794	0.995598	0.996907	0.997054	0.998505	0.998145	0.996018	0.99702	0.998125	0.998092	0.998072	0.998126	0.997133	0.997072	0.9957	0.997075	0.997467	0.998588	0.998128	0.995387	0.995832	0.995857	0.997141	0.998158	0.996971	0.999345	0.998529	0.996756	1	0.998005	0.996698	0.995656	0.995604	0.996927	0.997001	0.995443	0.998023	0.995674	0.995973	0.995842	0.993528	0.995811	0.996961	0.995596	0.9986	0.998186	0.992456	0.993084	0.996012
fra-ERR976360-2006-588h	0.999633	0.996595	0.999547	0.997496	0.998011	0.999832	0.996136	0.999413	0.99969	0.999709	0.999592	0.999619	0.997413	0.998349	0.995885	0.999509	0.99794	0.997919	0.99969	0.996469	0.996643	0.996159	0.99793	0.999593	0.998274	0.997925	0.998087	0.999475	0.998005	1	0.998208	0.996653	0.996449	0.998061	0.998048	0.998165	0.999813	0.997769	0.996053	0.996602	0.996298	0.996122	0.997314	0.996621	0.997992	0.999645	0.996295	0.996278	0.996286
esp-ERR1046036-SP12	0.998225	0.996107	0.998047	0.99719	0.996303	0.998302	0.996449	0.997836	0.998276	0.998292	0.998295	0.998299	0.997379	0.99708	0.99552	0.997681	0.99675	0.99643	0.998237	0.99587	0.996128	0.996309	0.99656	0.998172	0.997642	0.996743	0.997343	0.997717	0.996698	0.998208	1	0.996114	0.996097	0.99799	0.99776	0.998295	0.998233	0.997784	0.996345	0.996132	0.995146	0.995718	0.997174	0.996119	0.998868	0.998344	0.995685	0.995934	0.99644
fra-ERR976385-2014_947h	0.996797	0.999733	0.996382	0.996792	0.99592	0.996715	0.995447	0.996348	0.996655	0.996739	0.996722	0.99668	0.996747	0.995615	0.995249	0.996191	0.995508	0.995908	0.996724	0.999598	0.999755	0.995461	0.994938	0.996623	0.996465	0.995893	0.995896	0.996033	0.995656	0.996653	0.996114	1	0.999626	0.99597	0.996504	0.995869	0.996749	0.996176	0.9955	0.99975	0.995471	0.995303	0.996681	0.99979	0.996502	0.996708	0.996072	0.996061	0.99551
deu-ERR1069032-13CS0373	0.996548	0.999604	0.99635	0.996657	0.99574	0.996575	0.995259	0.996069	0.996551	0.996553	0.99641	0.996665	0.99667	0.99562	0.995057	0.995903	0.995272	0.995657	0.996414	0.99942	0.999549	0.9953	0.995234	0.996521	0.996292	0.995626	0.995646	0.996079	0.995604	0.996449	0.996097	0.999626	1	0.995791	0.996313	0.995722	0.996555	0.99599	0.995271	0.999734	0.995373	0.995089	0.996477	0.999492	0.996327	0.996415	0.995968	0.995872	0.995372
usa-GCF_001698965-cfvB10	0.997767	0.995972	0.99771	0.997126	0.996584	0.998092	0.996375	0.997684	0.998154	0.99814	0.998118	0.998063	0.997203	0.996799	0.996157	0.997253	0.99689	0.99668	0.998036	0.995441	0.995978	0.996295	0.996795	0.998081	0.997301	0.996987	0.997979	0.997118	0.996927	0.998061	0.99799	0.99597	0.995791	1	0.998574	0.997866	0.997985	0.998183	0.996423	0.996013	0.994232	0.996179	0.997035	0.995958	0.999444	0.998124	0.993412	0.994317	0.996466
esp-ERR1046025-SP1	0.997377	0.996494	0.998046	0.997105	0.998519	0.998078	0.996334	0.998039	0.9981	0.998156	0.998115	0.998031	0.997225	0.997408	0.996562	0.997851	0.997666	0.99727	0.998122	0.995612	0.996515	0.996248	0.997479	0.998127	0.997892	0.9975	0.998802	0.99725	0.997001	0.998048	0.99776	0.996504	0.996313	0.998574	1	0.997173	0.998047	0.998432	0.996356	0.996506	0.993362	0.996719	0.997064	0.996527	0.999002	0.998102	0.993442	0.994624	0.996374
cze-GCF_001699645-CCUG33872	0.997923	0.995874	0.997831	0.997317	0.994889	0.998251	0.996448	0.997808	0.998217	0.998169	0.99816	0.998153	0.997296	0.995088	0.995439	0.997335	0.995593	0.995671	0.998122	0.995519	0.996032	0.996316	0.99487	0.998065	0.997185	0.995626	0.996496	0.99702	0.995443	0.998165	0.998295	0.995869	0.995722	0.997866	0.997173	1	0.998105	0.998018	0.996319	0.995908	0.994999	0.995542	0.997227	0.99579	0.998188	0.998245	0.994969	0.995797	0.996453
usa-SRR1995063-D4381	0.999686	0.996616	0.99972	0.99749	0.997996	0.999852	0.996283	0.999604	0.999892	0.999722	0.999818	0.999845	0.997613	0.998401	0.995978	0.999685	0.997985	0.997961	0.999802	0.996578	0.996728	0.996201	0.997824	0.999719	0.998411	0.997964	0.998043	0.999578	0.998023	0.999813	0.998233	0.996749	0.996555	0.997985	0.998047	0.998105	1	0.997797	0.996122	0.996687	0.99638	0.996158	0.997301	0.996722	0.997992	0.999835	0.99637	0.996278	0.996265
deu-ERR1069014-BS-76-04	0.997131	0.996172	0.997788	0.996886	0.996735	0.997855	0.996258	0.997651	0.997836	0.997868	0.997864	0.997863	0.997031	0.996111	0.996213	0.997476	0.996132	0.996617	0.99779	0.995202	0.996155	0.996165	0.996167	0.997828	0.997225	0.996749	0.997198	0.996753	0.995674	0.997769	0.997784	0.996176	0.99599	0.998183	0.998432	0.998018	0.997797	1	0.996247	0.996183	0.993295	0.996375	0.996876	0.996178	0.998545	0.997918	0.993607	0.994437	0.996265
usa-SRR5137109-2016D-0215	0.996142	0.995352	0.995993	0.996358	0.996013	0.996271	0.999668	0.996075	0.996043	0.99613	0.996106	0.996049	0.99631	0.996256	0.995418	0.995959	0.996021	0.996054	0.996021	0.995254	0.995425	0.999703	0.995719	0.99599	0.99617	0.996051	0.996098	0.995872	0.995973	0.996053	0.996345	0.9955	0.995271	0.996423	0.996356	0.996319	0.996122	0.996247	1	0.995426	0.999544	0.995511	0.996423	0.995426	0.996352	0.996073	0.995806	0.995657	0.999704
uk-ERR1203907-UK17	0.996666	0.999848	0.996487	0.996826	0.995959	0.996713	0.995408	0.996293	0.996691	0.9967	0.996536	0.996781	0.996783	0.995748	0.995308	0.996138	0.995456	0.995859	0.996692	0.999653	0.999875	0.995423	0.995482	0.996601	0.99642	0.995852	0.995857	0.996174	0.995842	0.996602	0.996132	0.99975	0.999734	0.996013	0.996506	0.995908	0.996687	0.996183	0.995426	1	0.995513	0.99536	0.996629	0.999668	0.996543	0.996663	0.996077	0.995986	0.995506
uk-GCF_001699505-98-v445	0.99561	0.995453	0.996265	0.996402	0.995091	0.996377	0.999478	0.996303	0.996343	0.996381	0.996369	0.996342	0.996432	0.994059	0.995336	0.99623	0.994506	0.994856	0.996257	0.994441	0.995505	0.99945	0.994135	0.996219	0.996461	0.995265	0.995347	0.995557	0.993528	0.996298	0.995146	0.995471	0.995373	0.994232	0.993362	0.994999	0.99638	0.993295	0.999544	0.995513	1	0.99546	0.996259	0.99552	0.994814	0.996343	0.994001	0.995289	0.999622
tur-ERR976389-CF156	0.996085	0.995348	0.995949	0.99603	0.995999	0.996175	0.995482	0.995877	0.996141	0.996138	0.996024	0.996217	0.996258	0.995352	0.999425	0.995685	0.995468	0.995828	0.99618	0.995094	0.995288	0.995595	0.995727	0.996183	0.995863	0.995819	0.996075	0.9957	0.995811	0.996122	0.995718	0.995303	0.995089	0.996179	0.996719	0.995542	0.996158	0.996375	0.995511	0.99536	0.99546	1	0.995958	0.995188	0.996696	0.996148	0.995286	0.995033	0.995669
usa-SRR5371231-PNUSAC001696	0.997378	0.996463	0.997326	0.999631	0.99693	0.997482	0.996283	0.997303	0.997356	0.997328	0.997327	0.997274	0.998843	0.997177	0.995745	0.997268	0.997011	0.996954	0.997281	0.996279	0.996629	0.996329	0.996808	0.997278	0.997292	0.996963	0.99698	0.997301	0.996961	0.997314	0.997174	0.996681	0.996477	0.997035	0.997064	0.997227	0.997301	0.996876	0.996423	0.996629	0.996259	0.995958	1	0.996586	0.997023	0.997364	0.996311	0.996121	0.996433
usa-SRR1995059-D2340	0.996705	0.999801	0.996449	0.996686	0.995934	0.996731	0.995432	0.996207	0.996553	0.996661	0.996572	0.996764	0.996629	0.99579	0.995091	0.996059	0.995481	0.995833	0.996608	0.999666	0.99966	0.995444	0.995486	0.996503	0.996467	0.995875	0.995814	0.996156	0.995596	0.996621	0.996119	0.99979	0.999492	0.995958	0.996527	0.99579	0.996722	0.996178	0.995426	0.999668	0.99552	0.995188	0.996586	1	0.996511	0.996583	0.996076	0.995988	0.995504
esp-ERR1046047-SP23	0.997369	0.996523	0.998025	0.997013	0.997848	0.998068	0.996339	0.997947	0.99806	0.998081	0.998056	0.998046	0.997178	0.997908	0.996488	0.997867	0.997846	0.998878	0.998073	0.99562	0.996546	0.996254	0.998042	0.998052	0.997898	0.998926	0.998592	0.997261	0.9986	0.997992	0.998868	0.996502	0.996327	0.999444	0.999002	0.998188	0.997992	0.998545	0.996352	0.996543	0.994814	0.996696	0.997023	0.996511	1	0.998139	0.994379	0.994458	0.99638
fra-ERR987471-2004_359h	0.999656	0.99663	0.999748	0.997492	0.998016	0.99987	0.996192	0.999459	0.999744	0.999733	0.999582	0.999858	0.997461	0.998417	0.995897	0.999516	0.99808	0.99802	0.999623	0.996588	0.996608	0.996186	0.997952	0.999546	0.998375	0.998046	0.99814	0.999508	0.998186	0.999645	0.998344	0.996708	0.996415	0.998124	0.998102	0.998245	0.999835	0.997918	0.996073	0.996663	0.996343	0.996148	0.997364	0.996583	0.998139	1	0.996279	0.996089	0.996287
twn-ERR1046010-TW5	0.99632	0.996068	0.996354	0.996277	0.993639	0.996266	0.995553	0.996322	0.996271	0.996287	0.996284	0.99627	0.996116	0.993223	0.99524	0.995838	0.992943	0.993795	0.996274	0.995853	0.996078	0.995733	0.992683	0.996337	0.996146	0.994421	0.993605	0.995645	0.992456	0.996295	0.995685	0.996072	0.995968	0.993412	0.993442	0.994969	0.99637	0.993607	0.995806	0.996077	0.994001	0.995286	0.996311	0.996076	0.994379	0.996279	1	0.999831	0.995732
twn-ERR1046008-TW3	0.996241	0.996073	0.996097	0.99614	0.993795	0.996407	0.995623	0.99607	0.996067	0.996244	0.996021	0.995991	0.996148	0.993561	0.994908	0.9955	0.993331	0.995053	0.996116	0.995707	0.995943	0.995629	0.993451	0.996057	0.996043	0.995055	0.993655	0.995914	0.993084	0.996278	0.995934	0.996061	0.995872	0.994317	0.994624	0.995797	0.996278	0.994437	0.995657	0.995986	0.995289	0.995033	0.996121	0.995988	0.994458	0.996089	0.999831	1	0.995756
uk-ERR1203906-UK15	0.996278	0.995424	0.996242	0.996505	0.99608	0.996343	0.999647	0.996299	0.996254	0.996264	0.996245	0.996199	0.996499	0.996317	0.995565	0.996195	0.996068	0.996046	0.996259	0.99537	0.995496	0.999715	0.995915	0.99627	0.996396	0.996049	0.996094	0.996161	0.996012	0.996286	0.99644	0.99551	0.995372	0.996466	0.996374	0.996453	0.996265	0.996265	0.999704	0.995506	0.999622	0.995669	0.996433	0.995504	0.99638	0.996287	0.995732	0.995756	1
uk-ERR1203895-UK3	0.996759	0.999812	0.99636	0.996862	0.995878	0.996672	0.99552	0.996293	0.996692	0.996697	0.996681	0.996652	0.996788	0.995623	0.995303	0.996154	0.995502	0.995841	0.99673	0.999628	0.999919	0.995492	0.994865	0.996609	0.996493	0.995849	0.995842	0.995987	0.995651	0.996635	0.996165	0.999812	0.999632	0.996032	0.996593	0.995931	0.996714	0.996219	0.995532	0.999883	0.995485	0.995409	0.996707	0.999813	0.996592	0.996701	0.996037	0.996072	0.995551
usa-SRR9200342-PNUSAC009501	0.996232	0.995313	0.996147	0.996449	0.996064	0.996162	0.999505	0.996196	0.996226	0.996238	0.996201	0.996159	0.996494	0.996304	0.99539	0.996117	0.996073	0.996066	0.996186	0.995233	0.995387	0.999597	0.995863	0.996123	0.99631	0.996052	0.996103	0.996086	0.996027	0.996191	0.996445	0.995423	0.995252	0.996377	0.996385	0.996435	0.996212	0.996266	0.999657	0.995386	0.999296	0.995565	0.996339	0.995387	0.996386	0.996252	0.995484	0.995581	0.999622
usa-SRR1995062-D2898	0.996343	0.9956	0.996384	0.996518	0.996211	0.9964	0.999696	0.996335	0.996339	0.996323	0.996326	0.996399	0.99662	0.996498	0.995533	0.996287	0.996221	0.996209	0.996302	0.995503	0.995545	0.99981	0.996155	0.996277	0.996493	0.996203	0.996241	0.996262	0.996238	0.996347	0.996549	0.995594	0.995377	0.996495	0.996482	0.996498	0.996413	0.996405	0.999732	0.995576	0.999589	0.995694	0.996545	0.995572	0.996477	0.996448	0.995819	0.995701	0.999796
zaf-GCF_001699725-zaf65	0.997866	0.99539	0.99676	0.996994	0.998046	0.998043	0.995941	0.997103	0.998002	0.997972	0.997994	0.998013	0.997092	0.997451	0.995267	0.997351	0.998012	0.999058	0.997979	0.99509	0.995441	0.995842	0.997723	0.998004	0.997032	0.999368	0.999201	0.996498	0.998869	0.997927	0.996656	0.995478	0.995231	0.997156	0.997663	0.995977	0.997936	0.996663	0.995901	0.995445	0.995312	0.995466	0.997006	0.99541	0.998794	0.998049	0.994102	0.994714	0.995989
twn-ERR1046023-TW18	0.996184	0.995906	0.99612	0.996204	0.993484	0.996287	0.995503	0.996109	0.996102	0.996116	0.996095	0.996067	0.996217	0.993189	0.994996	0.995552	0.992963	0.993647	0.996132	0.995653	0.995915	0.995528	0.992651	0.996092	0.996033	0.994298	0.993481	0.995459	0.992322	0.99611	0.995619	0.996015	0.995923	0.993312	0.993402	0.994509	0.996104	0.993638	0.995598	0.995919	0.994398	0.995126	0.996051	0.995921	0.994356	0.996132	0.999624	0.999649	0.995558
usa-SRR4297649-PNUSAC000831	0.997383	0.996635	0.997447	0.999623	0.996904	0.997475	0.996314	0.997288	0.99744	0.997364	0.997272	0.997445	0.998911	0.997215	0.995902	0.997462	0.9969	0.996931	0.997408	0.996556	0.996667	0.996362	0.996869	0.997229	0.997367	0.996987	0.996972	0.997312	0.997019	0.997378	0.997087	0.996662	0.996495	0.997045	0.997027	0.997267	0.997374	0.996752	0.996264	0.996689	0.996379	0.996024	0.999755	0.996523	0.996988	0.997388	0.996209	0.99594	0.996436
aus-GCF_000744035-B6	0.997067	0.99587	0.997649	0.996904	0.997342	0.99777	0.99582	0.997664	0.997836	0.997804	0.997807	0.997746	0.997103	0.996709	0.996428	0.996933	0.996668	0.997451	0.997821	0.995486	0.996213	0.995828	0.996639	0.998005	0.997404	0.997488	0.997475	0.996757	0.996907	0.997757	0.998355	0.99589	0.996258	0.998913	0.998893	0.997628	0.997732	0.998429	0.995806	0.996245	0.994474	0.996474	0.996824	0.996265	0.999146	0.997829	0.994225	0.994638	0.995945
fra-ERR976371-2010-1094h	0.999643	0.996666	0.999787	0.997402	0.998066	0.999844	0.996141	0.999297	0.999716	0.999719	0.999527	0.999831	0.997564	0.998404	0.995729	0.999391	0.997964	0.99798	0.999574	0.996603	0.996652	0.996154	0.997985	0.999488	0.998371	0.998006	0.998124	0.99952	0.998124	0.999733	0.99823	0.996697	0.996428	0.998079	0.998066	0.998122	0.999815	0.997788	0.9961	0.996672	0.996357	0.996154	0.997325	0.996583	0.998004	0.999689	0.996274	0.996064	0.996282
arg-GCF_001699555-cfvi02-298	0.997078	0.994899	0.996638	0.996857	0.998655	0.997912	0.995727	0.997035	0.997854	0.997791	0.997833	0.997863	0.996875	0.996987	0.995578	0.996838	0.997776	0.998196	0.997975	0.994049	0.995282	0.995647	0.997785	0.997937	0.99693	0.998351	0.998787	0.995925	0.997324	0.997754	0.996765	0.99504	0.995157	0.997201	0.997911	0.995382	0.99775	0.996679	0.995672	0.994953	0.993994	0.995229	0.996636	0.99496	0.997328	0.997858	0.993085	0.993286	0.995798
usa-SRR5192907-2016D-0261	0.997346	0.996654	0.997447	0.999751	0.99696	0.99744	0.996308	0.997465	0.997479	0.99733	0.997449	0.997418	0.998889	0.997198	0.995865	0.997442	0.996979	0.99694	0.997441	0.996409	0.996701	0.996347	0.996868	0.997406	0.997368	0.996933	0.997026	0.997316	0.996958	0.997439	0.997236	0.996683	0.996651	0.997088	0.997068	0.997328	0.997357	0.996913	0.996289	0.9967	0.996356	0.996088	0.999791	0.996658	0.997061	0.997515	0.996216	0.996257	0.99641
uk-GCF_000222425-NCTC10354-2	0.997233	0.996068	0.9978	0.996951	0.997723	0.997901	0.9963	0.997656	0.99784	0.997883	0.997878	0.997825	0.997001	0.996783	0.996174	0.997026	0.996862	0.996792	0.997833	0.995205	0.996092	0.996262	0.996872	0.997839	0.997258	0.997247	0.997934	0.996386	0.9966	0.997801	0.997979	0.996162	0.995889	0.998629	0.998928	0.997375	0.997799	0.998353	0.996274	0.996082	0.993555	0.99627	0.997046	0.996125	0.999369	0.99783	0.994175	0.994641	0.996248
fra-ERR976386-2014_1097h	0.999651	0.996693	0.999774	0.997446	0.998098	0.999847	0.996254	0.999414	0.999724	0.999666	0.999659	0.999864	0.997579	0.99848	0.995937	0.99946	0.998047	0.998073	0.999763	0.996617	0.996749	0.996258	0.99803	0.999491	0.998417	0.998086	0.998173	0.99963	0.998168	0.99965	0.998298	0.996776	0.996481	0.998124	0.998134	0.998288	0.999836	0.997877	0.996195	0.996702	0.996402	0.996181	0.997402	0.996671	0.998068	0.999744	0.996291	0.996168	0.996305
fra-ERR976373-2010_1180h	0.999642	0.996651	0.999736	0.997528	0.998028	0.999767	0.996194	0.99947	0.999729	0.999692	0.999614	0.999822	0.997592	0.998446	0.995908	0.999483	0.99797	0.998002	0.99973	0.996617	0.996758	0.996216	0.997954	0.999618	0.99838	0.998014	0.998115	0.999591	0.998131	0.999609	0.99825	0.996731	0.996429	0.998091	0.998089	0.998278	0.999811	0.997836	0.99612	0.99668	0.996385	0.996116	0.997352	0.996611	0.998004	0.999679	0.996299	0.996079	0.996298
uk-GCF_008693125-CCUG6823AT	0.99623	0.995448	0.99631	0.996543	0.99597	0.996377	0.999584	0.996355	0.996371	0.996253	0.99609	0.996427	0.996519	0.996309	0.995483	0.996258	0.996128	0.995967	0.996304	0.995412	0.99543	0.999625	0.995942	0.99623	0.996387	0.996122	0.995991	0.99612	0.996134	0.996257	0.996489	0.995487	0.995384	0.996472	0.99629	0.996567	0.996355	0.996268	0.999449	0.995432	0.999624	0.995597	0.996291	0.995331	0.996352	0.996379	0.995768	0.995394	0.99965
deu-ERR1069018-09CS0030	0.997279	0.996176	0.997937	0.997082	0.996781	0.998018	0.996312	0.997712	0.997984	0.997948	0.997953	0.99796	0.997144	0.996552	0.996223	0.997041	0.996196	0.99716	0.997932	0.995295	0.996159	0.996211	0.996655	0.997907	0.99727	0.997214	0.99784	0.99679	0.997023	0.997925	0.997465	0.996161	0.995903	0.998054	0.998346	0.997096	0.997871	0.998047	0.996267	0.996222	0.993864	0.996367	0.997071	0.996182	0.999203	0.998037	0.993296	0.99456	0.996342
usa-SRR5990272-2017D-0084	0.99663	0.999766	0.996394	0.99666	0.995805	0.996683	0.995298	0.996079	0.996602	0.996571	0.996482	0.99667	0.996657	0.99566	0.995113	0.99595	0.995352	0.995672	0.99663	0.999605	0.999736	0.995339	0.995396	0.996376	0.996441	0.995664	0.99569	0.996051	0.995693	0.996533	0.996029	0.999662	0.999379	0.99592	0.996439	0.995971	0.996633	0.996093	0.995313	0.999723	0.99547	0.995203	0.996469	0.999621	0.996449	0.99651	0.996008	0.99585	0.995426
uk-ERR1203903-UK12	0.996277	0.995505	0.996361	0.996492	0.995793	0.996374	0.99967	0.996282	0.996316	0.996249	0.996216	0.996401	0.996484	0.996021	0.99559	0.996368	0.995577	0.994931	0.996349	0.995474	0.99547	0.999719	0.995522	0.996224	0.996482	0.995278	0.996185	0.996241	0.995218	0.996323	0.996075	0.995484	0.995358	0.99565	0.995354	0.995444	0.996402	0.995451	0.999635	0.995495	0.998778	0.995658	0.996481	0.995438	0.99626	0.996339	0.995368	0.995615	0.999828
noinfo-ERR976383-2014_790h	0.999662	0.996625	0.999479	0.997457	0.998031	0.999856	0.996151	0.999249	0.999658	0.999708	0.999646	0.99957	0.997393	0.998324	0.995865	0.999393	0.997888	0.99793	0.999599	0.99644	0.996634	0.996153	0.997903	0.999515	0.998145	0.997923	0.9981	0.999527	0.997965	0.999613	0.99815	0.996682	0.996471	0.997977	0.998061	0.997968	0.999835	0.997676	0.995998	0.99659	0.996324	0.996067	0.997313	0.996632	0.99793	0.999629	0.996252	0.996177	0.996219
fra-ERR987473-2004_526h	0.999686	0.996636	0.999755	0.997501	0.998051	0.999813	0.996238	0.999374	0.999769	0.999714	0.999625	0.999865	0.997561	0.99847	0.995988	0.9998	0.998023	0.998069	0.999793	0.99658	0.996745	0.996208	0.997981	0.99959	0.99837	0.998089	0.998163	0.99956	0.998164	0.999679	0.998289	0.996716	0.996421	0.998081	0.998149	0.998162	0.999864	0.997828	0.996132	0.996665	0.996334	0.996176	0.997366	0.996614	0.998107	0.999736	0.996255	0.996142	0.996309
arg-GCF_000512745-cfvi03-293	0.997355	0.995315	0.996893	0.996963	0.99854	0.998062	0.995742	0.996579	0.998014	0.997988	0.998036	0.99807	0.997081	0.997736	0.99538	0.997415	0.997827	0.99905	0.998031	0.994444	0.99539	0.995569	0.997549	0.998088	0.996854	0.999206	0.998843	0.995978	0.998124	0.997938	0.996751	0.995447	0.995181	0.997206	0.998384	0.995813	0.997957	0.996463	0.995577	0.99537	0.994284	0.995519	0.996825	0.995459	0.997852	0.998105	0.992975	0.992972	0.995875
ury-GCF_001399955-H1-UY	0.998148	0.996711	0.998437	0.997501	0.997688	0.998594	0.995936	0.998375	0.998216	0.99816	0.998002	0.998389	0.997473	0.998178	0.996046	0.998544	0.99786	0.997901	0.998465	0.996641	0.996716	0.995854	0.997808	0.998196	0.998538	0.99793	0.997938	0.998102	0.998111	0.998172	0.998093	0.996746	0.996478	0.998228	0.99818	0.998059	0.998476	0.99786	0.995783	0.996749	0.99607	0.99621	0.997234	0.996529	0.997962	0.998254	0.996601	0.995962	0.996022
esp-ERR1046041-SP17	0.998231	0.996138	0.998077	0.997233	0.996322	0.998345	0.996518	0.997845	0.998312	0.998329	0.998329	0.998335	0.997279	0.997127	0.995631	0.997468	0.996639	0.996464	0.998224	0.995911	0.99629	0.996383	0.99659	0.99818	0.997724	0.996791	0.997372	0.997747	0.996729	0.998243	0.999544	0.996133	0.996138	0.997786	0.99779	0.997867	0.998267	0.997963	0.996419	0.996273	0.995201	0.995789	0.997248	0.996123	0.998814	0.998244	0.995678	0.99594	0.9965
can-ERR1069033-CA1	0.996797	0.999782	0.996379	0.996867	0.995916	0.996747	0.995433	0.996347	0.99668	0.996714	0.996725	0.996702	0.996818	0.995662	0.995337	0.996193	0.995488	0.995884	0.996707	0.999638	0.999875	0.995479	0.994847	0.996614	0.996521	0.995897	0.995817	0.996034	0.995656	0.996656	0.996153	0.999793	0.999651	0.996056	0.996546	0.995957	0.996731	0.996208	0.995515	0.999874	0.9955	0.995392	0.996606	0.999877	0.996545	0.996689	0.996094	0.996144	0.995539
fra-ERR976367-2008_755h	0.999665	0.99666	0.999793	0.997456	0.998084	0.999829	0.996191	0.999536	0.999751	0.999708	0.999605	0.999889	0.997568	0.998425	0.995829	0.999568	0.998031	0.997986	0.999662	0.99662	0.996561	0.996203	0.997979	0.999643	0.998357	0.998011	0.998152	0.999533	0.998127	0.99968	0.998309	0.996692	0.996384	0.998096	0.998074	0.998214	0.999853	0.997866	0.996164	0.996668	0.99641	0.996174	0.997355	0.996576	0.998088	0.99969	0.996286	0.996064	0.996321
esp-ERR1046043-SP19	0.997324	0.996472	0.997973	0.997016	0.99822	0.998055	0.996325	0.997949	0.998015	0.998057	0.998016	0.997913	0.997152	0.996533	0.996496	0.997757	0.996702	0.997973	0.998035	0.995588	0.996515	0.996239	0.996541	0.99804	0.997878	0.998134	0.998608	0.997169	0.997549	0.997963	0.997316	0.996492	0.996282	0.99833	0.998826	0.996956	0.997942	0.997736	0.996432	0.996506	0.993471	0.996652	0.997003	0.996526	0.999022	0.998017	0.993002	0.994485	0.996333
arg-ERR1046000-INTA16	0.998065	0.995751	0.997236	0.997068	0.998947	0.998078	0.996133	0.997066	0.998108	0.9981	0.998111	0.998048	0.997193	0.997539	0.995874	0.997334	0.997976	0.998012	0.998131	0.995491	0.995909	0.996113	0.997557	0.99811	0.997294	0.998243	0.999462	0.996937	0.997201	0.998087	0.995446	0.995906	0.995664	0.996274	0.998689	0.99485	0.998017	0.997073	0.996147	0.995906	0.993611	0.996072	0.996935	0.995862	0.998593	0.998108	0.992488	0.993585	0.996125
esp-ERR1046044-SP20	0.998236	0.996053	0.997926	0.997267	0.996397	0.998379	0.996562	0.997855	0.99823	0.998317	0.998343	0.998229	0.997295	0.997111	0.995595	0.997478	0.996673	0.996297	0.998224	0.995915	0.996161	0.996417	0.996514	0.99816	0.997758	0.996869	0.997419	0.997535	0.996537	0.998217	0.999388	0.996156	0.996015	0.997854	0.997848	0.997751	0.998246	0.997873	0.996457	0.996154	0.995246	0.99573	0.997285	0.996125	0.998865	0.998265	0.995746	0.996059	0.996538
can-ERR1045982-CA24	0.997411	0.996675	0.997315	0.999612	0.99692	0.997471	0.99633	0.99731	0.997347	0.997364	0.997322	0.997296	0.998873	0.997138	0.995693	0.99729	0.996922	0.996878	0.997301	0.99628	0.996609	0.996363	0.996834	0.997269	0.997213	0.996871	0.996989	0.997333	0.99685	0.997306	0.997201	0.996683	0.996472	0.997	0.997027	0.9972	0.997372	0.996848	0.9963	0.996611	0.996369	0.995908	0.999767	0.996569	0.997002	0.997387	0.9962	0.996104	0.99643
arg-ERR1045995-INTA11	0.997407	0.995411	0.996818	0.996981	0.998934	0.997968	0.995863	0.996775	0.997934	0.997882	0.998051	0.997958	0.997143	0.997923	0.995492	0.996978	0.998883	0.998169	0.997946	0.994719	0.995481	0.995685	0.998544	0.99796	0.997208	0.998728	0.999087	0.996398	0.997337	0.997898	0.996855	0.995132	0.995265	0.996979	0.997698	0.995328	0.997968	0.996405	0.995787	0.995494	0.993533	0.995688	0.996859	0.995528	0.998671	0.997944	0.993027	0.993721	0.995844
usa-SRR7777960-PNUSAC006013	0.996649	0.999668	0.996203	0.996679	0.995815	0.996759	0.995379	0.996138	0.996502	0.996542	0.99655	0.9965	0.996678	0.995559	0.995057	0.996003	0.995413	0.995788	0.996544	0.999497	0.99972	0.995395	0.994809	0.996431	0.99641	0.995797	0.995763	0.995827	0.995523	0.996478	0.996066	0.999783	0.999503	0.995936	0.996477	0.995798	0.996568	0.996141	0.995329	0.999721	0.995339	0.995144	0.996518	0.999683	0.996475	0.996515	0.996039	0.995907	0.995396
noinfo-ERR175743-Cfv90264	0.997901	0.995283	0.996914	0.996981	0.998926	0.998097	0.995873	0.997156	0.998031	0.998013	0.998141	0.998055	0.99697	0.997974	0.99512	0.99758	0.998603	0.997842	0.998031	0.995072	0.995292	0.99578	0.998662	0.998294	0.997156	0.998413	0.998998	0.996741	0.99782	0.997968	0.995639	0.995374	0.995093	0.995877	0.997636	0.994533	0.997968	0.996405	0.995796	0.995279	0.994246	0.995276	0.9968	0.995355	0.998464	0.998073	0.992926	0.993448	0.99588
noinfo-ERR175740-Cff01165	0.997802	0.995327	0.996982	0.996813	0.998871	0.99795	0.995694	0.996644	0.997872	0.997805	0.997865	0.997926	0.996936	0.998394	0.995276	0.997482	0.998647	0.998974	0.997903	0.995108	0.995359	0.995546	0.998629	0.99775	0.997051	0.999105	0.998916	0.996678	0.998408	0.997808	0.996141	0.995368	0.995117	0.99658	0.99853	0.995091	0.997786	0.99668	0.995632	0.995349	0.995075	0.995532	0.996791	0.995317	0.997857	0.997912	0.993168	0.993276	0.9957
twn-ERR1046015-TW10	0.996085	0.995909	0.996056	0.996049	0.993602	0.996313	0.99558	0.996053	0.996042	0.996016	0.995997	0.99597	0.996236	0.993439	0.99494	0.995495	0.993194	0.994936	0.996073	0.995615	0.99592	0.995586	0.992952	0.996041	0.996052	0.994938	0.993484	0.995421	0.992969	0.996047	0.995888	0.995929	0.995935	0.994244	0.994526	0.995706	0.995982	0.994455	0.995615	0.995923	0.995022	0.995037	0.995959	0.995925	0.994397	0.996066	0.999907	0.999678	0.99555
usa-SRR1999405-2014D-0094	0.999677	0.996655	0.999766	0.997586	0.998075	0.999841	0.996147	0.999586	0.999694	0.999682	0.999578	0.99984	0.99758	0.99842	0.995948	0.999696	0.998058	0.99801	0.999802	0.996558	0.996731	0.996189	0.997977	0.999701	0.99837	0.99802	0.998145	0.999591	0.998115	0.999674	0.998296	0.996735	0.996576	0.99807	0.99806	0.99824	0.999804	0.997906	0.996097	0.996671	0.996361	0.996171	0.997336	0.996611	0.99809	0.999681	0.996293	0.996025	0.996246
arg-GCF_001699635-cfvi97-532	0.998032	0.995137	0.996911	0.997066	0.998852	0.998195	0.995885	0.996661	0.9981	0.998057	0.998131	0.998105	0.997156	0.997936	0.995436	0.996833	0.998193	0.99897	0.998102	0.995007	0.995399	0.995786	0.998194	0.998106	0.997145	0.998945	0.999109	0.996393	0.997715	0.998089	0.996095	0.995274	0.99527	0.996596	0.998597	0.994654	0.998066	0.996795	0.995833	0.995409	0.99528	0.99568	0.996959	0.995436	0.998477	0.998094	0.99314	0.993496	0.995968
usa-SRR7293997-PNUSAC004776	0.996278	0.995501	0.996356	0.996411	0.996111	0.996386	0.999544	0.996278	0.996325	0.996285	0.996231	0.996387	0.99651	0.996443	0.995559	0.996416	0.996157	0.996182	0.996291	0.995468	0.995502	0.999646	0.996056	0.996231	0.996486	0.996245	0.996223	0.996155	0.996258	0.99634	0.99651	0.995508	0.995346	0.996568	0.996469	0.99658	0.996364	0.996324	0.999626	0.995523	0.999496	0.99564	0.996352	0.995437	0.996429	0.996331	0.995872	0.995551	0.999691
fra-ERR976365-2008_604h	0.996322	0.995554	0.996354	0.996587	0.996138	0.996401	0.999676	0.996376	0.996341	0.996307	0.996252	0.9964	0.996569	0.996492	0.995617	0.99632	0.996172	0.996184	0.996332	0.995491	0.995543	0.99974	0.996152	0.996323	0.996471	0.996281	0.996218	0.996221	0.996261	0.996332	0.996489	0.995561	0.995407	0.996583	0.996504	0.996558	0.996413	0.996386	0.999725	0.995559	0.999534	0.995676	0.996485	0.995506	0.996486	0.996396	0.995875	0.995685	0.999753
arg-GCF_001699685-cfvi9825	0.997527	0.994569	0.996372	0.996996	0.998411	0.99801	0.995877	0.996685	0.997992	0.997965	0.997995	0.997978	0.997156	0.997152	0.995721	0.996769	0.998203	0.998104	0.998003	0.993939	0.995665	0.995751	0.99739	0.998021	0.996561	0.998812	0.998865	0.995827	0.997131	0.997901	0.996933	0.994689	0.995505	0.997159	0.997622	0.994719	0.997937	0.99621	0.995783	0.994612	0.994261	0.994947	0.996827	0.994672	0.998027	0.998014	0.99243	0.992784	0.99591
twn-ERR1046017-TW12	0.996151	0.995966	0.996249	0.996291	0.993347	0.996321	0.995545	0.996294	0.996261	0.996154	0.996072	0.996264	0.996285	0.993351	0.995185	0.995766	0.992827	0.993954	0.996351	0.99565	0.996046	0.995554	0.992913	0.996307	0.996174	0.994257	0.993464	0.99581	0.992764	0.996182	0.99556	0.996001	0.995868	0.993381	0.993415	0.994876	0.996216	0.993643	0.995598	0.996011	0.994384	0.995199	0.996047	0.995931	0.994341	0.99619	0.99949	0.999694	0.995672
esp-ERR1046053-SP29	0.998276	0.996197	0.998137	0.997304	0.996404	0.998443	0.996558	0.997857	0.998375	0.9984	0.998369	0.998397	0.997435	0.99712	0.995566	0.997523	0.996733	0.996521	0.998261	0.995993	0.996189	0.996451	0.996644	0.998197	0.997813	0.996828	0.9974	0.997745	0.996822	0.998339	0.999411	0.996192	0.996049	0.997832	0.997839	0.998356	0.99833	0.997948	0.996452	0.996204	0.995297	0.99579	0.997282	0.996152	0.99894	0.998419	0.995796	0.996021	0.996572
fra-ERR976377-2012-331h	0.999543	0.99646	0.999458	0.997369	0.998001	0.999799	0.996146	0.999317	0.999593	0.999593	0.999532	0.999519	0.997267	0.998432	0.995804	0.999405	0.998014	0.998018	0.999563	0.996393	0.996582	0.996123	0.997841	0.999496	0.99817	0.998008	0.998013	0.999308	0.998046	0.999582	0.998274	0.996527	0.99639	0.998083	0.99809	0.998124	0.99959	0.997943	0.996151	0.99654	0.996113	0.996049	0.99724	0.996559	0.998084	0.999569	0.996257	0.996076	0.996205
noinfo-GCF_000015085-82-40	0.999666	0.996684	0.999712	0.997519	0.998102	0.999859	0.996211	0.999324	0.999741	0.999729	0.999651	0.999787	0.997669	0.998528	0.996028	0.999424	0.998074	0.998111	0.999735	0.996539	0.996794	0.996255	0.998007	0.999483	0.998377	0.998113	0.998207	0.999552	0.998226	0.999697	0.998306	0.996762	0.996518	0.998179	0.9982	0.998289	0.999694	0.99792	0.996264	0.996732	0.996395	0.996202	0.997431	0.996736	0.998112	0.999771	0.996387	0.996246	0.996352
usa-SRR5137112-2016D-0221	0.996359	0.995423	0.996312	0.996564	0.996143	0.996305	0.99962	0.996355	0.996357	0.996403	0.996368	0.996311	0.996671	0.996398	0.99555	0.996279	0.996139	0.996137	0.996332	0.995366	0.995498	0.999691	0.995888	0.996293	0.996473	0.996134	0.996193	0.996259	0.996124	0.996364	0.996433	0.995507	0.995344	0.996445	0.99644	0.99648	0.996382	0.996325	0.999856	0.995498	0.999556	0.995656	0.99639	0.995496	0.996438	0.996394	0.99585	0.995825	0.999741
twn-ERR1046011-TW6	0.996161	0.996028	0.996308	0.996136	0.993715	0.996323	0.995507	0.996027	0.996224	0.996161	0.996081	0.996252	0.996219	0.993749	0.994952	0.99546	0.993287	0.995072	0.996005	0.995744	0.995936	0.995529	0.993383	0.99598	0.996181	0.99502	0.993591	0.995866	0.993565	0.996191	0.995941	0.996009	0.995921	0.994231	0.99456	0.995793	0.996218	0.994473	0.995573	0.996024	0.995227	0.995209	0.996086	0.995962	0.994418	0.996149	0.999878	0.99973	0.995643
deu-ERR1069030-12CS0302	0.99981	0.996544	0.999707	0.997531	0.998044	0.999746	0.996144	0.99952	0.999842	0.999798	0.99981	0.999741	0.997552	0.998486	0.995893	0.999613	0.998079	0.99805	0.999762	0.99647	0.996658	0.996295	0.997925	0.999646	0.998326	0.998055	0.998035	0.999564	0.998109	0.999802	0.99831	0.996645	0.996498	0.998076	0.998082	0.998178	0.999829	0.997905	0.996309	0.996617	0.996369	0.996129	0.997417	0.996659	0.998075	0.999811	0.996137	0.996251	0.996304
esp-ERR1046027-SP3	0.998229	0.996117	0.998077	0.997228	0.996284	0.998334	0.996518	0.997836	0.99831	0.998326	0.998328	0.998333	0.997257	0.997103	0.995472	0.99745	0.996613	0.996723	0.998182	0.995864	0.996073	0.996379	0.996565	0.9981	0.997706	0.996773	0.997372	0.997744	0.996738	0.99824	0.999371	0.996123	0.995925	0.998033	0.99804	0.998012	0.998267	0.997974	0.996415	0.996135	0.995471	0.99569	0.997236	0.996122	0.998769	0.998377	0.995711	0.995935	0.996501
esp-ERR1046040-SP16	0.998269	0.996133	0.997986	0.997316	0.996315	0.998396	0.996522	0.997915	0.998295	0.998388	0.998371	0.998273	0.997367	0.997278	0.995694	0.997536	0.996819	0.996352	0.99826	0.995972	0.996217	0.996418	0.996602	0.998179	0.997695	0.996898	0.997392	0.997603	0.996592	0.998244	0.999646	0.996162	0.996078	0.997928	0.997823	0.998153	0.998322	0.998028	0.996419	0.996207	0.995234	0.995907	0.997234	0.996241	0.998956	0.998305	0.995785	0.996098	0.996539
esp-ERR1046056-SP32	0.99825	0.99605	0.998016	0.997375	0.996464	0.998404	0.996538	0.99787	0.998354	0.998376	0.998387	0.998243	0.997394	0.997211	0.995675	0.997528	0.996822	0.996455	0.998354	0.995908	0.996192	0.996432	0.996615	0.998258	0.997747	0.99701	0.997509	0.997615	0.996726	0.998308	0.999483	0.996176	0.996111	0.997908	0.998015	0.997963	0.998256	0.997979	0.996645	0.996197	0.994919	0.995828	0.997264	0.996169	0.998954	0.998396	0.995792	0.996152	0.996642
fra-ERR987475-2004-605h	0.999679	0.996695	0.999448	0.997411	0.998013	0.999829	0.996229	0.999258	0.999611	0.999725	0.999529	0.999857	0.99732	0.998383	0.995787	0.999386	0.997949	0.998021	0.999533	0.996625	0.996578	0.996274	0.997936	0.999444	0.998184	0.997984	0.998123	0.999511	0.998041	0.999693	0.998234	0.996723	0.996393	0.998086	0.998122	0.998059	0.999862	0.997766	0.996166	0.996547	0.996408	0.996052	0.997393	0.996567	0.998029	0.999573	0.996296	0.996108	0.996362
usa-SRR7013037-PNUSAC004183	0.999534	0.996512	0.999365	0.997312	0.998053	0.999754	0.996028	0.999353	0.999543	0.999542	0.99957	0.999498	0.997366	0.998394	0.995668	0.999346	0.997948	0.998001	0.99941	0.996429	0.99659	0.996096	0.997766	0.999402	0.998046	0.997992	0.998056	0.999289	0.998028	0.999457	0.998202	0.996565	0.996439	0.998047	0.998023	0.997962	0.999559	0.997772	0.996019	0.996551	0.996007	0.99593	0.997156	0.996592	0.998015	0.999513	0.996303	0.996219	0.996104
deu-ERR1069022-14CS0001	0.99721	0.996215	0.997731	0.99693	0.995333	0.997924	0.996255	0.997666	0.997802	0.997926	0.997925	0.997833	0.997014	0.995725	0.996145	0.996987	0.995714	0.996059	0.997817	0.995242	0.99616	0.996134	0.996079	0.9978	0.997252	0.996586	0.996444	0.996875	0.995968	0.997732	0.997403	0.996198	0.995984	0.998364	0.998922	0.996956	0.997846	0.998641	0.996232	0.996164	0.99345	0.996278	0.996923	0.99621	0.998671	0.997814	0.993485	0.994539	0.996264
fra-ERR976374-2012-60h	0.999606	0.996653	0.999375	0.997348	0.99807	0.99978	0.996136	0.99927	0.99954	0.999659	0.999462	0.999782	0.997424	0.998435	0.995823	0.999333	0.99795	0.998025	0.999593	0.996591	0.996552	0.996155	0.998027	0.999437	0.998146	0.998013	0.998156	0.999453	0.998069	0.999679	0.998249	0.996683	0.996352	0.998111	0.998098	0.998036	0.999765	0.997786	0.996053	0.996512	0.9963	0.996057	0.997329	0.996533	0.998032	0.999502	0.996358	0.99617	0.996267
fra-ERR976366-2008-691h	0.999623	0.996577	0.999668	0.997545	0.998013	0.999779	0.996094	0.999502	0.999684	0.999632	0.999604	0.999803	0.997584	0.998433	0.995899	0.999472	0.99805	0.99804	0.999678	0.996509	0.996636	0.996153	0.997929	0.999694	0.998293	0.998074	0.998064	0.999535	0.998167	0.99957	0.998256	0.996659	0.996357	0.998036	0.998073	0.998127	0.999779	0.997844	0.996031	0.996609	0.996307	0.996105	0.997345	0.996538	0.998073	0.999627	0.996278	0.996004	0.99623
ury-GCF_003426015-HC2	0.998422	0.996844	0.998583	0.997523	0.997818	0.998712	0.996099	0.998473	0.998556	0.998499	0.998368	0.998556	0.997602	0.998324	0.996167	0.998601	0.998102	0.997902	0.998553	0.996655	0.996784	0.99611	0.997917	0.998451	0.99871	0.997935	0.997984	0.998342	0.998137	0.998452	0.99828	0.99682	0.996576	0.998182	0.998271	0.99821	0.998548	0.998027	0.996052	0.99682	0.996216	0.996248	0.997525	0.996737	0.998306	0.998575	0.996528	0.996307	0.996289
usa-SRR3214516-2015D-0078	0.996324	0.995229	0.9965	0.996501	0.995232	0.996479	0.999288	0.996372	0.996364	0.996336	0.996272	0.996502	0.996248	0.995298	0.995327	0.996591	0.994981	0.995228	0.996393	0.995202	0.995223	0.999327	0.994986	0.99628	0.99588	0.995369	0.995269	0.996092	0.995176	0.996323	0.996241	0.995261	0.995102	0.996127	0.9964	0.996386	0.996511	0.996118	0.999169	0.995242	0.999273	0.995373	0.996417	0.995177	0.996464	0.996373	0.995431	0.995557	0.999345
arg-ERR1045987-INTA3	0.997898	0.995429	0.996704	0.997152	0.998824	0.99807	0.996082	0.996736	0.998058	0.99803	0.998036	0.998047	0.997262	0.997662	0.995625	0.996935	0.99978	0.99796	0.998082	0.995145	0.995689	0.995938	0.998598	0.998107	0.99711	0.998811	0.998909	0.996529	0.997473	0.997959	0.996908	0.995479	0.99546	0.997116	0.997683	0.995202	0.997977	0.996236	0.996044	0.995448	0.994516	0.99548	0.997012	0.995452	0.998163	0.998065	0.9929	0.993289	0.996086
usa-SRR5137107-2016D-0206	0.996708	0.999843	0.996238	0.996692	0.995875	0.99677	0.995453	0.996161	0.996555	0.996671	0.996582	0.996768	0.99674	0.995552	0.995035	0.996005	0.995417	0.995752	0.996637	0.999638	0.999728	0.995473	0.995489	0.99646	0.996355	0.995804	0.995802	0.996163	0.995576	0.996627	0.99607	0.999771	0.999464	0.995928	0.996522	0.995764	0.996758	0.996106	0.995461	0.999713	0.99552	0.995178	0.9966	0.999714	0.996503	0.99661	0.9961	0.995989	0.995558
twn-ERR1046020-TW15	0.996211	0.996073	0.99637	0.99622	0.994733	0.996357	0.995612	0.996138	0.996259	0.996195	0.996112	0.996303	0.996195	0.994802	0.995051	0.995585	0.994466	0.995155	0.996231	0.995834	0.995979	0.995602	0.994459	0.996195	0.996196	0.99513	0.994605	0.995902	0.994678	0.996229	0.996013	0.996056	0.995974	0.995296	0.995596	0.995821	0.996251	0.995589	0.995637	0.996067	0.995554	0.995268	0.996095	0.996008	0.995646	0.996184	0.999878	0.999726	0.995728
arg-ERR1045989-INTA5	0.997447	0.995795	0.997222	0.997104	0.999146	0.998192	0.996072	0.997161	0.998095	0.998084	0.998093	0.998077	0.99717	0.998294	0.995796	0.997341	0.998607	0.998524	0.998111	0.994981	0.995926	0.995943	0.998417	0.998085	0.99745	0.999063	0.999561	0.996472	0.998003	0.998057	0.996008	0.99591	0.995691	0.996327	0.998061	0.994535	0.998034	0.996657	0.996136	0.995926	0.993416	0.996012	0.996995	0.995879	0.99861	0.998099	0.993193	0.993634	0.996117
fra-ERR987469-2004-103h	0.99971	0.996629	0.999513	0.997471	0.998009	0.999827	0.996195	0.999379	0.999689	0.999729	0.999711	0.999705	0.997435	0.998363	0.995883	0.999512	0.997912	0.997968	0.999609	0.996485	0.996759	0.996185	0.997842	0.99952	0.99823	0.997955	0.99802	0.999348	0.998042	0.999664	0.998192	0.996729	0.99659	0.998054	0.997965	0.998094	0.999739	0.997723	0.996153	0.99672	0.996172	0.996053	0.997377	0.9967	0.997971	0.999716	0.996287	0.996311	0.996174
usa-SRR1995058-D2306	0.999702	0.996719	0.999763	0.997369	0.998051	0.99985	0.996195	0.999325	0.999739	0.999741	0.999633	0.999914	0.99759	0.99845	0.995988	0.999796	0.99797	0.998016	0.999762	0.996644	0.99676	0.996218	0.997953	0.999412	0.998385	0.998049	0.998114	0.999534	0.998162	0.999686	0.998236	0.996749	0.99645	0.998112	0.998072	0.998228	0.999858	0.997791	0.996118	0.996704	0.996396	0.996143	0.997379	0.996632	0.998013	0.999734	0.996304	0.996089	0.996309
esp-ERR1046045-SP21	0.99822	0.996119	0.998062	0.997249	0.996407	0.998328	0.996508	0.99786	0.998301	0.998319	0.998318	0.998324	0.997325	0.997168	0.995507	0.997704	0.996681	0.996514	0.998259	0.995876	0.996128	0.996372	0.996639	0.998149	0.997714	0.996818	0.997388	0.997732	0.996845	0.998232	0.999509	0.996112	0.996007	0.998019	0.9978	0.998402	0.998258	0.997843	0.996406	0.996125	0.995163	0.995683	0.997237	0.996113	0.998795	0.998368	0.995675	0.995938	0.996491
usa-SRR1999400-D2114	0.997485	0.996757	0.997564	0.999759	0.997055	0.997561	0.99642	0.997449	0.997493	0.997445	0.997442	0.997611	0.998915	0.997342	0.99595	0.997591	0.997073	0.997049	0.997505	0.996674	0.996744	0.996464	0.996972	0.997351	0.997448	0.997108	0.997107	0.997425	0.997071	0.997467	0.997223	0.996778	0.99665	0.997147	0.997121	0.997351	0.997463	0.996899	0.996359	0.996753	0.996464	0.99605	0.999737	0.996688	0.997113	0.997496	0.996255	0.996142	0.996495
deu-ERR1069031-13CS0001	0.996025	0.995382	0.995838	0.995972	0.996004	0.996035	0.995468	0.995795	0.996079	0.996051	0.995902	0.996175	0.996171	0.995298	0.999785	0.995782	0.995668	0.99584	0.996005	0.995125	0.995331	0.995571	0.99562	0.996033	0.995725	0.995857	0.996051	0.995622	0.995801	0.99598	0.995784	0.995314	0.995156	0.996225	0.996646	0.995519	0.996064	0.996304	0.995517	0.995395	0.995513	0.999492	0.995871	0.995176	0.996591	0.995988	0.995317	0.995018	0.99564
fra-ERR976361-2006-621h	0.999687	0.996642	0.999765	0.997497	0.998039	0.999802	0.996217	0.999545	0.999746	0.999715	0.999615	0.999843	0.99759	0.998419	0.995831	0.999503	0.997951	0.998027	0.99962	0.996599	0.996743	0.996227	0.997989	0.999605	0.998407	0.998039	0.99814	0.999586	0.998164	0.999671	0.998257	0.996706	0.996553	0.998145	0.998125	0.998214	0.999862	0.997873	0.996115	0.996675	0.996372	0.996178	0.997393	0.996592	0.998052	0.999689	0.996342	0.996194	0.996351
twn-ERR1046007-TW2	0.997452	0.996743	0.997542	0.998909	0.99712	0.997616	0.996588	0.997527	0.997456	0.997461	0.997336	0.997559	0.999885	0.997408	0.996057	0.997591	0.997072	0.99708	0.997515	0.996657	0.996773	0.996475	0.997078	0.997514	0.997629	0.997112	0.997098	0.997366	0.997117	0.99742	0.997304	0.996742	0.996629	0.997269	0.997228	0.997317	0.99763	0.996985	0.99634	0.996778	0.996467	0.99623	0.998839	0.996623	0.997178	0.997474	0.996119	0.996154	0.996529
arg-ERR1045990-INTA6	0.997278	0.995183	0.996919	0.997002	0.999017	0.998028	0.995923	0.997211	0.99799	0.997963	0.997992	0.997978	0.9971	0.998225	0.995776	0.997031	0.99859	0.99806	0.998124	0.994347	0.995762	0.995802	0.998769	0.998136	0.996944	0.998364	0.999203	0.996155	0.99753	0.997904	0.996934	0.995247	0.995524	0.997323	0.997994	0.995556	0.997917	0.996714	0.995906	0.99523	0.993767	0.995411	0.996916	0.995234	0.998739	0.998031	0.993178	0.993506	0.995954
esp-ERR1046029-SP5	0.999589	0.9967	0.999643	0.997609	0.998041	0.999776	0.996137	0.999609	0.999839	0.999631	0.999818	0.999777	0.997593	0.998485	0.995825	0.999608	0.998075	0.99806	0.999711	0.996598	0.996725	0.9962	0.997904	0.999736	0.998382	0.998065	0.998104	0.999556	0.998159	0.999722	0.9983	0.996762	0.996539	0.99805	0.998119	0.998149	0.999742	0.997867	0.996095	0.996676	0.996345	0.996165	0.997318	0.996695	0.998087	0.99979	0.996349	0.996378	0.996246
usa-SRR3214521-D4389	0.999584	0.996438	0.999449	0.997377	0.99801	0.999821	0.996115	0.999372	0.999621	0.999589	0.999567	0.999566	0.997295	0.998435	0.995818	0.999425	0.99803	0.998003	0.999496	0.996324	0.996543	0.996098	0.997782	0.999448	0.998136	0.998009	0.998005	0.999319	0.998049	0.999552	0.998255	0.996519	0.996392	0.99808	0.998045	0.998075	0.999617	0.997843	0.996066	0.996513	0.996064	0.996028	0.997221	0.996555	0.998034	0.999573	0.996272	0.99611	0.996054
esp-ERR1046031-SP7	0.997378	0.996536	0.998019	0.997087	0.99836	0.998053	0.996349	0.998054	0.998075	0.998065	0.998065	0.998054	0.997214	0.997865	0.996575	0.997862	0.99775	0.997632	0.998094	0.995622	0.996504	0.996263	0.997811	0.998098	0.997885	0.997563	0.998949	0.997327	0.997071	0.99798	0.997882	0.996516	0.996293	0.998916	0.999108	0.997909	0.998002	0.998679	0.996343	0.996495	0.993818	0.996708	0.997016	0.996536	0.999666	0.998075	0.993531	0.994605	0.996359
nzl-ERR1203884-LR133	0.99675	0.999865	0.996489	0.996781	0.996033	0.996834	0.995452	0.996252	0.996764	0.9967	0.99668	0.996843	0.996735	0.995887	0.995226	0.996112	0.995531	0.995868	0.996661	0.999673	0.999758	0.995446	0.99552	0.99654	0.996498	0.995864	0.995887	0.996259	0.995863	0.996669	0.996204	0.999828	0.999532	0.996053	0.996631	0.995883	0.996783	0.996267	0.995438	0.999883	0.995515	0.995353	0.996579	0.999756	0.996606	0.996682	0.996129	0.996009	0.995508
usa-SRR8892193-PNUSAC009089	0.995998	0.995221	0.995739	0.995991	0.995987	0.996022	0.995383	0.995744	0.996049	0.996069	0.996038	0.996055	0.996156	0.995245	0.999727	0.995581	0.995454	0.995795	0.995983	0.994955	0.995252	0.995506	0.995001	0.995998	0.995738	0.995775	0.996003	0.995395	0.995662	0.995969	0.995637	0.995232	0.995036	0.996179	0.996593	0.995492	0.996119	0.996277	0.995602	0.995248	0.995458	0.999579	0.995994	0.995237	0.996591	0.996012	0.995273	0.995213	0.995578
esp-ERR1046057-SP33	0.99827	0.996161	0.998033	0.997337	0.996275	0.998406	0.996535	0.997949	0.998335	0.99839	0.998415	0.998395	0.997382	0.997055	0.995721	0.997571	0.99652	0.996214	0.998293	0.996019	0.99629	0.996419	0.996542	0.998273	0.997723	0.996766	0.997328	0.997769	0.996423	0.998296	0.999391	0.996169	0.996175	0.997717	0.997723	0.997765	0.998322	0.997793	0.996419	0.996272	0.995232	0.995873	0.997252	0.996245	0.99867	0.998336	0.995763	0.995971	0.996538
deu-ERR1069020-11CS0191	0.997244	0.99617	0.99782	0.997061	0.99721	0.997962	0.996337	0.997642	0.997822	0.997894	0.997874	0.997826	0.997116	0.997335	0.996196	0.997031	0.997353	0.998005	0.997912	0.995304	0.996189	0.996251	0.99774	0.997911	0.997328	0.998024	0.997912	0.996745	0.997409	0.997866	0.998572	0.996187	0.995927	0.999163	0.998925	0.997865	0.997836	0.998594	0.996283	0.996178	0.994763	0.996346	0.997106	0.996203	0.999281	0.997819	0.994488	0.994649	0.99638
arg-SRR9668103-08-421	0.997554	0.995367	0.997046	0.997111	0.997179	0.998342	0.996025	0.996909	0.998268	0.998208	0.998268	0.998265	0.997234	0.99685	0.995156	0.997117	0.996161	0.997308	0.998355	0.994673	0.995679	0.99581	0.996224	0.998206	0.997152	0.997915	0.997212	0.9963	0.99605	0.998178	0.996882	0.995468	0.995554	0.995438	0.995916	0.995461	0.998195	0.995132	0.995924	0.99544	0.993645	0.995218	0.99711	0.995452	0.996784	0.998282	0.994061	0.994404	0.996028
esp-ERR1046049-SP25	0.997392	0.996491	0.998026	0.997098	0.998105	0.998066	0.99635	0.99804	0.99808	0.998076	0.998124	0.998027	0.997171	0.996648	0.996584	0.997847	0.996924	0.998008	0.998099	0.995593	0.996514	0.996261	0.996749	0.998105	0.99787	0.998289	0.998551	0.99726	0.997666	0.998029	0.997418	0.996511	0.996302	0.998128	0.998628	0.996694	0.99803	0.997709	0.996336	0.996502	0.994076	0.996714	0.997052	0.996543	0.998908	0.998082	0.993022	0.994501	0.996359
usa-SRR1995061-D2625	0.996279	0.99553	0.99634	0.996536	0.996135	0.996379	0.999685	0.996299	0.996283	0.996271	0.996216	0.996347	0.996591	0.996422	0.995511	0.996243	0.996165	0.996158	0.996266	0.995465	0.995475	0.999784	0.996089	0.996242	0.996473	0.996151	0.996193	0.996228	0.996197	0.99628	0.996525	0.995537	0.995395	0.996414	0.996418	0.996443	0.996377	0.996355	0.999673	0.995537	0.999585	0.995683	0.996481	0.99548	0.996416	0.996377	0.995836	0.995632	0.999769
aus-GCF_000744025-642-21	0.997764	0.995913	0.997703	0.997122	0.994425	0.998134	0.996195	0.997692	0.998043	0.998002	0.998038	0.998018	0.997266	0.994705	0.995389	0.997112	0.994908	0.9955	0.998087	0.99553	0.995967	0.996062	0.994661	0.998012	0.997225	0.995622	0.995849	0.997134	0.995795	0.998039	0.997913	0.995923	0.995978	0.997406	0.996759	0.997772	0.998	0.996887	0.996125	0.996	0.994974	0.995628	0.996959	0.995952	0.997972	0.998185	0.99528	0.996051	0.996189
deu-ERR1069015-BS-38-06	0.997211	0.996226	0.997904	0.997003	0.997064	0.997927	0.996365	0.997724	0.997753	0.99793	0.997928	0.997926	0.997093	0.995828	0.996197	0.996982	0.995787	0.996118	0.997773	0.995279	0.996223	0.996257	0.995921	0.997777	0.997263	0.996654	0.997618	0.996833	0.996018	0.997835	0.997512	0.996213	0.996035	0.998412	0.998827	0.997059	0.997861	0.998624	0.996346	0.996214	0.993451	0.996331	0.997029	0.996262	0.998628	0.997765	0.993463	0.994567	0.996368
esp-ERR1046038-SP14	0.998268	0.99616	0.998086	0.997183	0.996274	0.998352	0.99644	0.997843	0.998321	0.998361	0.99828	0.998336	0.997427	0.997039	0.995674	0.997471	0.996536	0.99643	0.998295	0.995948	0.996283	0.996355	0.996529	0.998168	0.997713	0.996721	0.997338	0.997714	0.996706	0.998253	0.999372	0.996153	0.9961	0.997648	0.997751	0.998323	0.998276	0.997832	0.996339	0.996172	0.995211	0.995761	0.997163	0.996121	0.998694	0.998345	0.995758	0.995974	0.996483
noinfo-ERR1045977-CA19	0.995919	0.995191	0.995592	0.995834	0.995937	0.995824	0.995381	0.995589	0.995915	0.995913	0.995884	0.995897	0.996062	0.995213	0.999559	0.995374	0.995451	0.995753	0.99586	0.994882	0.995261	0.995519	0.995026	0.99586	0.9956	0.995744	0.995971	0.995269	0.995579	0.995815	0.995659	0.995253	0.995083	0.996104	0.99663	0.995395	0.995922	0.996317	0.995544	0.99527	0.995328	0.999406	0.995786	0.995202	0.996631	0.995869	0.995056	0.995138	0.995509
arg-ERR1045985-INTA1	0.998016	0.995666	0.99728	0.997018	0.999267	0.998081	0.995926	0.99723	0.998057	0.998091	0.998112	0.998058	0.996332	0.998083	0.995603	0.997038	0.998724	0.998206	0.998041	0.995351	0.995773	0.995809	0.998359	0.99807	0.997309	0.998443	0.999321	0.996776	0.997546	0.997986	0.997101	0.995806	0.995592	0.997329	0.998071	0.995884	0.998068	0.996789	0.996111	0.99577	0.994565	0.995743	0.996997	0.995749	0.998698	0.998065	0.992677	0.994106	0.996097
esp-ERR1046030-SP6	0.998264	0.996159	0.998122	0.997334	0.996401	0.998393	0.996508	0.997959	0.998361	0.998381	0.998319	0.998383	0.997374	0.997163	0.995732	0.99762	0.996792	0.996578	0.998303	0.995947	0.996262	0.996408	0.996661	0.998225	0.997771	0.997008	0.997405	0.997733	0.996741	0.998292	0.999491	0.996152	0.996158	0.997878	0.997888	0.998041	0.998318	0.998045	0.996406	0.996252	0.995255	0.995932	0.997238	0.996115	0.998872	0.998344	0.995712	0.99594	0.996528
ind-GCF_000773615-MMM01	0.997081	0.996071	0.996903	0.998651	0.996719	0.99702	0.995793	0.996913	0.996922	0.996928	0.996936	0.996919	0.998464	0.9969	0.995418	0.996902	0.996718	0.99671	0.996989	0.995953	0.996071	0.995867	0.99657	0.996856	0.996907	0.996717	0.996722	0.996715	0.99667	0.996907	0.996873	0.996079	0.995882	0.996731	0.996735	0.996812	0.996912	0.996665	0.995882	0.996058	0.995699	0.995603	0.998544	0.996089	0.996739	0.996931	0.995871	0.995806	0.995858
zaf-GCF_001699735-zaf3	0.998071	0.99602	0.997896	0.997272	0.996255	0.998392	0.99653	0.997845	0.998215	0.998278	0.998288	0.998167	0.997335	0.996695	0.995601	0.997422	0.996422	0.996276	0.998186	0.995719	0.996133	0.996422	0.996131	0.998118	0.997724	0.996379	0.997356	0.997399	0.996195	0.998184	0.998487	0.996117	0.996053	0.998209	0.99834	0.99818	0.998182	0.998311	0.996409	0.996135	0.994727	0.995718	0.997175	0.99611	0.998699	0.998258	0.995491	0.99606	0.996401
arg-GCF_000174675-Azul-94	0.98153	0.979364	0.980818	0.981158	0.981159	0.982068	0.979659	0.981033	0.981983	0.981882	0.981952	0.98196	0.980456	0.981869	0.978685	0.980842	0.981119	0.981182	0.981958	0.979089	0.979343	0.979457	0.981046	0.982071	0.98088	0.981363	0.981296	0.98034	0.981617	0.98187	0.980238	0.979411	0.979292	0.980468	0.981733	0.979701	0.981913	0.980713	0.979485	0.979377	0.979121	0.978874	0.980946	0.979349	0.982249	0.981938	0.978167	0.978683	0.979688
fra-GCF_001699715-CCUG33900	0.997586	0.996485	0.997936	0.997032	0.998708	0.998059	0.996334	0.997951	0.998025	0.998019	0.998007	0.997938	0.997246	0.997985	0.996624	0.997742	0.998343	0.997845	0.998017	0.995804	0.996507	0.996264	0.998271	0.998021	0.997868	0.998285	0.998888	0.997432	0.997801	0.997938	0.998337	0.9965	0.996316	0.999104	0.999145	0.99782	0.997916	0.998499	0.996446	0.996518	0.994794	0.996723	0.997078	0.996558	0.999573	0.998009	0.994196	0.994673	0.996366
noinfo-GCA_001816265-ATCC27374	0.994592	0.993917	0.994715	0.994855	0.994487	0.994768	0.998012	0.994624	0.994682	0.994584	0.994536	0.994782	0.994874	0.99471	0.993818	0.994748	0.994503	0.994431	0.99469	0.993722	0.993867	0.99801	0.994193	0.994565	0.99474	0.994451	0.994449	0.994601	0.994411	0.994609	0.994788	0.993898	0.993618	0.994746	0.994618	0.99473	0.99472	0.994534	0.997821	0.993889	0.997784	0.993875	0.994723	0.993796	0.994566	0.994695	0.994309	0.993973	0.997947
fra-ERR976379-2012-879h	0.999646	0.996623	0.999591	0.997479	0.998069	0.999833	0.996141	0.999372	0.999744	0.99972	0.999644	0.99983	0.99742	0.99839	0.995827	0.999485	0.997965	0.997984	0.999713	0.99657	0.996808	0.996172	0.997989	0.999621	0.998256	0.997967	0.998129	0.999534	0.998051	0.999739	0.998216	0.996684	0.996615	0.998077	0.998071	0.998175	0.999825	0.997775	0.996118	0.996766	0.996349	0.996126	0.997314	0.996724	0.997998	0.999708	0.996265	0.99602	0.996293
usa-SRR1999404-D4399	0.999653	0.996552	0.999546	0.997449	0.997983	0.999863	0.996216	0.999414	0.999726	0.999721	0.999701	0.999682	0.997448	0.99837	0.99592	0.999532	0.99797	0.997955	0.999643	0.996525	0.996711	0.996212	0.997771	0.999596	0.998262	0.997944	0.99802	0.999428	0.998049	0.999657	0.998198	0.996652	0.996537	0.998076	0.998003	0.998179	0.999735	0.99778	0.99619	0.99667	0.996231	0.996077	0.997373	0.996631	0.998009	0.999696	0.996266	0.996274	0.996204
fra-ERR976364-2008-568h	0.999587	0.996454	0.999711	0.997498	0.99723	0.999769	0.996175	0.999328	0.999681	0.99965	0.999456	0.999778	0.997575	0.99684	0.995704	0.999511	0.996767	0.997207	0.999687	0.996467	0.996519	0.996175	0.996899	0.999525	0.997858	0.997242	0.997286	0.999057	0.997237	0.999585	0.997934	0.996488	0.996195	0.997599	0.997415	0.997854	0.999746	0.997138	0.996038	0.996462	0.995643	0.99592	0.99736	0.996363	0.997391	0.999612	0.996318	0.996078	0.996251
fra-ERR976387-2007-123h	0.999683	0.996648	0.999801	0.997591	0.998082	0.999807	0.996167	0.999607	0.999754	0.999729	0.999606	0.999883	0.997553	0.998502	0.995992	0.999812	0.99803	0.998077	0.999785	0.996566	0.996718	0.99621	0.99803	0.999749	0.998352	0.998103	0.998143	0.999584	0.998183	0.99966	0.998244	0.99671	0.996414	0.998138	0.998138	0.998297	0.999862	0.997878	0.996128	0.996666	0.996379	0.99616	0.997321	0.996584	0.998112	0.999693	0.996271	0.996009	0.996255
usa-SRR1995066-D4796	0.999654	0.996648	0.999483	0.997501	0.998001	0.999865	0.99617	0.999335	0.999705	0.999732	0.999679	0.99989	0.997422	0.998335	0.995959	0.999455	0.997897	0.99794	0.999604	0.996509	0.996705	0.996087	0.997923	0.999531	0.998208	0.997923	0.998109	0.999514	0.998066	0.999662	0.998155	0.996657	0.996533	0.998024	0.998076	0.998013	0.999868	0.997681	0.99604	0.996663	0.996335	0.996094	0.997358	0.996624	0.997955	0.999711	0.996274	0.99607	0.996225
fra-ERR976359-2006_479h	0.996113	0.994765	0.995714	0.995886	0.995948	0.996181	0.995519	0.995713	0.995878	0.996069	0.995922	0.995901	0.99599	0.995126	0.994919	0.995533	0.995527	0.995899	0.995848	0.994614	0.994798	0.995565	0.995163	0.995898	0.995308	0.995906	0.99596	0.995256	0.995604	0.995872	0.995593	0.994991	0.99454	0.995966	0.99631	0.995152	0.996221	0.996015	0.995461	0.994765	0.995523	0.9951	0.9959	0.994795	0.996231	0.995905	0.995228	0.99505	0.995606
ury-GCF_003426005-HC1	0.998479	0.996512	0.998433	0.997447	0.997899	0.998793	0.996206	0.998412	0.998561	0.998552	0.998522	0.998404	0.997539	0.998341	0.996048	0.998432	0.998038	0.997938	0.998507	0.99634	0.99669	0.996256	0.997848	0.998382	0.998447	0.997928	0.99791	0.998275	0.99804	0.998514	0.998343	0.996825	0.996538	0.998107	0.998176	0.998132	0.998509	0.998058	0.996192	0.996699	0.996151	0.996183	0.997412	0.996721	0.998291	0.998617	0.99656	0.996413	0.996342
deu-ERR1069027-08CS0027	0.997504	0.996762	0.997402	0.999695	0.997073	0.997529	0.996407	0.997444	0.997403	0.997459	0.997403	0.997558	0.998736	0.997377	0.995843	0.99745	0.997125	0.997107	0.997342	0.996631	0.996629	0.996482	0.997064	0.99735	0.997411	0.997117	0.997127	0.997454	0.997055	0.997474	0.997303	0.996763	0.996497	0.997165	0.997148	0.997299	0.997469	0.997018	0.996386	0.996618	0.99637	0.996043	0.999648	0.996656	0.997142	0.997409	0.996301	0.996215	0.996522
usa-SRR7191172-PNUSAC004605	0.999843	0.996542	0.999697	0.99759	0.99804	0.999745	0.996129	0.99955	0.999887	0.999895	0.999851	0.999864	0.997582	0.998466	0.995996	0.999661	0.998051	0.998041	0.999778	0.996498	0.996726	0.996106	0.997915	0.999721	0.998288	0.998045	0.998088	0.999582	0.998145	0.999833	0.998282	0.996683	0.996551	0.998067	0.99804	0.998182	0.999891	0.997825	0.996242	0.996697	0.996325	0.996186	0.997531	0.996657	0.998041	0.999863	0.996265	0.996376	0.996273
usa-SRR3658695-2015D-0086	0.996182	0.99541	0.996303	0.996431	0.996151	0.996342	0.999637	0.996192	0.996278	0.996186	0.996134	0.99632	0.996428	0.996469	0.995505	0.996113	0.996123	0.996182	0.996202	0.995437	0.995458	0.999718	0.996076	0.996162	0.996432	0.996132	0.996227	0.996165	0.996232	0.99624	0.996405	0.995444	0.995328	0.9965	0.996437	0.996475	0.996344	0.996307	0.99968	0.995446	0.999555	0.995596	0.996401	0.995355	0.996411	0.996253	0.995845	0.995547	0.999709
esp-ERR1046050-SP26	0.998241	0.996011	0.997963	0.99727	0.996273	0.998379	0.996491	0.997896	0.998271	0.998365	0.998338	0.998241	0.997321	0.997031	0.995566	0.997514	0.996662	0.996267	0.998248	0.995868	0.996082	0.996392	0.996542	0.998242	0.997692	0.996813	0.99733	0.997716	0.996492	0.998221	0.999512	0.996137	0.996052	0.997839	0.997741	0.997794	0.998295	0.997895	0.996389	0.996063	0.995231	0.995763	0.997216	0.996097	0.998714	0.998265	0.995708	0.996027	0.996508
usa-SRR5429481-PNUSAC001767	0.997544	0.996569	0.997527	0.999795	0.996938	0.997519	0.99647	0.997522	0.997544	0.997537	0.997536	0.997497	0.998954	0.997225	0.995832	0.997513	0.996995	0.99696	0.997475	0.996458	0.996675	0.996483	0.996897	0.997469	0.997395	0.996966	0.996991	0.997513	0.996986	0.997516	0.997184	0.996666	0.996603	0.997059	0.997037	0.997327	0.997477	0.996842	0.996497	0.996666	0.99644	0.996096	0.999924	0.996682	0.996996	0.997573	0.996235	0.996227	0.996494
usa-SRR10001028-PNUSAC010916	0.999552	0.996587	0.999613	0.997591	0.998013	0.999826	0.996105	0.999499	0.999803	0.999615	0.999489	0.999778	0.997609	0.998427	0.995949	0.999564	0.997989	0.997903	0.999756	0.996538	0.99677	0.996143	0.997929	0.999709	0.998316	0.998002	0.998094	0.999442	0.998095	0.999632	0.998245	0.996688	0.996593	0.998005	0.998017	0.998099	0.999759	0.997775	0.996035	0.996742	0.996297	0.996196	0.997318	0.996761	0.998028	0.999782	0.996301	0.996032	0.996287
uk-ERR1203899-UK7	0.996653	0.999858	0.996476	0.996651	0.995941	0.996711	0.995396	0.996117	0.996708	0.996686	0.996551	0.996781	0.996634	0.995748	0.995113	0.995974	0.995393	0.99584	0.996564	0.999676	0.999766	0.995389	0.995454	0.996418	0.996379	0.995792	0.995849	0.996148	0.995815	0.99659	0.996047	0.999766	0.999508	0.995906	0.99649	0.995707	0.996672	0.996045	0.995393	0.999884	0.995509	0.995252	0.996572	0.999672	0.996449	0.996585	0.996037	0.995946	0.995465
esp-ERR1046039-SP15	0.998175	0.996062	0.998019	0.997192	0.996321	0.99828	0.996473	0.997787	0.998256	0.998275	0.998272	0.998279	0.997247	0.997124	0.995602	0.997425	0.996705	0.996453	0.998135	0.995841	0.996191	0.996336	0.996561	0.998166	0.997671	0.99675	0.997357	0.997697	0.996734	0.998188	0.99941	0.996073	0.996041	0.997749	0.997779	0.997967	0.998212	0.997895	0.996372	0.996072	0.995123	0.995648	0.997192	0.996072	0.998776	0.998325	0.995653	0.995929	0.996454
usa-SRR1995131-D5375	0.99659	0.99564	0.996654	0.99661	0.996191	0.99671	0.999522	0.996734	0.996703	0.996594	0.996717	0.996688	0.995711	0.996493	0.995705	0.996654	0.996232	0.996121	0.996622	0.995555	0.995693	0.999546	0.996015	0.996582	0.996582	0.99612	0.996214	0.99662	0.996082	0.996663	0.996559	0.995716	0.995663	0.996475	0.996445	0.996651	0.996757	0.99642	0.999399	0.995688	0.999408	0.995794	0.996539	0.995727	0.996455	0.996709	0.994798	0.995874	0.999562
esp-ERR1046037-SP13	0.996262	0.995557	0.996362	0.99659	0.99617	0.996376	0.999799	0.996448	0.996322	0.996268	0.996199	0.99644	0.996558	0.996431	0.995462	0.996353	0.996178	0.996141	0.996368	0.995484	0.995527	0.999684	0.996053	0.996317	0.996416	0.996189	0.996182	0.996253	0.996169	0.996269	0.996505	0.995546	0.995483	0.996425	0.996394	0.996565	0.996447	0.996346	0.999555	0.995515	0.999646	0.995622	0.996454	0.995487	0.99643	0.996332	0.995792	0.995556	0.999701
usa-SRR1999402-D3819	0.999847	0.996703	0.999732	0.997613	0.998087	0.999827	0.996164	0.999602	0.999871	0.999876	0.99987	0.999834	0.997635	0.998487	0.995966	0.999686	0.998052	0.998057	0.999801	0.996658	0.996838	0.996198	0.997903	0.999724	0.998364	0.998059	0.998082	0.999587	0.998135	0.999835	0.9983	0.99674	0.996666	0.998089	0.998076	0.998252	0.999876	0.997843	0.996341	0.996795	0.996405	0.996137	0.997352	0.996776	0.998068	0.999867	0.99633	0.996386	0.996388
arg-GCF_000759485-04-554	0.996015	0.995243	0.995516	0.995899	0.995609	0.995984	0.995418	0.995571	0.995862	0.995939	0.995833	0.995837	0.996025	0.99479	0.999717	0.995306	0.994983	0.994084	0.995755	0.994891	0.995258	0.995492	0.99513	0.995784	0.99551	0.994908	0.995972	0.995615	0.994737	0.995953	0.995213	0.995266	0.99509	0.995142	0.995669	0.994102	0.995943	0.995474	0.995468	0.995276	0.994154	0.99953	0.995859	0.995236	0.996465	0.995802	0.99486	0.994986	0.995564
usa-SRR3214526-D0052-2	0.998215	0.99644	0.997742	0.997248	0.997358	0.998414	0.996313	0.997524	0.99836	0.99829	0.9982	0.998371	0.997557	0.997607	0.995658	0.998206	0.997418	0.997271	0.998264	0.99638	0.996439	0.996234	0.997134	0.998005	0.999664	0.997351	0.997412	0.997445	0.997331	0.998262	0.997674	0.996427	0.996231	0.99741	0.997891	0.99749	0.9984	0.997219	0.996159	0.996467	0.996449	0.995836	0.997275	0.996314	0.997873	0.998296	0.996107	0.996024	0.996364
fra-ERR976380-2012-1045h	0.999626	0.996699	0.999728	0.997566	0.998025	0.999796	0.996176	0.999461	0.999732	0.999676	0.9996	0.999833	0.997569	0.998433	0.99588	0.999461	0.997961	0.998018	0.999701	0.99664	0.996765	0.996218	0.997972	0.999547	0.998385	0.998052	0.998123	0.999565	0.998173	0.999615	0.998226	0.996738	0.996436	0.9981	0.998123	0.998227	0.999787	0.997785	0.996109	0.996709	0.996378	0.996159	0.997365	0.996606	0.998016	0.999663	0.99632	0.996082	0.996276
usa-SRR1995130-D5332	0.996084	0.99538	0.995756	0.995941	0.996004	0.996117	0.995445	0.995783	0.996031	0.996096	0.996036	0.996027	0.996123	0.995334	0.999657	0.99557	0.995542	0.995865	0.996017	0.994969	0.995356	0.995583	0.995671	0.996044	0.995665	0.995868	0.996074	0.995624	0.995688	0.99601	0.995733	0.995353	0.995151	0.996182	0.996688	0.995433	0.996122	0.996373	0.995513	0.995354	0.995548	0.999529	0.99591	0.995299	0.996683	0.996013	0.995326	0.99521	0.995664
uk-ERR1203905-UK14	0.999691	0.996682	0.99982	0.99759	0.998066	0.999822	0.996114	0.999534	0.999861	0.999746	0.999597	0.999863	0.99759	0.998435	0.995922	0.999588	0.998031	0.998009	0.999803	0.996575	0.996708	0.996175	0.998016	0.999701	0.998331	0.998016	0.998131	0.999553	0.998111	0.999686	0.998283	0.996739	0.996529	0.998053	0.998108	0.998201	0.999849	0.997839	0.99609	0.996667	0.99637	0.996113	0.997362	0.996626	0.998096	0.999859	0.996333	0.996088	0.996279
uk-ERR1203904-UK13	0.997979	0.995621	0.996916	0.997003	0.99893	0.998123	0.996032	0.996798	0.998164	0.998083	0.998123	0.998119	0.997164	0.997925	0.995587	0.996941	0.998106	0.999007	0.998171	0.995446	0.995781	0.995867	0.998329	0.998189	0.997005	0.999173	0.998878	0.99679	0.998803	0.998003	0.997174	0.995695	0.995564	0.997863	0.998749	0.996299	0.998044	0.997023	0.995949	0.995779	0.995486	0.995714	0.996929	0.995759	0.99878	0.99816	0.99352	0.993504	0.996007
twn-ERR1046014-TW9	0.997433	0.996606	0.997502	0.998884	0.995702	0.997619	0.99658	0.997498	0.997531	0.997548	0.997546	0.997484	0.999881	0.995572	0.996103	0.997536	0.995284	0.996963	0.997491	0.996474	0.996725	0.996466	0.995272	0.997492	0.997567	0.99694	0.995511	0.99742	0.995114	0.997523	0.997293	0.996746	0.996662	0.995616	0.995579	0.997215	0.997601	0.995267	0.996336	0.996714	0.995994	0.996227	0.998842	0.996667	0.995365	0.997536	0.996184	0.996428	0.996521
can-ERR987447-CAN66Y	0.997908	0.996003	0.997879	0.997002	0.997656	0.99811	0.996357	0.997636	0.998084	0.998092	0.99802	0.998075	0.997131	0.997322	0.996071	0.997225	0.99711	0.996912	0.998024	0.995628	0.995995	0.996306	0.997163	0.998018	0.997482	0.997167	0.99812	0.997486	0.996933	0.998025	0.998321	0.996012	0.995818	0.998893	0.998994	0.997758	0.997999	0.998388	0.996355	0.996005	0.994812	0.996154	0.996975	0.995983	0.999245	0.997991	0.993727	0.99443	0.996398
uk-ERR1203897-UK5	0.996706	0.999877	0.996507	0.99686	0.995991	0.996732	0.995449	0.996356	0.996712	0.99672	0.996573	0.996824	0.99677	0.995786	0.995312	0.996201	0.995504	0.99589	0.996728	0.999677	0.999914	0.995468	0.995504	0.99664	0.996441	0.995894	0.995869	0.996211	0.995854	0.996624	0.996167	0.999779	0.99968	0.996055	0.996525	0.995955	0.996721	0.996235	0.995449	0.999898	0.995548	0.995295	0.996649	0.999697	0.996573	0.996585	0.996097	0.996011	0.995528
deu-ERR1069023-BS_456_99	0.996318	0.995276	0.996334	0.996555	0.995394	0.996282	0.999473	0.996271	0.996332	0.996331	0.996353	0.996294	0.996561	0.995343	0.995241	0.995733	0.995098	0.995404	0.99628	0.995208	0.99533	0.999323	0.994817	0.996271	0.995989	0.995405	0.99539	0.995552	0.995006	0.996324	0.9961	0.995265	0.995307	0.995917	0.996294	0.99598	0.996376	0.996276	0.999368	0.995338	0.999485	0.995388	0.99647	0.995356	0.996302	0.99634	0.995898	0.995924	0.999333
twn-ERR1046024-TW19	0.99612	0.996036	0.996227	0.996213	0.993693	0.996299	0.995488	0.996227	0.996227	0.996118	0.99604	0.996214	0.996291	0.993705	0.995077	0.995635	0.993393	0.995081	0.996191	0.995725	0.996011	0.995523	0.9934	0.996175	0.996157	0.995081	0.99361	0.995826	0.993585	0.996147	0.995965	0.996025	0.995972	0.994382	0.994631	0.995774	0.996181	0.994526	0.995569	0.996035	0.995267	0.995251	0.99604	0.995944	0.994535	0.996156	0.999852	0.999707	0.99563
esp-ERR1046052-SP28	0.998201	0.9962	0.997981	0.997273	0.996549	0.998444	0.996558	0.997864	0.998263	0.998312	0.998324	0.998193	0.997343	0.997341	0.995709	0.997529	0.996834	0.996453	0.998269	0.996064	0.996271	0.996451	0.99667	0.998194	0.997785	0.997014	0.997564	0.997554	0.996717	0.998244	0.999607	0.996267	0.996177	0.998003	0.998045	0.998038	0.998208	0.998021	0.996578	0.996263	0.994879	0.995899	0.997158	0.996293	0.998998	0.998305	0.995824	0.996129	0.996601
deu-ERR1069016-07BS020	0.99729	0.996148	0.997876	0.997058	0.997665	0.998047	0.996338	0.997679	0.997881	0.99799	0.997965	0.997905	0.997111	0.99608	0.996204	0.997065	0.99632	0.997187	0.997935	0.995249	0.996188	0.996246	0.996128	0.997944	0.997295	0.997407	0.997899	0.996453	0.996802	0.997889	0.997291	0.996177	0.995986	0.99801	0.998675	0.997226	0.997887	0.997944	0.996324	0.996178	0.993536	0.996355	0.997112	0.996203	0.999487	0.99788	0.99338	0.994707	0.996331
uk-ERR1203901-UK9	0.996669	0.999879	0.99649	0.996759	0.995936	0.996708	0.995415	0.996258	0.996719	0.996702	0.996564	0.996798	0.996723	0.995774	0.995178	0.996112	0.995436	0.995849	0.996756	0.999681	0.999876	0.995412	0.995454	0.996574	0.996422	0.995848	0.995865	0.996181	0.99581	0.996607	0.996074	0.99978	0.999572	0.995948	0.996514	0.996037	0.996688	0.996089	0.995391	0.999898	0.995533	0.995265	0.99659	0.999682	0.996492	0.996597	0.996076	0.995965	0.995487
twn-ERR1046009-TW4	0.996231	0.996096	0.996392	0.99626	0.993616	0.996397	0.995634	0.996352	0.996341	0.99623	0.996147	0.99634	0.996382	0.993637	0.995173	0.995823	0.99326	0.994979	0.996429	0.995834	0.996081	0.995624	0.993357	0.99637	0.996271	0.994999	0.993481	0.995894	0.993494	0.996263	0.995949	0.996094	0.996062	0.994251	0.994514	0.995847	0.996271	0.994446	0.995648	0.9961	0.995283	0.995282	0.996011	0.996022	0.994387	0.996422	0.999869	0.999714	0.995752
arg-GCF_001699615-cfvi03-596	0.997818	0.995082	0.996628	0.997001	0.998907	0.998036	0.995914	0.996809	0.997966	0.99794	0.997983	0.997974	0.997063	0.997661	0.994996	0.996821	0.999233	0.9979	0.997972	0.994758	0.995131	0.995792	0.998641	0.99804	0.996915	0.998474	0.99894	0.996279	0.997483	0.997927	0.99669	0.995194	0.994989	0.996865	0.997714	0.995314	0.997901	0.996263	0.99583	0.995136	0.994398	0.995175	0.996875	0.99515	0.998347	0.998021	0.992913	0.993263	0.995977
deu-ERR1069019-11CS0190	0.99724	0.996117	0.997774	0.997092	0.997301	0.997937	0.996372	0.997693	0.997788	0.997872	0.997939	0.997882	0.997141	0.997161	0.996258	0.997017	0.997287	0.997947	0.997879	0.995226	0.996128	0.996277	0.997248	0.997877	0.997267	0.997959	0.997997	0.996412	0.997328	0.997832	0.998428	0.996185	0.995891	0.999066	0.998918	0.997738	0.997834	0.998543	0.996286	0.996118	0.994761	0.99638	0.997087	0.996164	0.999238	0.997785	0.994481	0.994587	0.996384
arg-SRR9668102-13-344	0.99785	0.994925	0.996617	0.996971	0.998922	0.998046	0.995878	0.996609	0.998023	0.998	0.998076	0.997991	0.996986	0.997822	0.995507	0.996875	0.9986	0.998139	0.99792	0.994632	0.995403	0.99576	0.998444	0.997974	0.996802	0.998901	0.998931	0.996401	0.997733	0.997973	0.995809	0.995017	0.995293	0.996024	0.997932	0.994384	0.997921	0.996238	0.995788	0.994972	0.99441	0.995214	0.996804	0.994996	0.998543	0.99792	0.992986	0.993252	0.995935
fra-ERR976362-2006-679h	0.999629	0.996646	0.999685	0.997489	0.998064	0.999749	0.996094	0.999445	0.999693	0.999587	0.999524	0.999813	0.997597	0.998404	0.996072	0.999585	0.998029	0.997956	0.99982	0.996622	0.996745	0.996116	0.99797	0.999651	0.998324	0.99799	0.998145	0.999453	0.998128	0.999645	0.998257	0.996716	0.99657	0.998046	0.998087	0.998131	0.999802	0.997818	0.99604	0.996687	0.996265	0.99621	0.997247	0.996575	0.998044	0.999664	0.996305	0.996094	0.996223
twn-ERR1046016-TW11	0.99636	0.996096	0.996404	0.996374	0.993454	0.99638	0.995548	0.996379	0.996377	0.996335	0.99633	0.996323	0.996408	0.993266	0.995199	0.995828	0.992915	0.993684	0.996407	0.995897	0.996107	0.995566	0.992612	0.99636	0.996233	0.994306	0.993582	0.995696	0.992361	0.996372	0.995631	0.996003	0.99608	0.993474	0.993506	0.994933	0.996398	0.993767	0.995776	0.996109	0.994004	0.995284	0.996327	0.996112	0.994391	0.996382	0.999506	0.999742	0.995733
fra-ERR976376-2012_286h	0.996174	0.995341	0.996086	0.996441	0.996049	0.996326	0.999644	0.996141	0.996154	0.996195	0.996168	0.996113	0.996412	0.996283	0.995427	0.996038	0.996059	0.996055	0.996082	0.995234	0.995415	0.999693	0.99578	0.996057	0.996278	0.996048	0.996174	0.995989	0.995965	0.996116	0.996398	0.995495	0.995339	0.996349	0.99635	0.996321	0.996207	0.996234	0.999517	0.995413	0.999582	0.995564	0.996501	0.995412	0.996355	0.996182	0.995796	0.995646	0.999758
noinfo-ERR175744-Cfv05355	0.997423	0.995453	0.997213	0.997026	0.998787	0.998204	0.99602	0.997052	0.99814	0.998111	0.998222	0.998162	0.997146	0.997051	0.995655	0.997187	0.997551	0.998107	0.998207	0.994685	0.995584	0.995953	0.997189	0.998208	0.997365	0.998608	0.999022	0.99627	0.997425	0.998176	0.997061	0.995549	0.995425	0.996944	0.997712	0.995539	0.998073	0.996386	0.995979	0.995597	0.993595	0.995769	0.996826	0.995624	0.997724	0.99818	0.993051	0.993596	0.996051
esp-ERR1046051-SP27	0.997393	0.996446	0.997901	0.996995	0.998103	0.998066	0.99635	0.997971	0.997958	0.998078	0.99805	0.997952	0.997058	0.996548	0.996486	0.997729	0.996726	0.997698	0.997977	0.995551	0.996466	0.996262	0.996707	0.997984	0.997847	0.99791	0.998459	0.99733	0.99743	0.997907	0.997267	0.996515	0.996259	0.998202	0.998718	0.996454	0.998017	0.997777	0.996338	0.996461	0.993834	0.996615	0.997052	0.996499	0.999168	0.997961	0.992907	0.994536	0.996362
irl-GCF_003626705-CIT01	0.996244	0.99533	0.996185	0.996449	0.996128	0.996372	0.999526	0.996267	0.996273	0.996254	0.996237	0.996185	0.996494	0.996412	0.995422	0.996148	0.996138	0.996119	0.99621	0.995237	0.995377	0.999665	0.996002	0.99618	0.996428	0.996124	0.996143	0.996147	0.996073	0.996218	0.99652	0.99547	0.995324	0.996545	0.996388	0.996483	0.99627	0.996339	0.999551	0.995386	0.999624	0.995572	0.996372	0.995403	0.996432	0.996274	0.995815	0.995627	0.999743
usa-SRR3658694-D4699	0.999691	0.996597	0.999749	0.997589	0.998057	0.999818	0.996117	0.999627	0.999745	0.999676	0.999578	0.99989	0.997541	0.998428	0.995991	0.999679	0.998088	0.998001	0.999772	0.996543	0.996693	0.996114	0.997998	0.999716	0.998337	0.998054	0.998115	0.999571	0.998125	0.999639	0.998315	0.996702	0.996537	0.998082	0.998105	0.99821	0.999865	0.997904	0.996047	0.996665	0.996359	0.996204	0.997259	0.996571	0.998094	0.99983	0.99627	0.996019	0.996208
noinfo-ERR175741-Cff90189	0.996717	0.995373	0.996851	0.996902	0.999443	0.997981	0.995946	0.996687	0.997823	0.99791	0.998012	0.997822	0.99623	0.997895	0.995344	0.997057	0.998719	0.999152	0.997883	0.993987	0.995448	0.995851	0.998433	0.997899	0.997226	0.999229	0.99936	0.996116	0.997767	0.997863	0.997232	0.995323	0.995234	0.997618	0.998313	0.996299	0.997915	0.996682	0.995922	0.995447	0.993697	0.995451	0.996902	0.995494	0.998432	0.99783	0.992629	0.993586	0.995891
usa-SRR1995136-D3852	0.999673	0.996652	0.999755	0.997601	0.998035	0.999845	0.996196	0.999603	0.999759	0.999726	0.99959	0.999891	0.997548	0.998445	0.995949	0.999793	0.997988	0.998023	0.999771	0.996579	0.996696	0.996184	0.997934	0.999708	0.998355	0.998058	0.998117	0.999538	0.998142	0.999661	0.998206	0.996682	0.996384	0.99807	0.998081	0.998159	0.999852	0.997787	0.996059	0.996639	0.996351	0.996133	0.99734	0.996557	0.998126	0.999688	0.996275	0.996069	0.996264
usa-SRR6439802-PNUSAC002240	0.996358	0.995466	0.99633	0.996507	0.99617	0.996332	0.999624	0.996365	0.996361	0.996416	0.996374	0.996293	0.996596	0.996451	0.995508	0.996286	0.99618	0.996208	0.996352	0.995425	0.99554	0.999695	0.99593	0.99631	0.996461	0.996199	0.996187	0.996239	0.996162	0.996376	0.996484	0.995501	0.995478	0.996491	0.996488	0.996549	0.996401	0.996395	0.999915	0.995539	0.999486	0.995597	0.996382	0.99554	0.996489	0.996406	0.995859	0.99585	0.999815
arg-GCF_000759515-97-608	0.99719	0.995807	0.997537	0.997086	0.996786	0.997826	0.995662	0.99724	0.99788	0.997837	0.997878	0.997796	0.997162	0.995392	0.996031	0.996984	0.995611	0.996276	0.997761	0.99486	0.995833	0.995715	0.995474	0.997658	0.997009	0.996679	0.996921	0.996489	0.996709	0.997834	0.998386	0.995862	0.995673	0.9988	0.998532	0.997632	0.99769	0.997659	0.995826	0.995857	0.993893	0.996052	0.99703	0.99588	0.997927	0.997931	0.993582	0.993978	0.995791
usa-SRR1995067-D4866	0.999656	0.996631	0.999501	0.997464	0.998012	0.99986	0.996194	0.999364	0.999737	0.999734	0.999668	0.99989	0.997427	0.9984	0.995868	0.999483	0.997952	0.998026	0.999605	0.996387	0.996548	0.996107	0.997929	0.999546	0.998173	0.998006	0.998123	0.999534	0.99809	0.999676	0.998235	0.996645	0.99637	0.99801	0.998092	0.998019	0.999875	0.99776	0.996058	0.996504	0.996347	0.996079	0.997345	0.996525	0.998049	0.99969	0.99626	0.996056	0.996235
usa-SRR1995053-2012D-9521	0.999812	0.996574	0.999736	0.997567	0.99806	0.999869	0.996133	0.999591	0.999874	0.999879	0.999835	0.99981	0.997586	0.99848	0.995924	0.999684	0.998071	0.998064	0.999791	0.996518	0.9967	0.996175	0.997866	0.999706	0.998369	0.998054	0.998149	0.999555	0.998149	0.999833	0.998335	0.996708	0.996524	0.998106	0.998131	0.998238	0.999866	0.997904	0.996085	0.996662	0.99637	0.996168	0.997332	0.996681	0.998122	0.999872	0.996274	0.996365	0.996255
usa-SRR1999398-D4805	0.999767	0.996586	0.999657	0.997633	0.998081	0.999827	0.996159	0.999586	0.999893	0.999807	0.999796	0.999805	0.997583	0.998469	0.995961	0.999643	0.998095	0.998031	0.999769	0.996553	0.996666	0.99627	0.997934	0.99966	0.998371	0.998034	0.998047	0.99955	0.998147	0.999767	0.998309	0.996662	0.996507	0.998104	0.998089	0.998246	0.999851	0.997873	0.996297	0.996624	0.996332	0.996198	0.997491	0.996663	0.998079	0.999856	0.996298	0.996392	0.996294
usa-SRR3658696-D0373	0.996217	0.995452	0.99631	0.996515	0.996007	0.996402	0.999746	0.996246	0.996312	0.996257	0.99615	0.996413	0.996497	0.996347	0.995421	0.996139	0.996036	0.996015	0.996242	0.995447	0.995494	0.999642	0.99598	0.996136	0.996394	0.99602	0.996061	0.996209	0.996042	0.996256	0.996411	0.995492	0.995356	0.99644	0.996372	0.996496	0.996425	0.996224	0.999547	0.995493	0.999617	0.995655	0.996389	0.99541	0.996347	0.996316	0.995749	0.995466	0.999669
usa-SRR1999395-2014D-0197-1	0.996581	0.995499	0.996489	0.996567	0.995583	0.996743	0.999126	0.996455	0.996639	0.99661	0.996527	0.99674	0.995546	0.995749	0.995543	0.996007	0.995322	0.995521	0.996673	0.995387	0.995535	0.999151	0.99537	0.996674	0.996293	0.995549	0.995629	0.996094	0.995486	0.996603	0.99615	0.995515	0.995384	0.995861	0.996332	0.995868	0.996782	0.995961	0.999021	0.995525	0.999128	0.995656	0.996512	0.995453	0.996363	0.996752	0.994707	0.995579	0.999195
fra-ERR976375-2012_185h	0.996304	0.995517	0.99637	0.996475	0.996122	0.99638	0.99965	0.996213	0.996326	0.996298	0.996238	0.996381	0.996555	0.99641	0.995602	0.996443	0.996153	0.996154	0.99632	0.995478	0.995522	0.999675	0.996079	0.996143	0.996519	0.996215	0.996201	0.996245	0.996177	0.996314	0.996584	0.995535	0.995392	0.996487	0.996437	0.996538	0.996418	0.996289	0.999523	0.995542	0.999572	0.99567	0.996524	0.995481	0.996369	0.996402	0.995844	0.99567	0.999752
esp-ERR1046026-SP2	0.997393	0.996472	0.998062	0.997094	0.998025	0.998016	0.996339	0.998044	0.998103	0.998145	0.998105	0.998025	0.997187	0.997745	0.996561	0.997857	0.997943	0.998907	0.998122	0.995589	0.996493	0.9964	0.997887	0.998132	0.997898	0.998907	0.998745	0.997256	0.998436	0.998051	0.998672	0.996473	0.996291	0.999436	0.999055	0.998011	0.998051	0.99859	0.996466	0.996484	0.994741	0.996719	0.997082	0.996505	0.999968	0.998105	0.994446	0.994644	0.996408
usa-SRR6377517-PNUSAC001504	0.999538	0.996502	0.999605	0.997292	0.997959	0.999692	0.996156	0.999124	0.999617	0.999584	0.999487	0.999726	0.997283	0.998356	0.995712	0.999176	0.997927	0.997941	0.999338	0.996436	0.996564	0.996199	0.997858	0.999279	0.998302	0.99796	0.998064	0.999468	0.998073	0.999503	0.998168	0.996621	0.996386	0.998004	0.998001	0.997879	0.999707	0.997753	0.996069	0.996576	0.996381	0.996154	0.997247	0.996479	0.997991	0.999556	0.996195	0.995906	0.99626
fra-ERR976363-2008_170h	0.999675	0.996601	0.999702	0.9975	0.997981	0.999755	0.996202	0.999496	0.999732	0.999679	0.999628	0.999839	0.997564	0.997792	0.995843	0.999771	0.997898	0.997952	0.999707	0.996648	0.99669	0.996212	0.997847	0.999599	0.998315	0.997963	0.998023	0.999575	0.998039	0.999605	0.99819	0.996681	0.996382	0.997762	0.997417	0.998012	0.999832	0.997153	0.996053	0.996615	0.995582	0.996072	0.997331	0.996566	0.997346	0.999665	0.996284	0.996083	0.996267
twn-ERR1046022-TW17	0.996246	0.995981	0.996416	0.996207	0.993871	0.996409	0.995661	0.996274	0.996279	0.996263	0.996167	0.996335	0.996313	0.993875	0.995153	0.995754	0.993386	0.995223	0.996345	0.995829	0.995952	0.995613	0.993511	0.996305	0.996207	0.995215	0.993709	0.995927	0.993656	0.996278	0.996063	0.996066	0.99594	0.994587	0.994644	0.996131	0.996321	0.994607	0.995642	0.99607	0.995333	0.995271	0.996152	0.996006	0.994588	0.996207	0.999919	0.999762	0.995732
arg-ERR1045998-INTA14	0.998104	0.99566	0.997185	0.997121	0.999109	0.998114	0.995886	0.997065	0.998089	0.998087	0.998124	0.998124	0.997178	0.997398	0.995726	0.997181	0.997792	0.99782	0.998099	0.99545	0.995707	0.995743	0.997285	0.998087	0.997265	0.998044	0.999205	0.996789	0.996953	0.998034	0.996264	0.995729	0.995543	0.996983	0.99853	0.995577	0.99803	0.996963	0.995881	0.995721	0.993564	0.995931	0.996982	0.995753	0.998497	0.99809	0.992844	0.993802	0.995871
twn-ERR1046013-TW8	0.997443	0.99664	0.997357	0.998788	0.997122	0.997618	0.996579	0.997359	0.997391	0.997464	0.997409	0.997329	0.999309	0.997343	0.996024	0.997399	0.997086	0.997094	0.997354	0.996539	0.996762	0.996448	0.997031	0.997358	0.997549	0.997071	0.997106	0.997298	0.997065	0.997384	0.997328	0.996744	0.996594	0.997234	0.997227	0.997229	0.997631	0.996983	0.996329	0.996752	0.996459	0.996141	0.998843	0.996703	0.997138	0.9974	0.996515	0.996333	0.996503
arg-SRR9668101-06-341	0.997234	0.99561	0.997042	0.997035	0.998888	0.998039	0.995943	0.997088	0.997945	0.99784	0.998059	0.998033	0.997049	0.998281	0.995853	0.997245	0.999186	0.999386	0.998007	0.995015	0.995751	0.995904	0.999174	0.998082	0.997259	0.999598	0.998939	0.996489	0.998715	0.997857	0.996253	0.995772	0.995678	0.99682	0.998539	0.994702	0.99785	0.996973	0.99595	0.995843	0.994471	0.996022	0.996823	0.995743	0.9977	0.998006	0.993112	0.993192	0.996039
can-ERR987448-CANTD	0.997913	0.996012	0.997832	0.997093	0.997689	0.998158	0.996349	0.997703	0.998067	0.998124	0.99803	0.998094	0.997236	0.997188	0.996262	0.997349	0.997045	0.996935	0.998108	0.99566	0.996161	0.99626	0.997188	0.998112	0.997478	0.997173	0.998166	0.99739	0.996651	0.998058	0.998255	0.996011	0.995941	0.9988	0.998998	0.997747	0.998012	0.998321	0.996336	0.996158	0.994789	0.996368	0.99701	0.996114	0.999226	0.998079	0.993729	0.994439	0.996405
can-ERR1045980-CA22	0.999588	0.996726	0.999734	0.997613	0.998074	0.999738	0.99616	0.999598	0.999668	0.999618	0.99958	0.999773	0.997576	0.998451	0.995999	0.99962	0.998069	0.997975	0.999752	0.996597	0.996818	0.996179	0.998009	0.999729	0.998265	0.998056	0.998137	0.999587	0.998118	0.999677	0.998272	0.996791	0.996628	0.998013	0.998069	0.998198	0.99976	0.997795	0.996131	0.996757	0.996353	0.996139	0.997305	0.99669	0.998043	0.999649	0.996327	0.996107	0.996287
deu-ERR1069013-BS-201-02	0.997209	0.996189	0.997818	0.997072	0.997105	0.997924	0.996326	0.997792	0.997837	0.997931	0.997983	0.997911	0.99718	0.9956	0.996276	0.997093	0.99584	0.996116	0.997856	0.995298	0.996188	0.996224	0.996133	0.997858	0.997264	0.996561	0.997642	0.996835	0.995993	0.997784	0.997581	0.996222	0.995981	0.998494	0.998892	0.997112	0.997862	0.998639	0.996305	0.996179	0.99345	0.996402	0.997025	0.996224	0.998687	0.997842	0.993523	0.994658	0.996332
deu-ERR1069026-BS_91_05	0.999695	0.996703	0.999684	0.997421	0.997954	0.999741	0.996163	0.999435	0.999729	0.999746	0.999636	0.999719	0.997507	0.997417	0.996002	0.999628	0.997108	0.997747	0.999698	0.99658	0.996762	0.996294	0.997007	0.999615	0.998264	0.997364	0.998084	0.999547	0.99747	0.999767	0.997165	0.996768	0.99648	0.997292	0.997279	0.997809	0.99967	0.997071	0.996258	0.996736	0.995891	0.99609	0.997332	0.996669	0.998025	0.999534	0.995136	0.996231	0.996375
twn-ERR1046006-TW1	0.997449	0.996735	0.997368	0.998803	0.997115	0.997614	0.996571	0.997362	0.997393	0.997458	0.99741	0.997554	0.999711	0.997274	0.996045	0.997397	0.997017	0.996991	0.997355	0.996485	0.996729	0.996459	0.997074	0.997363	0.997519	0.996967	0.997094	0.997362	0.996972	0.997416	0.997269	0.996736	0.996568	0.997174	0.99721	0.997206	0.997625	0.996935	0.996328	0.996718	0.996454	0.996169	0.998832	0.996673	0.997071	0.9974	0.996106	0.996137	0.996514
arg-ERR1046003-INTA19	0.997617	0.995461	0.997515	0.99723	0.997301	0.998375	0.996143	0.997482	0.998291	0.998283	0.998349	0.998385	0.997233	0.996516	0.995011	0.997626	0.996279	0.998329	0.998354	0.994708	0.995498	0.995982	0.995889	0.998188	0.997315	0.998497	0.997285	0.996765	0.996409	0.99824	0.996909	0.995524	0.99542	0.995678	0.995858	0.996653	0.998254	0.995267	0.996022	0.995469	0.994487	0.995224	0.997137	0.995483	0.996697	0.998276	0.99438	0.994989	0.996149
can-ERR1045983-CA25	0.99628	0.995457	0.996342	0.996557	0.996202	0.996382	0.999609	0.996397	0.996383	0.996264	0.996372	0.996311	0.996594	0.99653	0.995567	0.996316	0.996235	0.996242	0.996362	0.995434	0.995533	0.999672	0.996146	0.996335	0.996476	0.996244	0.996263	0.996282	0.996209	0.996389	0.996527	0.995539	0.995478	0.996559	0.996467	0.996584	0.996376	0.996412	0.999682	0.995531	0.999517	0.995631	0.996472	0.995531	0.996522	0.996415	0.995901	0.995876	0.999729
esp-ERR1046054-SP30	0.997343	0.996491	0.997987	0.997081	0.998264	0.99804	0.996317	0.997975	0.998063	0.998048	0.998027	0.997999	0.997139	0.99688	0.996532	0.997728	0.99705	0.998392	0.998053	0.995573	0.996527	0.996229	0.996993	0.998046	0.997874	0.998288	0.998624	0.997234	0.997986	0.997962	0.997413	0.996482	0.996319	0.99858	0.99878	0.99715	0.997949	0.99784	0.99633	0.996536	0.994308	0.996689	0.997028	0.996504	0.999133	0.998141	0.993193	0.994424	0.996357
ury-GCF_007723545-17144	0.997077	0.996115	0.996779	0.996923	0.996812	0.997077	0.996498	0.996641	0.997157	0.997102	0.997029	0.997085	0.99702	0.996753	0.996209	0.996685	0.996494	0.9966	0.997037	0.99596	0.996123	0.996537	0.996235	0.996907	0.996734	0.996573	0.996844	0.996558	0.99623	0.997101	0.996659	0.996116	0.996077	0.9968	0.996983	0.996454	0.996995	0.996548	0.996556	0.996152	0.996617	0.996236	0.996826	0.996073	0.996941	0.997073	0.995693	0.995586	0.99671
usa-SRR9200303-PNUSAC009650	0.996239	0.995461	0.996309	0.996267	0.99612	0.996338	0.999595	0.99603	0.99633	0.99623	0.996175	0.996379	0.996519	0.996446	0.995251	0.995953	0.996066	0.996156	0.996269	0.995459	0.995477	0.999665	0.996053	0.995973	0.996399	0.996222	0.996192	0.996112	0.996242	0.99627	0.996349	0.995498	0.995318	0.996545	0.996456	0.996543	0.996383	0.996251	0.999589	0.995495	0.999485	0.995621	0.996385	0.99541	0.996358	0.996321	0.995845	0.995545	0.99969
arg-GCF_000414135-99541	0.9984	0.996247	0.998111	0.997302	0.999582	0.998517	0.996591	0.997938	0.998509	0.9985	0.998511	0.998523	0.996602	0.999203	0.995974	0.998072	0.999458	0.998602	0.998515	0.996016	0.996317	0.996624	0.999579	0.998432	0.998159	0.998799	0.99969	0.998027	0.998195	0.998517	0.997806	0.996307	0.996264	0.998018	0.998328	0.997059	0.998495	0.997463	0.996653	0.99633	0.995208	0.996073	0.997332	0.996274	0.9989	0.998476	0.993674	0.994854	0.996645
esp-ERR1046058-SP34	0.998236	0.996168	0.997913	0.99723	0.996389	0.998316	0.996497	0.997841	0.998216	0.998306	0.998292	0.998199	0.997237	0.997211	0.995627	0.997455	0.99675	0.996325	0.998166	0.996016	0.99624	0.99636	0.996559	0.998171	0.997702	0.996873	0.997327	0.997564	0.996514	0.99817	0.999763	0.996103	0.996209	0.997975	0.997928	0.998107	0.998211	0.998003	0.996503	0.996221	0.995176	0.995847	0.997222	0.996254	0.998844	0.998214	0.995658	0.99596	0.996498
esp-ERR1046055-SP31	0.998292	0.996187	0.998061	0.997296	0.996421	0.998382	0.996498	0.997924	0.99834	0.998375	0.998362	0.998268	0.997303	0.997341	0.995773	0.997598	0.996886	0.996432	0.998315	0.996049	0.996317	0.9964	0.996598	0.998308	0.997754	0.996982	0.997586	0.99765	0.996689	0.998296	0.999794	0.996313	0.996285	0.998	0.998003	0.998163	0.998281	0.998087	0.996648	0.996299	0.994965	0.995932	0.997214	0.996273	0.99892	0.998339	0.995748	0.9961	0.996644
can-ERR1069034-CA2	0.999673	0.996465	0.999555	0.997433	0.99802	0.999788	0.996145	0.999502	0.999726	0.999667	0.999711	0.999645	0.997449	0.998469	0.995809	0.99947	0.99807	0.998061	0.999592	0.996396	0.996649	0.996189	0.997877	0.999621	0.998234	0.998052	0.998134	0.999489	0.998121	0.999632	0.99835	0.996701	0.996477	0.998105	0.998142	0.998151	0.999679	0.99792	0.996131	0.996622	0.996383	0.996036	0.997346	0.996582	0.998132	0.999693	0.996274	0.996238	0.996267
usa-SRR3214525-D0374	0.997156	0.996152	0.997821	0.997042	0.997582	0.997847	0.996259	0.997731	0.997857	0.997833	0.997844	0.997824	0.997146	0.997058	0.996232	0.997048	0.996837	0.996693	0.997834	0.995206	0.996116	0.996114	0.997229	0.997764	0.997202	0.997242	0.997769	0.996727	0.997084	0.997761	0.998036	0.996126	0.995939	0.998846	0.999107	0.997402	0.997779	0.998446	0.99622	0.996122	0.994069	0.996389	0.996965	0.996153	0.999539	0.997834	0.994083	0.994505	0.996241
esp-ERR1046028-SP4	0.998207	0.996055	0.99799	0.997283	0.996384	0.998197	0.996523	0.997871	0.998265	0.998322	0.998296	0.998203	0.997368	0.997044	0.995503	0.997528	0.996667	0.996612	0.998229	0.995902	0.996125	0.9965	0.996465	0.998154	0.997749	0.996896	0.997492	0.997583	0.996555	0.998218	0.999342	0.99612	0.995986	0.997963	0.998111	0.998063	0.998214	0.997973	0.996475	0.996116	0.995155	0.995711	0.997171	0.996147	0.998788	0.998276	0.99572	0.996116	0.996474
usa-SRR1995060-D2605	0.99627	0.995502	0.996229	0.996469	0.996129	0.996353	0.999727	0.996316	0.996266	0.99621	0.996333	0.996262	0.996587	0.996411	0.995653	0.99624	0.996157	0.996171	0.996234	0.995394	0.995553	0.999757	0.995841	0.996222	0.996386	0.996176	0.996162	0.996221	0.996081	0.996267	0.996498	0.995561	0.995422	0.996434	0.996433	0.996538	0.996321	0.996342	0.999621	0.995552	0.999562	0.995682	0.996398	0.995572	0.996397	0.996323	0.995821	0.995824	0.999747
uk-GCF_001699575-BT10-98	0.996774	0.999815	0.996544	0.996827	0.995902	0.996801	0.99533	0.996356	0.996768	0.996763	0.996656	0.996862	0.99673	0.995794	0.995307	0.996216	0.995434	0.995819	0.9968	0.999634	0.999921	0.99542	0.995532	0.99665	0.996444	0.995824	0.995835	0.996184	0.99581	0.996721	0.996101	0.999768	0.999496	0.996058	0.996541	0.996102	0.996729	0.996147	0.995372	0.999837	0.995529	0.995298	0.996566	0.999677	0.996507	0.996693	0.996087	0.99595	0.995498
usa-GCF_000967135-84-112	0.997108	0.995581	0.997148	0.996976	0.996842	0.997752	0.995777	0.997081	0.997721	0.997797	0.99778	0.997633	0.997138	0.994288	0.995863	0.99642	0.993955	0.995989	0.997704	0.994682	0.995656	0.995779	0.99376	0.997675	0.996796	0.99624	0.997161	0.996081	0.995887	0.997634	0.997634	0.995649	0.995479	0.998534	0.99892	0.99703	0.997666	0.997898	0.995847	0.99568	0.993207	0.995957	0.996836	0.995706	0.997144	0.997723	0.993212	0.993933	0.995781
bel-GCF_001698935-LMG6570	0.99714	0.996179	0.997727	0.996941	0.997791	0.997842	0.996255	0.997657	0.997736	0.997806	0.997794	0.997708	0.997129	0.996998	0.996218	0.997	0.996991	0.996874	0.997766	0.995291	0.9962	0.996163	0.996941	0.99779	0.997319	0.99732	0.99801	0.996373	0.996684	0.997766	0.998114	0.996184	0.995987	0.998808	0.999145	0.997464	0.997719	0.998431	0.99628	0.996206	0.993621	0.996355	0.996886	0.996239	0.999574	0.997732	0.994146	0.994642	0.996297
noinfo-ERR175745-Cfvi99541	0.998083	0.99558	0.997215	0.99706	0.999245	0.99808	0.995986	0.997096	0.998174	0.998151	0.998143	0.998071	0.996378	0.998213	0.995488	0.997224	0.998874	0.998247	0.998154	0.995361	0.995732	0.99586	0.998468	0.99817	0.997299	0.998491	0.999365	0.996876	0.997673	0.998088	0.997113	0.995746	0.995556	0.997444	0.998113	0.995921	0.998065	0.996869	0.99616	0.995742	0.994591	0.995648	0.99695	0.995701	0.998761	0.998191	0.992849	0.994098	0.996159
fra-ERR976382-2014_602h	0.996728	0.999737	0.996479	0.996735	0.995918	0.996782	0.995439	0.996203	0.996695	0.996693	0.996594	0.996787	0.996739	0.995775	0.99524	0.996293	0.99571	0.995807	0.996717	0.999598	0.999747	0.995445	0.995471	0.996523	0.996488	0.995803	0.995818	0.996168	0.995794	0.996653	0.996252	0.999828	0.999535	0.996006	0.996542	0.996064	0.996718	0.996183	0.995444	0.999733	0.99553	0.995315	0.996617	0.999662	0.996518	0.996619	0.996107	0.995969	0.995525
usa-SRR1995055-D0052-1	0.998256	0.99631	0.997636	0.99734	0.997396	0.998444	0.996364	0.997557	0.998211	0.998229	0.998213	0.998158	0.997482	0.997424	0.995552	0.99739	0.997205	0.997413	0.998165	0.996159	0.996318	0.996266	0.996859	0.998092	0.999572	0.997409	0.997342	0.997186	0.996994	0.998187	0.997684	0.996468	0.996214	0.997302	0.997958	0.997161	0.998251	0.997305	0.996197	0.996322	0.996448	0.995748	0.997348	0.996367	0.99793	0.998215	0.996133	0.996142	0.996404
noinfo-ERR175742-Cff12218	0.997342	0.995409	0.996955	0.997062	0.999247	0.998116	0.995935	0.996856	0.998063	0.997944	0.99807	0.998147	0.997121	0.998185	0.995337	0.997336	0.998248	0.999022	0.998072	0.99459	0.995419	0.995765	0.998544	0.99794	0.997048	0.999169	0.998822	0.996359	0.998538	0.997961	0.996063	0.995464	0.995213	0.99656	0.998504	0.995448	0.997961	0.996833	0.995868	0.995418	0.994204	0.995501	0.996977	0.995418	0.998521	0.998095	0.993582	0.993647	0.995891
usa-SRR3214518-2015D-0177	0.996136	0.995244	0.996085	0.996367	0.996115	0.996331	0.999612	0.996115	0.996159	0.996155	0.996116	0.996027	0.996397	0.996455	0.995311	0.996015	0.996197	0.996198	0.996143	0.995168	0.995329	0.999689	0.995865	0.996085	0.996248	0.996183	0.996182	0.996057	0.996154	0.99613	0.996485	0.995354	0.995188	0.996507	0.996489	0.99649	0.996143	0.996389	0.999767	0.995341	0.999372	0.995487	0.996254	0.995342	0.996489	0.996206	0.995789	0.995571	0.999661
fra-ERR976368-2008-898h	0.999624	0.996611	0.999706	0.997645	0.997993	0.999771	0.996197	0.999681	0.999723	0.999662	0.999587	0.999818	0.997576	0.997785	0.99595	0.999727	0.998009	0.997957	0.99971	0.996664	0.996701	0.996169	0.997936	0.999742	0.998358	0.99799	0.998069	0.999501	0.998104	0.999607	0.998303	0.996669	0.996367	0.997808	0.997451	0.997968	0.999804	0.997111	0.996052	0.996643	0.995648	0.996143	0.997346	0.996542	0.99747	0.999636	0.996241	0.996038	0.996258
arg-ERR1045996-INTA12	0.997858	0.996163	0.998086	0.99737	0.997845	0.998656	0.996475	0.997831	0.998588	0.99857	0.998565	0.998609	0.997551	0.998895	0.995733	0.997966	0.998423	0.998292	0.998553	0.995419	0.996203	0.996487	0.998294	0.998349	0.997721	0.99835	0.998335	0.997317	0.998188	0.998495	0.998292	0.996233	0.99602	0.998353	0.998415	0.997627	0.998538	0.997616	0.996531	0.996187	0.995207	0.99585	0.997337	0.996181	0.998438	0.998564	0.994413	0.994381	0.996525
usa-SRR3214515-2014D-0197-2	0.996589	0.995193	0.996231	0.996398	0.995428	0.996692	0.999082	0.996195	0.99654	0.996567	0.99658	0.996496	0.995352	0.99532	0.995194	0.99568	0.995097	0.995413	0.996468	0.995028	0.995256	0.999087	0.99471	0.996432	0.995918	0.995413	0.995455	0.995505	0.995077	0.996488	0.99601	0.995296	0.995146	0.995716	0.996268	0.995647	0.996622	0.995941	0.999084	0.995266	0.999004	0.995324	0.996305	0.99529	0.996272	0.996571	0.994612	0.99557	0.999117
uk-ERR1203893-UK1	0.996053	0.995374	0.995791	0.995895	0.9959	0.996056	0.995449	0.995703	0.996061	0.996009	0.995921	0.996135	0.99617	0.995322	0.999774	0.995676	0.995524	0.995729	0.995958	0.995097	0.995346	0.995546	0.995647	0.995957	0.995788	0.995749	0.99603	0.995604	0.995786	0.995995	0.995841	0.995346	0.995155	0.996218	0.996691	0.995573	0.996076	0.996348	0.995508	0.995388	0.995382	0.999542	0.995849	0.995238	0.996688	0.996028	0.995298	0.994992	0.995624
usa-SRR8492070-PNUSAC007881	0.996699	0.99981	0.996461	0.996696	0.995906	0.996775	0.995342	0.996201	0.9967	0.996665	0.996576	0.996772	0.996745	0.995757	0.995222	0.996268	0.995474	0.995765	0.99673	0.999687	0.999841	0.995375	0.995462	0.996509	0.996524	0.995757	0.995786	0.996145	0.995794	0.996631	0.99607	0.99976	0.999483	0.996015	0.996532	0.99606	0.996697	0.996142	0.995353	0.999832	0.99551	0.995294	0.996529	0.999656	0.996525	0.996606	0.996046	0.995888	0.99546
usa-SRR2175372-PNUSAC000111	0.999589	0.996569	0.999631	0.997498	0.998023	0.999738	0.996022	0.999523	0.999677	0.999632	0.999527	0.999842	0.997571	0.998391	0.996009	0.999587	0.998047	0.997985	0.999702	0.996493	0.996795	0.996108	0.99792	0.99962	0.998181	0.998017	0.998078	0.999429	0.998139	0.99958	0.998244	0.996664	0.996649	0.998071	0.998039	0.998094	0.99978	0.997842	0.995977	0.996608	0.99621	0.996125	0.997182	0.996523	0.998056	0.999635	0.996354	0.996034	0.996182
arg-ERR1045986-INTA2	0.997917	0.995771	0.997149	0.997051	0.998851	0.998131	0.99605	0.996953	0.99807	0.99794	0.998061	0.998109	0.997146	0.998174	0.995783	0.997229	0.9991	0.998497	0.998071	0.995499	0.995846	0.995924	0.999126	0.998026	0.99738	0.998785	0.999297	0.997051	0.997691	0.997965	0.996861	0.99585	0.995634	0.997192	0.997692	0.995194	0.997945	0.996535	0.996003	0.995858	0.99469	0.996005	0.996946	0.995874	0.998097	0.998057	0.993192	0.993502	0.99609
can-ERR1045979-CA21	0.99617	0.995402	0.99616	0.996428	0.996144	0.996342	0.999663	0.996217	0.99623	0.996226	0.9962	0.996137	0.996405	0.996438	0.995535	0.996131	0.996148	0.996158	0.996181	0.995363	0.995473	0.999747	0.995905	0.996163	0.996351	0.996157	0.996164	0.996119	0.996124	0.996206	0.996433	0.995495	0.995325	0.99655	0.996436	0.996497	0.996241	0.996328	0.99983	0.995474	0.999454	0.995599	0.99635	0.995472	0.996439	0.996243	0.995864	0.995821	0.999746
can-GCF_002592335-TD	0.997988	0.996109	0.997745	0.997068	0.997663	0.998148	0.996452	0.997686	0.997996	0.998106	0.998065	0.998024	0.997173	0.997219	0.996203	0.997341	0.997074	0.996994	0.998039	0.995774	0.996153	0.996322	0.997132	0.998046	0.997555	0.997163	0.998101	0.997476	0.996615	0.997988	0.998163	0.996019	0.995948	0.998934	0.998956	0.997685	0.998041	0.998364	0.996421	0.996148	0.994802	0.996337	0.997109	0.996172	0.999272	0.997986	0.99374	0.994552	0.996465
usa-SRR3214519-2015D-0183	0.996155	0.995395	0.996277	0.99646	0.996136	0.996331	0.999617	0.996243	0.996233	0.996153	0.996128	0.996276	0.996509	0.996465	0.995386	0.99616	0.996221	0.996154	0.99621	0.99542	0.995367	0.99971	0.99604	0.996208	0.996437	0.996224	0.996216	0.996179	0.996175	0.996214	0.996497	0.99545	0.995218	0.996534	0.996444	0.996511	0.996276	0.996385	0.999678	0.995366	0.999513	0.995562	0.996387	0.995369	0.996484	0.99626	0.995847	0.99551	0.999683
usa-SRR9693092-PNUSAC010262	0.99622	0.995445	0.996293	0.99651	0.996111	0.996312	0.999527	0.996231	0.996278	0.996214	0.996159	0.99633	0.996583	0.996435	0.995422	0.996154	0.996079	0.996132	0.996241	0.995445	0.995482	0.999611	0.996026	0.996162	0.99636	0.996045	0.996164	0.996092	0.996208	0.996253	0.996347	0.995483	0.995432	0.996484	0.996431	0.996439	0.996339	0.996292	0.999597	0.995482	0.999465	0.995611	0.996383	0.995395	0.996394	0.996304	0.995844	0.995528	0.999675
esp-ERR1046048-SP24	0.997357	0.996419	0.997996	0.997059	0.998552	0.998029	0.996313	0.997949	0.998051	0.998106	0.998044	0.99794	0.997178	0.997426	0.996542	0.997761	0.997691	0.997277	0.998069	0.995588	0.996436	0.996228	0.997524	0.998078	0.997827	0.997481	0.998756	0.997185	0.996974	0.997998	0.99772	0.99648	0.996259	0.998593	0.999543	0.997111	0.998	0.998473	0.996308	0.996424	0.993354	0.996671	0.997021	0.996472	0.998949	0.998051	0.993395	0.994636	0.996324
can-GCF_002592365-66Y	0.997867	0.995973	0.997828	0.997041	0.99762	0.998123	0.996351	0.99772	0.998008	0.99808	0.997969	0.99807	0.997167	0.997244	0.996275	0.997294	0.997145	0.996814	0.998087	0.995568	0.996147	0.996277	0.997118	0.998104	0.997394	0.997193	0.998049	0.997383	0.996863	0.997987	0.998297	0.995969	0.995941	0.998987	0.99897	0.99788	0.998	0.998349	0.996351	0.996143	0.994772	0.996408	0.996889	0.995929	0.999315	0.998033	0.993707	0.994412	0.996405
fra-ERR976370-2010-524h	0.999787	0.99657	0.99969	0.997587	0.998085	0.999844	0.996165	0.999538	0.999821	0.999845	0.99976	0.999786	0.997583	0.997869	0.995942	0.99963	0.998014	0.99804	0.999768	0.996571	0.996695	0.996224	0.997891	0.999684	0.998344	0.998032	0.99807	0.999479	0.998127	0.999801	0.99824	0.996741	0.996515	0.99784	0.997506	0.997994	0.999832	0.99723	0.996298	0.996653	0.995624	0.996146	0.99747	0.996674	0.997502	0.999828	0.996303	0.99625	0.996345
usa-SRR1999399-D0417	0.999612	0.996624	0.999625	0.997562	0.998021	0.999773	0.996242	0.999551	0.999704	0.999628	0.999572	0.999791	0.997573	0.998396	0.995986	0.999607	0.99804	0.997975	0.999798	0.996522	0.996723	0.996269	0.997952	0.999763	0.998279	0.998009	0.998122	0.999467	0.998082	0.999648	0.998279	0.99671	0.996562	0.998006	0.998073	0.998179	0.9998	0.997854	0.996176	0.996671	0.99636	0.996186	0.997358	0.996596	0.998079	0.999656	0.996264	0.99599	0.996339
arg-ERR1045994-INTA10	0.997481	0.995463	0.997046	0.997035	0.99784	0.99809	0.996012	0.996985	0.998074	0.998119	0.998256	0.998063	0.997202	0.996628	0.995657	0.996799	0.997025	0.998858	0.998068	0.994577	0.995601	0.995856	0.996554	0.998097	0.99713	0.998887	0.997562	0.996048	0.996574	0.998033	0.996059	0.995328	0.995399	0.995605	0.99709	0.994331	0.998092	0.995458	0.996061	0.9956	0.993633	0.995784	0.99683	0.995572	0.996476	0.998082	0.993039	0.993475	0.996116
deu-ERR1069021-13CS0183	0.997399	0.996184	0.997936	0.997114	0.997291	0.998025	0.996325	0.997806	0.997948	0.998039	0.998028	0.997974	0.997216	0.996675	0.996273	0.997194	0.996814	0.996783	0.998017	0.995288	0.996184	0.996239	0.996667	0.998008	0.997307	0.996824	0.997907	0.996581	0.996216	0.997952	0.998017	0.996197	0.995966	0.998537	0.998776	0.99724	0.997952	0.998361	0.996361	0.996175	0.993393	0.996396	0.997081	0.99622	0.999452	0.997961	0.993744	0.99465	0.996346
arg-GCF_001699565-cfvi92-203	0.997262	0.99518	0.996755	0.996892	0.999093	0.998013	0.995836	0.996508	0.99783	0.997909	0.997896	0.997807	0.997027	0.997507	0.99533	0.996658	0.997874	0.999266	0.997847	0.994333	0.995311	0.99572	0.99729	0.997852	0.997052	0.999282	0.999029	0.99591	0.998029	0.997785	0.996153	0.995046	0.99518	0.996489	0.998342	0.99485	0.997808	0.996692	0.995755	0.995325	0.994154	0.995438	0.996811	0.995341	0.997984	0.997841	0.993208	0.99334	0.995891
nld-GCF_003994885-12S01908-5	0.977727	0.977138	0.97772	0.978028	0.97841	0.977895	0.978013	0.977999	0.977853	0.977865	0.977799	0.97781	0.977784	0.978181	0.978214	0.977788	0.978722	0.978261	0.977807	0.977217	0.977066	0.978049	0.978289	0.978071	0.977997	0.978304	0.978487	0.977677	0.978341	0.977748	0.978088	0.977229	0.976952	0.978578	0.978656	0.978082	0.977777	0.978543	0.977964	0.977176	0.97784	0.978228	0.977726	0.977145	0.978618	0.977852	0.977337	0.977115	0.978091
esp-ERR1046035-SP11	0.99828	0.996163	0.998111	0.997236	0.996349	0.99838	0.996405	0.997887	0.998347	0.998323	0.998303	0.99837	0.997389	0.997088	0.995587	0.997503	0.99658	0.996473	0.998235	0.995964	0.996117	0.996304	0.996597	0.998231	0.99771	0.996775	0.997354	0.997715	0.996775	0.998278	0.999287	0.99617	0.995971	0.997695	0.997785	0.9977	0.998303	0.997797	0.996302	0.996171	0.995258	0.995751	0.997133	0.996132	0.998719	0.998356	0.99564	0.995901	0.996429
usa-SRR6377518-PNUSAC001502	0.995901	0.994756	0.995453	0.995806	0.995703	0.995966	0.995384	0.995559	0.995831	0.995858	0.995826	0.995843	0.995991	0.994981	0.99929	0.995139	0.995109	0.995536	0.995766	0.99443	0.994834	0.995451	0.994541	0.995779	0.995357	0.995513	0.99574	0.995213	0.995133	0.995746	0.995724	0.994731	0.994639	0.996068	0.996536	0.995092	0.99586	0.996157	0.995444	0.994843	0.995258	0.999145	0.99583	0.994767	0.996515	0.995778	0.994932	0.994954	0.995398
fra-ERR987476-2004_637h	0.999704	0.996548	0.999587	0.997541	0.998003	0.999756	0.996185	0.999445	0.999776	0.999744	0.999795	0.999732	0.997535	0.998418	0.995923	0.999537	0.997945	0.997967	0.999702	0.996496	0.996705	0.996159	0.997768	0.999741	0.998219	0.997975	0.998014	0.999461	0.998041	0.999754	0.99829	0.996647	0.996664	0.997966	0.997969	0.998131	0.999801	0.997782	0.996251	0.996672	0.996348	0.996073	0.997356	0.996637	0.997972	0.999724	0.996221	0.996337	0.996241
esp-ERR1046046-SP22	0.997359	0.9965	0.997978	0.996978	0.99844	0.998031	0.996317	0.997895	0.998025	0.998045	0.998043	0.998033	0.997105	0.997594	0.996461	0.997703	0.997658	0.997319	0.997979	0.99561	0.996414	0.996232	0.997634	0.997985	0.997849	0.997462	0.998754	0.997235	0.997238	0.997954	0.997714	0.99648	0.996208	0.998613	0.999541	0.997145	0.997982	0.998433	0.996308	0.996497	0.993362	0.996649	0.997021	0.996489	0.998983	0.998102	0.993401	0.994547	0.996329
arg-ERR1046005-INTA21	0.997982	0.995514	0.997112	0.997032	0.999021	0.998126	0.995847	0.996924	0.998032	0.997944	0.99808	0.998112	0.997092	0.99871	0.995621	0.997019	0.998642	0.999184	0.998039	0.995273	0.995694	0.995716	0.998842	0.99797	0.997156	0.999314	0.999168	0.996942	0.998723	0.997966	0.996321	0.995586	0.995521	0.996641	0.998683	0.995447	0.997953	0.996992	0.995795	0.995536	0.995315	0.995836	0.996923	0.995537	0.998648	0.998019	0.993709	0.993648	0.995851
uk-SRR10068082-107075	0.996734	0.999626	0.996345	0.996713	0.995957	0.996757	0.995467	0.996257	0.996628	0.996682	0.996665	0.996612	0.996729	0.995642	0.995039	0.996167	0.99553	0.995926	0.996681	0.999482	0.999699	0.995496	0.994907	0.996566	0.996437	0.995926	0.995782	0.995963	0.995647	0.996617	0.996105	0.999757	0.99952	0.995942	0.996522	0.995773	0.996685	0.996144	0.995492	0.999705	0.99546	0.995195	0.996542	0.999747	0.996524	0.996648	0.996104	0.996046	0.995536
usa-SRR1995052-2011D-8901	0.99943	0.996166	0.999093	0.997566	0.996931	0.999626	0.99599	0.998824	0.999652	0.999403	0.999689	0.999585	0.997583	0.996701	0.995522	0.99852	0.996219	0.996124	0.999715	0.996095	0.996269	0.995899	0.996021	0.999652	0.997614	0.996713	0.997222	0.998249	0.996273	0.999751	0.996799	0.996012	0.996112	0.995973	0.996334	0.995455	0.999496	0.995891	0.995744	0.99623	0.995274	0.99571	0.997223	0.996267	0.997436	0.999716	0.99525	0.995922	0.996115
arg-ERR1045993-INTA9	0.996531	0.995127	0.996639	0.997002	0.99875	0.998025	0.99591	0.996636	0.99798	0.997915	0.998021	0.998022	0.99703	0.997337	0.994975	0.997221	0.998564	0.998044	0.997928	0.993513	0.995169	0.995706	0.998496	0.997944	0.996821	0.99844	0.998806	0.995629	0.997406	0.997858	0.99661	0.995199	0.994968	0.996737	0.997287	0.99542	0.997888	0.995665	0.995822	0.995162	0.992928	0.995126	0.996842	0.99516	0.99759	0.998047	0.992744	0.993039	0.995891
usa-SRR1995054-2013D-9561	0.996356	0.995449	0.996503	0.996581	0.995212	0.996528	0.999187	0.996399	0.996397	0.996375	0.996441	0.996373	0.995623	0.995171	0.995304	0.995844	0.994884	0.995201	0.996365	0.995169	0.995361	0.999204	0.995088	0.996325	0.99593	0.995202	0.995224	0.996089	0.994705	0.996377	0.996257	0.995427	0.995324	0.995982	0.99635	0.996104	0.996516	0.99636	0.999062	0.995358	0.999202	0.995487	0.996447	0.995385	0.996399	0.99641	0.99484	0.995818	0.999217
fra-ERR976369-2010_41h	0.999573	0.996607	0.999608	0.997462	0.998011	0.99975	0.996135	0.999347	0.999677	0.999582	0.999545	0.999779	0.997584	0.998383	0.995875	0.99944	0.997907	0.997943	0.999495	0.996551	0.996675	0.99614	0.997931	0.999546	0.998321	0.997978	0.998053	0.999453	0.998083	0.999559	0.998197	0.996642	0.996499	0.998053	0.998059	0.998089	0.999737	0.997691	0.996062	0.99662	0.996312	0.996115	0.997311	0.99651	0.997976	0.999662	0.996298	0.995941	0.996258
usa-SRR1995132-D5675	0.99968	0.996769	0.999714	0.99757	0.998056	0.999786	0.996244	0.999514	0.999743	0.99967	0.999616	0.99987	0.997528	0.998475	0.99602	0.999633	0.998084	0.998046	0.999724	0.996639	0.996753	0.996198	0.997958	0.999668	0.99836	0.998073	0.998126	0.999545	0.998143	0.999653	0.998246	0.996752	0.996588	0.998042	0.998106	0.998068	0.999828	0.997823	0.9961	0.996711	0.996348	0.996208	0.997369	0.996651	0.998026	0.999801	0.996297	0.996186	0.99629
fra-ERR987470-2004_199h	0.999732	0.996687	0.999688	0.997558	0.998073	0.999783	0.996178	0.999521	0.999685	0.99964	0.999592	0.999837	0.997662	0.997833	0.996073	0.999625	0.997984	0.99801	0.999775	0.996699	0.996842	0.996143	0.997967	0.999664	0.998324	0.998039	0.998127	0.999457	0.99813	0.999633	0.998315	0.996763	0.996653	0.997845	0.997528	0.997951	0.999808	0.997211	0.996083	0.996715	0.995548	0.996205	0.997363	0.996651	0.9975	0.999716	0.996303	0.996193	0.996294
fra-ERR987472-2004-362h	0.999675	0.996622	0.999758	0.997501	0.998044	0.999829	0.996196	0.999403	0.999722	0.999728	0.999532	0.999848	0.997565	0.998404	0.995922	0.999807	0.997962	0.998004	0.999843	0.996572	0.99671	0.996186	0.997966	0.999634	0.998337	0.998024	0.998105	0.999507	0.998094	0.999733	0.998182	0.996699	0.996378	0.998044	0.998061	0.99816	0.999854	0.99777	0.996059	0.996632	0.996311	0.996144	0.997322	0.996583	0.99799	0.99968	0.99625	0.996065	0.996298
deu-ERR1069025-BS_03_04	0.997466	0.996561	0.997405	0.999639	0.997061	0.997582	0.996372	0.997435	0.997423	0.997439	0.99742	0.997392	0.998798	0.997361	0.995798	0.99743	0.997119	0.997115	0.997359	0.996416	0.996626	0.996437	0.996983	0.997378	0.997459	0.997108	0.997013	0.997433	0.997067	0.997413	0.997347	0.996715	0.996574	0.997144	0.997105	0.997289	0.997361	0.997026	0.996353	0.996614	0.996477	0.995996	0.999585	0.996631	0.997118	0.997447	0.996247	0.996273	0.996489
fra-ERR976372-2010-1119h	0.999845	0.996575	0.999713	0.997675	0.998108	0.999805	0.996158	0.999704	0.999863	0.99984	0.999903	0.999834	0.997568	0.998492	0.996029	0.999688	0.998074	0.998057	0.999757	0.996518	0.996739	0.996179	0.99798	0.999772	0.99835	0.998059	0.998104	0.999674	0.998126	0.9998	0.998307	0.996682	0.99658	0.998075	0.998089	0.998265	0.999887	0.997917	0.996345	0.996698	0.99632	0.996186	0.997339	0.996679	0.998083	0.999829	0.996333	0.996444	0.996289
arg-ERR1045997-INTA13	0.997212	0.995098	0.996526	0.99697	0.998722	0.997989	0.995892	0.996625	0.997962	0.99788	0.997984	0.997991	0.997046	0.997851	0.99524	0.996657	0.998307	0.998766	0.997893	0.994219	0.995138	0.995735	0.998323	0.997939	0.99681	0.998952	0.998625	0.995907	0.998222	0.997826	0.996901	0.995193	0.994935	0.997261	0.998419	0.995433	0.997859	0.996573	0.995824	0.995149	0.994438	0.995376	0.996832	0.995146	0.997529	0.998013	0.993188	0.993286	0.995885
usa-SRR8956138-PNUSAC009166	0.997394	0.996659	0.997466	0.999562	0.996999	0.997487	0.996304	0.997211	0.997455	0.997382	0.997283	0.997447	0.998686	0.997276	0.995722	0.99718	0.996929	0.996941	0.997166	0.996545	0.996602	0.996347	0.996886	0.997163	0.997372	0.996883	0.996985	0.997324	0.996874	0.997394	0.997097	0.996681	0.996535	0.997059	0.997043	0.997139	0.997392	0.996788	0.996268	0.996605	0.996377	0.995923	0.999702	0.996545	0.996939	0.997249	0.996309	0.995978	0.996422
deu-ERR1069029-11CS0098	0.996347	0.995403	0.996247	0.996539	0.99601	0.996384	0.999726	0.996349	0.996356	0.996376	0.996352	0.996348	0.996604	0.996224	0.995563	0.996227	0.996003	0.995991	0.996284	0.995368	0.995478	0.999647	0.995658	0.996291	0.996396	0.995996	0.996027	0.996187	0.99593	0.996309	0.996366	0.99549	0.99543	0.996291	0.996301	0.996412	0.996424	0.996198	0.999706	0.995487	0.999665	0.995666	0.996455	0.995485	0.996304	0.996351	0.995747	0.995739	0.999781
usa-SRR1995133-D5737	0.996283	0.995525	0.996164	0.996449	0.996195	0.996374	0.999665	0.996213	0.996194	0.996268	0.996227	0.99636	0.996483	0.996458	0.995428	0.99615	0.996203	0.996211	0.996168	0.995251	0.995438	0.999742	0.996142	0.996155	0.996277	0.996213	0.996265	0.996226	0.996115	0.996289	0.996475	0.995535	0.995373	0.996488	0.996493	0.996427	0.996387	0.996384	0.999701	0.995438	0.999525	0.995505	0.996452	0.995439	0.996483	0.996235	0.995874	0.995694	0.999741
uk-GCF_001699535-WBT011-09	0.997772	0.995494	0.996799	0.997082	0.998945	0.998122	0.996105	0.996823	0.99815	0.998123	0.998162	0.998102	0.997262	0.997564	0.995635	0.996945	0.998021	0.998875	0.998073	0.995113	0.995774	0.995946	0.998103	0.998092	0.997106	0.999061	0.998871	0.996504	0.998583	0.998093	0.996429	0.995587	0.995594	0.996836	0.998101	0.995401	0.998071	0.996564	0.99598	0.995552	0.994528	0.995591	0.996991	0.995518	0.998264	0.998093	0.993118	0.99324	0.996107
ury-GCF_007109235-U10	0.997617	0.995709	0.997707	0.997322	0.997664	0.998277	0.996144	0.998039	0.998245	0.998218	0.998305	0.998314	0.997398	0.99866	0.995832	0.998107	0.998516	0.997882	0.998384	0.994871	0.996315	0.99612	0.99774	0.998357	0.997182	0.998	0.997834	0.996799	0.998017	0.998164	0.998479	0.995853	0.996199	0.998601	0.998653	0.998068	0.998187	0.99796	0.996194	0.995785	0.994985	0.995534	0.997186	0.995877	0.998868	0.998371	0.993955	0.994052	0.996242
usa-SRR5137114-2016D-0205	0.996766	0.999846	0.996226	0.996695	0.995945	0.996829	0.995423	0.996151	0.99653	0.996747	0.996553	0.996535	0.996664	0.995572	0.995096	0.996006	0.995419	0.995807	0.996593	0.99948	0.999755	0.995475	0.995515	0.99646	0.996357	0.995793	0.995846	0.996189	0.99556	0.996502	0.996091	0.9998	0.999509	0.995971	0.996561	0.995795	0.996799	0.996156	0.995437	0.999754	0.995519	0.995187	0.996625	0.999726	0.996511	0.996562	0.996112	0.995969	0.995548
usa-SRR1999403-D4313	0.996299	0.995538	0.996194	0.996475	0.996199	0.996388	0.99968	0.99624	0.996247	0.996276	0.996258	0.996221	0.99652	0.996474	0.995498	0.996169	0.996227	0.99624	0.996202	0.9953	0.995474	0.999783	0.996149	0.996174	0.996307	0.996245	0.996251	0.996232	0.996145	0.996314	0.996497	0.995545	0.995324	0.996494	0.996508	0.996458	0.996393	0.996405	0.999728	0.995475	0.999554	0.995582	0.996489	0.995474	0.996514	0.996268	0.995876	0.995685	0.999765
can-ERR1045984-CA26	0.996265	0.995429	0.996336	0.996602	0.996218	0.996366	0.999664	0.996406	0.996391	0.996398	0.996365	0.996313	0.996682	0.996496	0.995572	0.99632	0.996212	0.996188	0.996379	0.995405	0.995505	0.999748	0.995908	0.996342	0.996502	0.996182	0.996273	0.996289	0.996187	0.996381	0.99649	0.995517	0.995366	0.996513	0.996484	0.996553	0.996407	0.996376	0.999735	0.995503	0.999529	0.995677	0.996468	0.995502	0.996498	0.996431	0.995883	0.995831	0.999738
can-ERR1045978-CA20	0.996243	0.995486	0.996323	0.996476	0.996207	0.996344	0.999615	0.996229	0.996275	0.996232	0.996158	0.996318	0.996517	0.996484	0.995538	0.996366	0.996226	0.99623	0.996309	0.995448	0.995471	0.999684	0.99615	0.99617	0.996477	0.99625	0.996267	0.996212	0.996243	0.996263	0.996562	0.995498	0.995329	0.996607	0.996481	0.996565	0.996351	0.99635	0.999694	0.995487	0.999522	0.995646	0.996447	0.995429	0.996538	0.996313	0.995862	0.995671	0.999734
usa-SRR3214520-D4361	0.995991	0.995108	0.995617	0.995857	0.995824	0.99598	0.995356	0.995607	0.995966	0.995915	0.995963	0.995964	0.996072	0.995264	0.999581	0.995396	0.995491	0.995807	0.9959	0.994868	0.995203	0.995499	0.995023	0.995914	0.995602	0.995785	0.995966	0.99533	0.995621	0.995881	0.995702	0.9953	0.995045	0.996178	0.996638	0.995441	0.995993	0.996369	0.995447	0.995213	0.99542	0.999404	0.995741	0.995179	0.996673	0.995906	0.995261	0.995118	0.995576
uk-ERR1203900-UK8	0.996879	0.999807	0.996478	0.996927	0.995951	0.996891	0.995525	0.996408	0.99678	0.996816	0.996802	0.996785	0.996818	0.995691	0.995291	0.996255	0.995544	0.995923	0.996806	0.999655	0.999894	0.995517	0.994895	0.996708	0.996565	0.995932	0.995935	0.996087	0.995712	0.996754	0.996198	0.99983	0.999648	0.996106	0.996628	0.996005	0.996796	0.996246	0.995602	0.999891	0.99558	0.995377	0.996807	0.999833	0.996627	0.996791	0.996151	0.996141	0.995641
deu-ERR1069024-BS_458_99	0.996201	0.99546	0.996265	0.996445	0.996005	0.996331	0.999697	0.996278	0.996266	0.996234	0.996118	0.996361	0.995405	0.996342	0.995516	0.996368	0.996074	0.995942	0.996244	0.995411	0.995448	0.999653	0.996018	0.996227	0.996387	0.996084	0.996049	0.996187	0.996035	0.996229	0.996524	0.995472	0.995348	0.996368	0.996378	0.996409	0.996394	0.996177	0.999549	0.99547	0.999678	0.9956	0.996408	0.995419	0.996334	0.996276	0.994508	0.995554	0.999698
twn-ERR1046021-TW16	0.996449	0.996062	0.996453	0.996265	0.994845	0.996448	0.995697	0.996412	0.996414	0.996407	0.996397	0.99638	0.99652	0.994945	0.995264	0.995891	0.994624	0.993764	0.996427	0.995869	0.996072	0.995637	0.994332	0.996423	0.996196	0.994429	0.995049	0.995772	0.994204	0.996424	0.995721	0.996078	0.995999	0.994837	0.995083	0.994726	0.996366	0.995237	0.995861	0.996111	0.994586	0.995321	0.996149	0.996116	0.996068	0.996419	0.999578	0.99975	0.995779
usa-SRR1999401-D2171	0.996254	0.995534	0.996228	0.996516	0.996034	0.996309	0.999713	0.9963	0.996252	0.996215	0.996292	0.996324	0.996594	0.996475	0.995486	0.996228	0.996205	0.99607	0.996234	0.995288	0.995456	0.999818	0.996039	0.996208	0.996377	0.996184	0.996069	0.996172	0.996107	0.996249	0.996547	0.995543	0.995329	0.996486	0.996379	0.996482	0.996332	0.996378	0.999642	0.995456	0.999575	0.995591	0.99646	0.995479	0.996461	0.996311	0.99576	0.99557	0.999764
nld-GCF_003994875-12S01208-4	0.978012	0.977344	0.97798	0.978267	0.978686	0.978158	0.978251	0.978198	0.978115	0.978124	0.978061	0.978076	0.978159	0.978478	0.978421	0.978001	0.978927	0.978544	0.978137	0.977462	0.97747	0.978319	0.97858	0.978263	0.978226	0.9786	0.978766	0.977963	0.978639	0.978014	0.978378	0.977521	0.977417	0.978797	0.978962	0.978318	0.97804	0.978845	0.978242	0.977444	0.978129	0.978473	0.977981	0.977405	0.978916	0.978122	0.977606	0.977407	0.978368
arg-ERR1045988-INTA4	0.997827	0.995122	0.99676	0.9971	0.99895	0.998045	0.995894	0.997003	0.997984	0.997939	0.998013	0.997992	0.996447	0.9981	0.995303	0.997	0.998683	0.997844	0.998044	0.99487	0.995457	0.99567	0.998663	0.998072	0.996925	0.99858	0.999096	0.996582	0.997395	0.997879	0.996713	0.995219	0.99524	0.99711	0.997936	0.995562	0.997906	0.996605	0.995829	0.995458	0.994407	0.995493	0.996875	0.99519	0.998751	0.998061	0.992244	0.99332	0.995858
fra-ERR976381-2014_52h	0.999727	0.996646	0.999682	0.997572	0.998052	0.999796	0.99621	0.99959	0.999829	0.999773	0.99982	0.999742	0.997605	0.998465	0.995993	0.999609	0.998055	0.998031	0.999744	0.996618	0.996775	0.996241	0.997823	0.99975	0.998349	0.998034	0.998137	0.999579	0.998097	0.999794	0.998278	0.996766	0.99658	0.998027	0.998071	0.998167	0.999808	0.997813	0.996314	0.996734	0.996357	0.996171	0.997371	0.996754	0.998066	0.999772	0.99632	0.996339	0.996337
fra-ERR976358-2006-367h	0.999681	0.996669	0.999421	0.997385	0.997983	0.999857	0.996234	0.999243	0.999579	0.999756	0.999534	0.999543	0.997315	0.997726	0.995796	0.999397	0.997906	0.9979	0.999517	0.996586	0.996683	0.996269	0.997906	0.999417	0.998145	0.997891	0.998097	0.999537	0.997948	0.999535	0.998176	0.996746	0.996488	0.99779	0.997477	0.997927	0.999872	0.997131	0.996107	0.996642	0.995653	0.996004	0.997373	0.996603	0.997371	0.999567	0.996282	0.996165	0.996326
usa-SRR1995064-D4720	0.999701	0.99665	0.999652	0.997547	0.99803	0.999864	0.996197	0.999516	0.999841	0.999754	0.99985	0.99986	0.997583	0.998438	0.996008	0.999639	0.998002	0.998027	0.999758	0.996572	0.996735	0.996151	0.997959	0.999682	0.998307	0.998016	0.998128	0.999556	0.9981	0.99979	0.998254	0.996728	0.996569	0.998044	0.99809	0.99816	0.999892	0.99779	0.996033	0.996697	0.996329	0.996125	0.997364	0.996677	0.998038	0.999846	0.996281	0.996337	0.996235
usa-SRR3216353-D2830	0.998039	0.996188	0.997869	0.997216	0.996062	0.998283	0.996388	0.997832	0.9982	0.998232	0.99824	0.998132	0.997287	0.996994	0.995597	0.997476	0.996525	0.996346	0.99817	0.995873	0.99625	0.996293	0.996251	0.998083	0.997717	0.996447	0.997194	0.997464	0.996248	0.998149	0.998827	0.996064	0.996124	0.998345	0.998226	0.998567	0.99818	0.998516	0.996286	0.996253	0.994996	0.995799	0.997124	0.996284	0.998905	0.99822	0.995333	0.996107	0.996407
usa-SRR1995057-D0411	0.999781	0.996601	0.999677	0.997523	0.998064	0.999814	0.996201	0.99956	0.999852	0.999822	0.999796	0.999777	0.997548	0.998457	0.995988	0.999643	0.998051	0.998044	0.999757	0.996548	0.996678	0.996228	0.997962	0.999656	0.998389	0.99802	0.998139	0.999535	0.998107	0.999785	0.998313	0.996724	0.996513	0.998101	0.998111	0.998247	0.999822	0.997905	0.996328	0.996635	0.996384	0.996167	0.99736	0.996678	0.998103	0.99982	0.99629	0.99627	0.996333
arg-ERR1045999-INTA15	0.997999	0.995732	0.997142	0.997034	0.999069	0.998142	0.996148	0.997125	0.998016	0.99801	0.99805	0.998014	0.997157	0.997588	0.99577	0.997287	0.998027	0.99811	0.998044	0.995451	0.99581	0.996025	0.997673	0.998019	0.997356	0.998343	0.999491	0.99694	0.997273	0.998001	0.995467	0.995878	0.995578	0.996306	0.998679	0.994888	0.997992	0.997108	0.996089	0.995807	0.993829	0.995987	0.996973	0.995843	0.998597	0.998016	0.992476	0.993554	0.996151
arg-GCF_001686885-01-165	0.99801	0.995949	0.996963	0.99706	0.999213	0.997968	0.995758	0.996959	0.998095	0.998022	0.99805	0.997972	0.997076	0.998607	0.995945	0.997266	0.998853	0.999345	0.998082	0.995616	0.996015	0.996307	0.998887	0.998007	0.997562	0.999361	0.999203	0.996837	0.998436	0.997984	0.996383	0.995985	0.995779	0.997185	0.998764	0.995228	0.997956	0.997057	0.996347	0.996028	0.99539	0.996081	0.99688	0.995998	0.998245	0.998091	0.993566	0.993728	0.99636
aus-GCF_001699745-ADRI513	0.998001	0.996248	0.997945	0.99732	0.996222	0.998303	0.99648	0.997686	0.998212	0.998277	0.998304	0.998178	0.997345	0.995882	0.995797	0.997542	0.996152	0.997117	0.998205	0.995968	0.996286	0.996445	0.995485	0.998124	0.997766	0.997309	0.997704	0.997367	0.996669	0.99821	0.997888	0.996091	0.996149	0.996948	0.997286	0.997843	0.998174	0.997585	0.996575	0.996276	0.994631	0.995924	0.997227	0.996314	0.998008	0.998255	0.994932	0.996145	0.996551
esp-ERR1046032-SP8	0.998231	0.996002	0.997887	0.997167	0.996273	0.998369	0.996449	0.997814	0.998185	0.99827	0.998257	0.998164	0.997335	0.99702	0.995483	0.997427	0.996641	0.996239	0.998161	0.995863	0.996072	0.996347	0.996412	0.998151	0.997646	0.996795	0.997399	0.997512	0.996455	0.998138	0.99958	0.996151	0.996055	0.99777	0.997824	0.997839	0.998174	0.997863	0.996443	0.996069	0.994818	0.995677	0.997084	0.996101	0.998789	0.998184	0.995736	0.995994	0.996452
noinfo-GCF_900475935-NCTC10842	0.996311	0.995534	0.99638	0.996542	0.99615	0.996402	0.999792	0.996259	0.996376	0.996327	0.99627	0.99644	0.996595	0.996426	0.995676	0.996151	0.99609	0.996193	0.996388	0.995441	0.995527	0.999811	0.996091	0.996134	0.996479	0.996182	0.996201	0.996359	0.996241	0.996333	0.996439	0.995579	0.995428	0.996558	0.996423	0.996589	0.996386	0.996271	0.999739	0.995526	0.999687	0.995637	0.996519	0.995531	0.996362	0.996394	0.995821	0.995645	0.999795
[truncated: 234 more columns]
