# Supplementary material for: Phylogenomic Analysis of Campylobacter fetus Reveals a Clonal Structure of Insertion Element ISCfe1 Positive Genomes
Source: Front Microbiol. 2020 Nov 12;11:585374. doi: 10.3389/fmicb.2020.585374 (PMC7688749; doi:10.3389/fmicb.2020.585374)
Supplement: Supplementary file 5 [file Table_3.XLSX]

## Sheet: sheet1
Table S3: Comparison of molecular methods used for Campylobacter fetus subtyping
Genome sequence (geography - accession number - strain name)	ISCfe1			MLST								WGS		Polymerase chain reactions*
					MLST genes (No allele number assigned, "-")#									C. fetus					Cff	Cfv
	ISCfe1 (+/-)	ISCfe1 (Gene coverage %) Multiple hits were reported in some genomes	ISCfe1 sequence group**	MLST type (unassigned types, "-")	aspA	glnA	gltA	glyA	pgm	tkt	uncA	BAPS clustering from recombination filtered genomes	BAPS clustering without filtering recombination sites in the genomes	1-Hum1997-MG3-4	3-Abril2007-nahE	5-vandergraaf2013-nahE	13-McGoldrick2013-nahE1	14-McGoldrick2013-nahE2	11-Wang2002-cff-sapB2	2-Hum1997-VenS	8-Cfv_McMillen	10-Irola2012-virB11-nC1165g4	9-vanBergen2005-cfv	4-Abril2007-ISCfe1	6-vandergraaf2013-ISC1	7-vandergraaf2013-ISC2	12-McGoldrick2013-ISCfe1	18-Moolhuijzen-virB-n875g2	19-Moolhuijzen-virD4-nC1165g6	20-Moolhuijzen-virB4-C1120G2
arg-ERR1045997-INTA13	+	40.59;40.44;44.19		4	1	2	2	2	1	2	1	1	1	764	390	80	187	140	neg	141	86	233	neg	233	84	256	150	185	neg	neg
arg-GCF_001699685-cfvi9825	+	94.43	I	4	1	2	2	2	1	2	1	1	1	764	neg	80	187	140	neg	141	86	neg	neg	233	84	256	150	neg	neg	neg
noinfo-ERR175745-Cfvi99541	+	100	I	4	1	2	2	2	1	2	1	1	1	764	390	80	187	140	neg	neg	neg	neg	neg	233	84	256	150	neg	neg	neg
arg-ERR1045985-INTA1	+	100	I	4	1	2	2	2	1	2	1	1	1	764	390	80	187	140	neg	neg	neg	neg	neg	233	84	256	150	neg	neg	neg
arg-GCF_000414135-99541	+	100	I	4	1	2	2	2	1	2	1	1	1	764	390	80	187	140	neg	neg	neg	neg	neg	233	84	256	150	neg	neg	neg
arg-ERR1045990-INTA6	+	100	I	4	1	2	2	2	1	2	1	1	1	764	390	80	187	140	neg	141	86	233	neg	233	84	256	150	185	neg	neg
arg-ERR1045995-INTA11	+	100	I	4	1	2	2	2	1	2	1	1	1	764	390	80	187	140	neg	141	86	233	neg	233	84	256	150	185	neg	neg
noinfo-ERR175744-Cfv05355	+	100	I	4	1	2	2	2	1	2	1	1	1	764	390	80	187	140	neg	141	86	233	neg	233	84	256	150	185	neg	neg
arg-SRR9668102-13-344	+	100	I	4	1	2	2	2	1	2	1	1	1	764	390	80	187	140	neg	neg	neg	neg	neg	233	84	256	150	neg	neg	neg
arg-GCF_001699555-cfvi02-298	+	100	I	4	1	2	2	2	1	2	1	1	1	764	neg	80	187	140	neg	141	86	233	neg	233	84	256	150	185	neg	neg
arg-ERR1045993-INTA9	+	100	I	4	1	2	2	2	1	2	1	1	1	764	390	80	187	140	neg	141	86	233	neg	233	84	256	150	neg	neg	neg
noinfo-ERR175741-Cff90189	+	100	I	4	1	2	2	2	1	2	1	1	1	764	390	80	187	140	neg	141	86	233	neg	233	84	256	150	185	neg	neg
arg-ERR1045988-INTA4	+	100	I	4	1	2	2	2	1	2	1	1	1	764	390	80	187	140	neg	neg	neg	neg	neg	233	84	256	150	neg	neg	neg
arg-GCF_001699655-ADRI1362	+	100	I	4	1	2	2	2	1	2	1	1	1	764	neg	80	187	140	neg	neg	neg	neg	neg	233	84	256	150	neg	neg	neg
arg-ERR1045987-INTA3	+	100	I	4	1	2	2	2	1	2	1	1	1	764	390	80	187	140	neg	neg	neg	neg	neg	233	84	256	150	neg	neg	neg
arg-ERR1045991-INTA7	+	100	I	4	1	2	2	2	1	2	1	1	1	764	390	80	187	140	neg	neg	neg	neg	neg	233	84	256	150	neg	neg	neg
arg-GCF_001699615-cfvi03-596	+	94.43	I	4	1	2	2	2	1	2	1	1	1	764	neg	80	187	140	neg	neg	neg	neg	neg	233	84	256	150	neg	neg	neg
noinfo-ERR175743-Cfv90264	+	100	I	4	1	2	2	2	1	2	1	1	1	764	390	80	187	140	neg	neg	neg	neg	neg	233	84	256	150	neg	neg	neg
arg-ERR1045994-INTA10	+	74.63	I	4	1	2	2	2	1	2	1	1	1	764	390	80	187	140	neg	141	86	233	neg	neg	84	256	150	185	neg	neg
arg-GCF_001699565-cfvi92-203	+	57.29		4	1	2	2	2	1	2	1	1	1	764	390	80	187	140	neg	141	86	233	neg	neg	84	256	150	185	neg	neg
arg-GCF_001686885-01-165	+	100.00;100.00;99.95;99.51	I	4	1	2	2	2	1	2	1	1	1	764	390	80	187	140	neg	neg	neg	neg	neg	233	84	256	150	neg	neg	neg
noinfo-ERR175740-Cff01165	+	77.54	I	4	1	2	2	2	1	2	1	1	1	764	390	80	187	140	neg	neg	neg	neg	neg	233	84	256	150	neg	neg	neg
arg-GCF_000512745-cfvi03-293	+	100.00;100.00;100.00;99.51;100.00;100.00	I	4	1	2	2	2	1	2	1	1	1	764	390	80	187	140	neg	141	86	233	neg	233	84	256	150	185	neg	neg
arg-ERR1046005-INTA21	+	77.68	I	4	1	2	2	2	1	2	1	1	1	764	390	80	187	140	neg	neg	neg	neg	neg	233	84	256	150	neg	neg	neg
arg-ERR1045999-INTA15	+	100	I	4	1	2	2	2	1	2	1	1	1	764	390	80	187	140	neg	neg	neg	neg	neg	233	84	256	150	neg	neg	neg
arg-ERR1046000-INTA16	+	100	I	4	1	2	2	2	1	2	1	1	1	764	390	80	187	140	neg	neg	neg	neg	neg	233	84	256	150	neg	neg	neg
arg-GCF_001699635-cfvi97-532	+	66.5		4	1	2	2	2	1	2	1	1	1	764	neg	80	187	140	neg	neg	neg	neg	neg	233	84	256	150	neg	neg	neg
arg-ERR1045986-INTA2	+	100	I	4	1	2	2	2	1	2	1	1	1	764	390	80	187	140	neg	neg	neg	neg	neg	233	84	256	150	neg	neg	neg
arg-ERR1045992-INTA8	+	100	I	4	1	2	2	2	1	2	1	1	1	764	390	80	187	140	neg	neg	neg	neg	neg	233	84	256	150	neg	neg	neg
arg-ERR1045989-INTA5	+	88.52	I	4	1	2	2	2	1	2	1	1	1	764	390	80	187	140	neg	141	86	233	neg	233	84	256	150	185	neg	neg
arg-SRR9668101-06-341	+	100	I	4	1	2	2	2	1	2	1	1	1	764	390	80	187	140	neg	141	86	233	neg	233	84	256	150	185	neg	neg
arg-ERR1045998-INTA14	+	100	I	-	- (cov=85%)	2	2	2	1	2	1	1	1	764	390	80	187	140	neg	neg	neg	neg	neg	233	84	256	150	neg	neg	neg
arg-ERR1046001-INTA17	+	100	I	4	1	2	2	2	1	2	1	1	1	764	390	80	187	140	neg	neg	neg	neg	neg	233	84	256	150	neg	neg	neg
noinfo-ERR175742-Cff12218	+	100	I	4	1	2	2	2	1	2	1	1	1	764	390	80	187	140	neg	141	86	233	neg	233	84	256	150	185	neg	neg
uk-ERR1203894-UK2	+	100	I	4	1	2	2	2	1	2	1	1	1	764	390	80	187	140	neg	neg	neg	neg	neg	233	84	256	150	neg	neg	neg
uk-ERR1203898-UK6	+	100	I	4	1	2	2	2	1	2	1	1	1	764	390	80	187	140	neg	neg	neg	neg	neg	233	84	256	150	neg	neg	neg
zaf-GCF_001699725-zaf65	+	100	I	4	1	2	2	2	1	2	1	1	1	764	neg	80	187	140	neg	neg	neg	neg	neg	233	84	256	150	neg	neg	neg
uk-ERR976390-21-C0091-10-14-2	+	100	I	4	1	2	2	2	1	2	1	1	1	764	390	80	187	140	neg	neg	neg	neg	neg	233	84	256	150	neg	neg	neg
uk-ERR1203904-UK13	+	100	I	-	1	2	- (SNP=G259A)	2	1	2	1	1	1	764	390	80	187	140	neg	neg	neg	neg	neg	233	84	256	150	neg	neg	neg
uk-GCF_001699535-WBT011-09	+	94.43	I	4	1	2	2	2	1	2	1	1	1	764	390	80	187	140	neg	neg	neg	233	neg	233	84	256	150	neg	neg	neg
arg-ERR1046002-INTA18	+	61.13;42.76		4	1	2	2	2	1	2	1	1	1	764	390	80	187	140	neg	141	86	233	neg	233	84	256	150	185	neg	neg
esp-ERR1046047-SP23	+	100	I	-	- (cov=88%)	2	2	2	1	2	1	1	1	764	390	80	187	140	neg	141	86	233	neg	233	84	256	150	185	neg	neg
esp-ERR1046026-SP2	+	100	I	-	- (cov=88%)	2	2	2	1	2	1	1	1	764	390	80	187	140	neg	141	86	233	neg	233	84	256	150	185	neg	neg
esp-ERR1046031-SP7	+	100	I	-	- (cov=88%)	2	2	2	1	2	1	1	1	764	390	80	187	140	neg	141	86	233	neg	233	84	256	150	185	neg	neg
esp-ERR1046043-SP19	+	100	I	-	- (cov=88%)	2	2	2	1	2	1	1	1	764	390	80	187	140	neg	141	86	233	neg	233	84	256	150	185	neg	neg
esp-ERR1046054-SP30	+	100	I	-	- (cov=88%)	2	2	2	1	2	1	1	1	764	390	80	187	140	neg	141	86	233	neg	233	84	256	150	185	neg	neg
esp-ERR1046049-SP25	+	100	I	-	- (cov=88%)	2	2	2	1	2	1	1	1	764	390	80	187	140	neg	141	86	233	neg	233	84	256	150	185	neg	neg
esp-ERR1046051-SP27	+	51.92;84.58	I	-	- (cov=88%)	2	2	2	1	2	1	1	1	764	390	80	187	140	neg	141	86	233	neg	233	84	256	150	185	neg	neg
esp-ERR1046048-SP24	+	57.00;83.69	I	-	- (cov=88%)	2	2	2	1	2	1	1	1	764	390	80	187	140	neg	141	86	233	neg	233	84	256	150	185	neg	neg
esp-ERR1046025-SP1	+	57.00;83.60	I	-	- (cov=88%)	2	2	2	1	2	1	1	1	764	390	80	187	140	neg	141	86	233	neg	233	84	256	150	185	neg	neg
esp-ERR1046046-SP22	+	57.00;83.69	I	-	- (cov=88%)	2	2	2	1	2	1	1	1	764	390	80	187	140	neg	141	86	233	neg	233	84	256	150	185	neg	neg
usa-SRR3214525-D0374	+	100	I	4	1	2	2	2	1	2	1	1	1	764	390	80	187	140	neg	141	86	233	neg	233	84	256	150	185	neg	neg
uk-GCF_000222425-NCTC10354-2	+	99.85	I	4	1	2	2	2	1	2	1	1	1	764	neg	neg	186	140	neg	141	86	233	neg	233	84	256	150	185	neg	neg
aus-GCF_000744035-B6	+	100.00;100.00;100.00;100.00;100.00;100.00	I	4	1	2	2	2	1	2	1	1	1	764	390	80	187	140	neg	141	86	233	neg	233	84	256	150	185	neg	neg
deu-ERR1069018-09CS0030	+	86.85	I	4	1	2	2	2	1	2	1	1	1	764	390	80	187	140	neg	141	neg	233	neg	233	84	256	150	185	neg	neg
deu-ERR1069021-13CS0183	+	100	I	4	1	2	2	2	1	2	1	1	1	764	390	80	187	140	neg	141	86	233	neg	233	84	256	150	185	neg	neg
deu-ERR1069020-11CS0191	+	100	I	4	1	2	2	2	1	2	1	1	1	764	390	80	187	140	neg	141	neg	233	neg	233	84	256	150	185	neg	neg
deu-ERR1069019-11CS0190	+	100	I	4	1	2	2	2	1	2	1	1	1	764	390	80	187	140	neg	141	neg	233	neg	233	84	256	150	185	neg	neg
deu-ERR1069016-07BS020	+	100	I	4	1	2	2	2	1	2	1	1	1	764	390	80	187	140	neg	141	86	233	neg	233	84	256	150	185	neg	neg
bel-GCF_001698935-LMG6570	+	100	I	4	1	2	2	2	1	2	1	1	1	764	neg	80	187	140	neg	141	86	233	neg	233	84	256	150	185	neg	neg
fra-GCF_001699715-CCUG33900	+	100	I	4	1	2	2	2	1	2	1	1	1	764	neg	80	187	140	neg	141	86	neg	neg	233	84	256	150	neg	neg	neg
can-GCF_002592335-TD	+	100	I	4	1	2	2	2	1	2	1	1	1	764	neg	80	187	140	neg	141	86	neg	neg	233	84	256	150	neg	neg	neg
can-ERR987448-CANTD	+	100	I	4	1	2	2	2	1	2	1	1	1	764	390	80	187	140	neg	141	86	neg	neg	233	84	256	150	neg	neg	neg
can-ERR987447-CAN66Y	+	100	I	4	1	2	2	2	1	2	1	1	1	764	390	80	187	140	neg	141	86	neg	neg	233	84	256	150	neg	neg	neg
can-GCF_002592365-66Y	+	100	I	4	1	2	2	2	1	2	1	1	1	764	neg	80	187	140	neg	141	86	neg	neg	233	84	256	150	neg	neg	neg
usa-GCF_000967135-84-112	+	100.00;99.90;100.00	I	4	1	2	2	2	1	2	1	1	1	764	390	80	187	140	neg	141	86	233	neg	233	83.84	256	150	185	neg	neg
usa-GCF_001698965-cfvB10	+	77.54	I	4	1	2	2	2	1	2	1	1	1	764	390	80	187	140	neg	141	86	neg	neg	233	84	256	150	neg	neg	neg
arg-GCF_000759515-97-608	+	100.00;100.00;100.00;100.00;100.00;100.00;100.00;100.00	I	4	1	2	2	2	1	2	1	1	1	764	390	80	187	140	neg	141	86	233	neg	233	84	256	150	185	neg	neg
deu-ERR1069015-BS-38-06	+	100	I	4	1	2	2	2	1	2	1	1	1	764	390	80	187	140	neg	141	86	233	neg	233	84	256	150	185	neg	neg
deu-ERR1069013-BS-201-02	+	100	I	4	1	2	2	2	1	2	1	1	1	764	390	80	187	140	neg	141	86	233	neg	233	84	256	150	185	neg	neg
deu-ERR1069022-14CS0001	+	100	I	4	1	2	2	2	1	2	1	1	1	764	390	80	187	140	neg	141	86	233	neg	233	84	256	150	185	neg	neg
deu-ERR1069014-BS-76-04	+	100	I	4	1	2	2	2	1	2	1	1	1	764	390	80	187	140	neg	141	86	233	neg	233	84	256	150	185	neg	neg
ury-GCF_007109235-U10	+	100.00;100.00;45.42;100.00;100.00;100.00;54.58	I	4	1	2	2	2	1	2	1	1	1	764	390	80	187	140	neg	141	86	233	neg	233	84	256	150	185	neg	neg
arg-ERR1045996-INTA12	+	100	I	4	1	2	2	2	1	2	1	1	1	764	390	80	187	140	neg	141	86	233	neg	233	84	256	150	185	neg	neg
arg-ERR1046003-INTA19	+	100	I	70	1	2	2	2	1	2	15	1	1	764	390	80	187	140	neg	141	86	233	neg	233	84	256	150	185	neg	neg
arg-SRR9668103-08-421	+	99.8	I	4	1	2	2	2	1	2	1	1	1	764	390	80	187	140	neg	141	86	233	neg	233	84	256	150	185	neg	neg
esp-ERR1046032-SP8	+	100	II	4	1	2	2	2	1	2	1	1	1	764	390	80	187	140	neg	neg	neg	neg	neg	neg	neg	256	150	neg	neg	neg
esp-ERR1046036-SP12	+	100	II	4	1	2	2	2	1	2	1	1	1	764	390	80	187	140	neg	neg	neg	neg	neg	neg	neg	256	150	neg	neg	neg
esp-ERR1046038-SP14	+	100	II	4	1	2	2	2	1	2	1	1	1	764	390	80	187	140	neg	neg	neg	neg	neg	neg	neg	256	150	neg	neg	neg
esp-ERR1046040-SP16	+	100	II	4	1	2	2	2	1	2	1	1	1	764	390	80	187	140	neg	neg	neg	neg	neg	neg	neg	256	150	neg	neg	neg
esp-ERR1046039-SP15	+	100	II	4	1	2	2	2	1	2	1	1	1	764	390	80	187	140	neg	neg	neg	neg	neg	neg	neg	256	150	neg	neg	neg
esp-ERR1046041-SP17	+	100	II	4	1	2	2	2	1	2	1	1	1	764	390	80	187	140	neg	neg	neg	neg	neg	neg	neg	256	150	neg	neg	neg
esp-ERR1046058-SP34	+	100	II	4	1	2	2	2	1	2	1	1	1	764	390	80	187	140	neg	neg	neg	neg	neg	neg	neg	256	150	neg	neg	neg
esp-ERR1046055-SP31	+	100	II	4	1	2	2	2	1	2	1	1	1	764	390	80	187	140	neg	neg	neg	neg	neg	neg	neg	256	150	neg	neg	neg
esp-ERR1046057-SP33	+	100	II	4	1	2	2	2	1	2	1	1	1	764	390	80	187	140	neg	neg	neg	neg	neg	neg	neg	256	150	neg	neg	neg
esp-ERR1046050-SP26	+	100	II	4	1	2	2	2	1	2	1	1	1	764	390	80	187	140	neg	neg	neg	neg	neg	neg	neg	256	150	neg	neg	neg
esp-ERR1046028-SP4	+	100	II	4	1	2	2	2	1	2	1	1	1	764	390	80	187	140	neg	neg	neg	neg	neg	neg	neg	256	150	neg	neg	neg
esp-ERR1046027-SP3	+	100	II	4	1	2	2	2	1	2	1	1	1	764	390	80	187	140	neg	neg	neg	neg	neg	neg	neg	256	150	neg	neg	neg
esp-ERR1046056-SP32	+	100	II	4	1	2	2	2	1	2	1	1	1	764	390	80	187	140	neg	neg	neg	neg	neg	neg	neg	256	150	neg	neg	neg
esp-ERR1046052-SP28	+	100	II	4	1	2	2	2	1	2	1	1	1	764	390	80	187	140	neg	neg	neg	neg	neg	neg	neg	256	150	neg	neg	neg
esp-ERR1046053-SP29	+	100	II	4	1	2	2	2	1	2	1	1	1	764	390	80	187	140	neg	neg	neg	neg	neg	neg	neg	256	150	neg	neg	neg
esp-ERR1046044-SP20	+	100	II	4	1	2	2	2	1	2	1	1	1	764	390	80	187	140	neg	neg	neg	neg	neg	neg	neg	256	150	neg	neg	neg
esp-ERR1046030-SP6	+	100	II	4	1	2	2	2	1	2	1	1	1	764	390	80	187	140	neg	neg	neg	neg	neg	neg	neg	256	150	neg	neg	neg
esp-ERR1046045-SP21	+	100	II	4	1	2	2	2	1	2	1	1	1	764	390	80	187	140	neg	neg	neg	neg	neg	neg	neg	256	150	neg	neg	neg
esp-ERR1046035-SP11	+	100	II	4	1	2	2	2	1	2	1	1	1	764	390	80	187	140	neg	neg	neg	neg	neg	neg	neg	256	150	neg	neg	neg
zaf-GCF_001699735-zaf3	+	100	II	4	1	2	2	2	1	2	1	1	1	764	390	80	187	140	neg	141	86	neg	neg	neg	neg	256	150	neg	neg	neg
cze-GCF_001699645-CCUG33872	+	100	II	4	1	2	2	2	1	2	1	1	1	764	390	80	187	140	neg	141	86	neg	neg	neg	neg	256	150	neg	neg	neg
usa-SRR3216353-D2830	+	100	II	4	1	2	2	2	1	2	1	1	1	764	390	80	187	140	neg	141	86	neg	neg	neg	neg	256	150	neg	neg	neg
aus-GCF_001699745-ADRI513	+	36.26;30.84;30.79		4	1	2	2	2	1	2	1	1	1	764	390	80	187	140	neg	141	86	neg	neg	233	84	256	150	neg	neg	neg
aus-GCF_000744025-642-21	+	36.26;36.26;36.26;70.30;57.54;70.30;36.26;32.96		4	1	2	2	2	1	2	1	1	1	764	390	80	187	140	neg	141	86	neg	neg	233	84	256	150	neg	neg	neg
fra-ERR987477-2006-222h				6	1	2	2	2	1	2	4	2	2	764	390	80	187	140	neg	neg	neg	neg	neg	neg	neg	neg	neg	neg	neg	neg
fra-ERR976361-2006-621h				6	1	2	2	2	1	2	4	2	2	764	390	80	187	140	neg	neg	neg	neg	neg	neg	neg	neg	neg	neg	neg	neg
fra-ERR987472-2004-362h				6	1	2	2	2	1	2	4	2	2	764	390	80	187	140	neg	neg	neg	neg	neg	neg	neg	neg	neg	neg	neg	neg
fra-ERR976360-2006-588h				6	1	2	2	2	1	2	4	2	2	764	390	80	187	140	neg	neg	neg	neg	neg	neg	neg	neg	neg	neg	neg	neg
fra-ERR976379-2012-879h				6	1	2	2	2	1	2	4	2	2	764	390	80	187	140	neg	neg	neg	neg	neg	neg	neg	neg	neg	neg	neg	neg
fra-ERR987474-2004-598h				6	1	2	2	2	1	2	4	2	2	764	390	80	187	140	neg	neg	neg	neg	neg	neg	neg	neg	neg	neg	neg	neg
fra-ERR976374-2012-60h				6	1	2	2	2	1	2	4	2	2	764	390	80	187	140	neg	neg	neg	neg	neg	neg	neg	neg	neg	neg	neg	neg
fra-ERR987475-2004-605h				6	1	2	2	2	1	2	4	2	2	764	390	80	187	140	neg	neg	neg	neg	neg	neg	neg	neg	neg	neg	neg	neg
fra-ERR976362-2006-679h				6	1	2	2	2	1	2	4	2	2	764	390	80	187	140	neg	neg	neg	neg	neg	neg	neg	neg	neg	neg	neg	neg
fra-ERR976371-2010-1094h				6	1	2	2	2	1	2	4	2	2	764	390	80	187	140	neg	neg	neg	neg	neg	neg	neg	neg	neg	neg	neg	neg
fra-ERR976377-2012-331h				6	1	2	2	2	1	2	4	2	2	764	390	80	187	140	neg	neg	neg	neg	neg	neg	neg	neg	neg	neg	neg	neg
uk-ERR1203905-UK14				6	1	2	2	2	1	2	4	2	2	764	390	80	187	140	neg	neg	neg	neg	neg	neg	neg	neg	neg	neg	neg	neg
fra-ERR976372-2010-1119h				6	1	2	2	2	1	2	4	2	2	764	390	80	187	140	neg	neg	neg	neg	neg	neg	neg	neg	neg	neg	neg	neg
can-ERR1045976-CA18				6	1	2	2	2	1	2	4	2	2	764	390	80	187	140	neg	neg	neg	neg	neg	neg	neg	neg	neg	neg	neg	neg
fra-ERR987469-2004-103h				6	1	2	2	2	1	2	4	2	2	764	390	80	187	140	neg	neg	neg	neg	neg	neg	neg	neg	neg	neg	neg	neg
fra-ERR976387-2007-123h				6	1	2	2	2	1	2	4	2	2	764	390	80	187	140	neg	neg	neg	neg	neg	neg	neg	neg	neg	neg	neg	neg
fra-ERR976380-2012-1045h				6	1	2	2	2	1	2	4	2	2	764	390	80	187	140	neg	neg	neg	neg	neg	neg	neg	neg	neg	neg	neg	neg
deu-ERR1069030-12CS0302				6	1	2	2	2	1	2	4	2	2	764	390	80	187	140	neg	neg	neg	neg	neg	neg	neg	neg	neg	neg	neg	neg
usa-SRR5990937-2017D-0110				6	1	2	2	2	1	2	4	2	2	764	390	80	187	140	neg	neg	neg	neg	neg	neg	neg	neg	neg	neg	neg	neg
fra-ERR976366-2008-691h				6	1	2	2	2	1	2	4	2	2	764	390	80	187	140	neg	neg	neg	neg	neg	neg	neg	neg	neg	neg	neg	neg
fra-ERR976367-2008_755h				6	1	2	2	2	1	2	4	2	2	764	390	80	187	140	neg	neg	neg	neg	neg	neg	neg	neg	neg	neg	neg	neg
usa-SRR1995058-D2306				6	1	2	2	2	1	2	4	2	2	764	390	80	187	140	neg	neg	neg	neg	neg	neg	neg	neg	neg	neg	neg	neg
usa-SRR1999402-D3819				6	1	2	2	2	1	2	4	2	2	764	390	80	187	140	neg	neg	neg	neg	neg	neg	neg	neg	neg	neg	neg	neg
can-ERR1069034-CA2				6	1	2	2	2	1	2	4	2	2	764	390	80	187	140	neg	neg	neg	neg	neg	neg	neg	neg	neg	neg	neg	neg
can-ERR1045975-CA17				6	1	2	2	2	1	2	4	2	2	764	390	80	187	140	neg	neg	neg	neg	neg	neg	neg	neg	neg	neg	neg	neg
usa-SRR1995057-D0411				6	1	2	2	2	1	2	4	2	2	764	390	80	187	140	neg	neg	neg	neg	neg	neg	neg	neg	neg	neg	neg	neg
usa-SRR6377519-PNUSAC001503				6	1	2	2	2	1	2	4	2	2	764	390	80	187	140	neg	neg	neg	233	neg	neg	neg	neg	neg	185	neg	neg
usa-SRR7013037-PNUSAC004183				6	1	2	2	2	1	2	4	2	2	764	390	80	187	140	neg	neg	neg	neg	neg	neg	neg	neg	neg	neg	neg	neg
usa-SRR1999405-2014D-0094				6	1	2	2	2	1	2	4	2	2	764	390	80	187	140	neg	neg	neg	neg	neg	neg	neg	neg	neg	neg	neg	neg
usa-SRR1995052-2011D-8901				6	1	2	2	2	1	2	4	2	2	764	390	80	187	140	neg	neg	neg	neg	neg	neg	neg	neg	neg	neg	neg	neg
usa-SRR1995063-D4381				6	1	2	2	2	1	2	4	2	2	764	390	80	187	140	neg	neg	neg	neg	neg	neg	neg	neg	neg	neg	neg	neg
usa-SRR1999397-D4710				6	1	2	2	2	1	2	4	2	2	764	390	80	187	140	neg	neg	neg	neg	neg	neg	neg	neg	neg	neg	neg	neg
usa-SRR1999398-D4805				6	1	2	2	2	1	2	4	2	2	764	390	80	187	140	neg	neg	neg	neg	neg	neg	neg	neg	neg	neg	neg	neg
usa-SRR3214521-D4389				6	1	2	2	2	1	2	4	2	2	764	390	80	187	140	neg	neg	neg	neg	neg	neg	neg	neg	neg	neg	neg	neg
usa-SRR1995064-D4720				6	1	2	2	2	1	2	4	2	2	764	390	80	187	140	neg	neg	neg	neg	neg	neg	neg	neg	neg	neg	neg	neg
usa-SRR3214522-D4392				6	1	2	2	2	1	2	4	2	2	764	390	80	187	140	neg	neg	neg	neg	neg	neg	neg	neg	neg	neg	neg	neg
usa-SRR1999404-D4399				6	1	2	2	2	1	2	4	2	2	764	390	80	187	140	neg	neg	neg	neg	neg	neg	neg	neg	neg	neg	neg	neg
usa-SRR3658694-D4699				6	1	2	2	2	1	2	4	2	2	764	390	80	187	140	neg	neg	neg	neg	neg	neg	neg	neg	neg	neg	neg	neg
usa-SRR1995066-D4796				6	1	2	2	2	1	2	4	2	2	764	390	80	187	140	neg	neg	neg	neg	neg	neg	neg	neg	neg	neg	neg	neg
usa-SRR1995067-D4866				6	1	2	2	2	1	2	4	2	2	764	390	80	187	140	neg	neg	neg	neg	neg	neg	neg	neg	neg	neg	neg	neg
fra-ERR976364-2008-568h				6	1	2	2	2	1	2	4	2	2	764	390	80	187	140	neg	neg	neg	233	neg	neg	neg	neg	neg	185	neg	neg
fra-ERR976370-2010-524h				6	1	2	2	2	1	2	4	2	2	764	390	80	187	140	neg	neg	neg	233	neg	neg	neg	neg	neg	185	neg	neg
fra-ERR976368-2008-898h				6	1	2	2	2	1	2	4	2	2	764	390	80	187	140	neg	neg	neg	233	neg	neg	neg	neg	neg	185	neg	neg
fra-ERR976363-2008_170h				6	1	2	2	2	1	2	4	2	2	764	390	80	187	140	neg	neg	neg	233	neg	neg	neg	neg	neg	185	neg	neg
fra-ERR976373-2010_1180h				6	1	2	2	2	1	2	4	2	2	764	390	80	187	140	neg	neg	neg	neg	neg	neg	neg	neg	neg	neg	neg	neg
fra-ERR976388-2009-56h				6	1	2	2	2	1	2	4	2	2	764	390	80	187	140	neg	neg	neg	neg	neg	neg	neg	neg	neg	neg	neg	neg
noinfo-ERR976383-2014_790h				6	1	2	2	2	1	2	4	2	2	764	390	80	187	140	neg	neg	neg	neg	neg	neg	neg	neg	neg	neg	neg	neg
fra-ERR976358-2006-367h				-	1	2	2	2	1	2	- (SNP=G222A)	2	2	764	390	80	187	140	neg	neg	neg	233	neg	neg	neg	neg	neg	185	neg	neg
fra-ERR987471-2004_359h				6	1	2	2	2	1	2	4	2	2	764	390	80	187	140	neg	neg	neg	neg	neg	neg	neg	neg	neg	neg	neg	neg
fra-ERR976369-2010_41h				6	1	2	2	2	1	2	4	2	2	764	390	80	187	140	neg	neg	neg	neg	neg	neg	neg	neg	neg	neg	neg	neg
usa-SRR2175372-PNUSAC000111				6	1	2	2	2	1	2	4	2	2	764	390	80	187	140	neg	neg	neg	neg	neg	neg	neg	neg	neg	neg	neg	neg
usa-SRR1995136-D3852				6	1	2	2	2	1	2	4	2	2	764	390	80	187	140	neg	neg	neg	neg	neg	neg	neg	neg	neg	neg	neg	neg
usa-SRR10001028-PNUSAC010916				6	1	2	2	2	1	2	4	2	2	764	390	80	187	140	neg	neg	neg	neg	neg	neg	neg	neg	neg	neg	neg	neg
can-ERR1045981-CA23-sc-2303860				6	1	2	2	2	1	2	4	2	2	764	390	80	187	140	neg	neg	neg	neg	neg	neg	neg	neg	neg	neg	neg	neg
usa-SRR1995053-2012D-9521				6	1	2	2	2	1	2	4	2	2	764	390	80	187	140	neg	neg	neg	neg	neg	neg	neg	neg	neg	neg	neg	neg
esp-ERR1046029-SP5				6	1	2	2	2	1	2	4	2	2	764	390	80	187	140	neg	neg	neg	neg	neg	neg	neg	neg	neg	neg	neg	neg
usa-SRR7191172-PNUSAC004605				6	1	2	2	2	1	2	4	2	2	764	390	80	187	140	neg	neg	neg	neg	neg	neg	neg	neg	neg	neg	neg	neg
usa-SRR1995056-D0384				6	1	2	2	2	1	2	4	2	2	764	390	80	187	140	neg	neg	neg	neg	neg	neg	neg	neg	neg	neg	neg	neg
can-ERR1045980-CA22				6	1	2	2	2	1	2	4	2	2	764	390	80	187	140	neg	neg	neg	neg	neg	neg	neg	neg	neg	neg	neg	neg
usa-SRR1995132-D5675				6	1	2	2	2	1	2	4	2	2	764	390	80	187	140	neg	neg	neg	neg	neg	neg	neg	neg	neg	neg	neg	neg
deu-ERR1069026-BS_91_05				6	1	2	2	2	1	2	4	2	2	764	390	80	187	140	neg	neg	neg	neg	neg	neg	neg	neg	neg	neg	neg	neg
fra-ERR976381-2014_52h				6	1	2	2	2	1	2	4	2	2	764	390	80	187	140	neg	neg	neg	neg	neg	neg	neg	neg	neg	neg	neg	neg
fra-ERR976386-2014_1097h				6	1	2	2	2	1	2	4	2	2	764	390	80	187	140	neg	neg	neg	neg	neg	neg	neg	neg	neg	neg	neg	neg
fra-ERR987473-2004_526h				6	1	2	2	2	1	2	4	2	2	764	390	80	187	140	neg	neg	neg	neg	neg	neg	neg	neg	neg	neg	neg	neg
fra-ERR987476-2004_637h				6	1	2	2	2	1	2	4	2	2	764	390	80	187	140	neg	neg	neg	neg	neg	neg	neg	neg	neg	neg	neg	neg
fra-ERR987470-2004_199h				6	1	2	2	2	1	2	4	2	2	764	390	80	187	140	neg	neg	neg	233	neg	neg	neg	neg	neg	185	neg	neg
deu-ERR1069017-08CS0024				6	1	2	2	2	1	2	4	2	2	764	390	80	187	140	neg	neg	neg	233	neg	neg	neg	neg	neg	185	neg	neg
usa-SRR1999399-D0417				6	1	2	2	2	1	2	4	2	2	764	390	80	187	140	neg	neg	neg	neg	neg	neg	neg	neg	neg	neg	neg	neg
Reference				6	1	2	2	2	1	2	4	2	2	Reference genome
noinfo-GCF_000015085-82-40				6	1	2	2	2	1	2	4	2	2	764	390	80	187	140	neg	neg	neg	neg	neg	neg	neg	neg	neg	neg	neg	neg
ury-GCF_003426015-HC2				4	1	2	2	2	1	2	1	2	3	764	390	80	187	140	429	neg	neg	neg	neg	neg	neg	neg	neg	neg	neg	neg
ury-GCF_003426005-HC1				4	1	2	2	2	1	2	1	2	3	764	390	80	187	140	429	neg	neg	neg	neg	neg	neg	neg	neg	neg	neg	neg
ury-GCF_001399955-H1-UY				4	1	2	2	2	1	2	1	2	3	764	390	80	187	140	429	neg	neg	neg	neg	neg	neg	neg	neg	neg	neg	neg
usa-SRR3214526-D0052-2				4	1	2	2	2	1	2	1	2	4	764	390	80	187	140	neg	neg	neg	neg	neg	neg	neg	neg	neg	neg	neg	neg
usa-SRR9964877-D0052-3				4	1	2	2	2	1	2	1	2	4	764	390	80	187	140	neg	neg	neg	neg	neg	neg	neg	neg	neg	neg	neg	neg
usa-SRR1995055-D0052-1				4	1	2	2	2	1	2	1	2	4	764	390	80	187	140	neg	neg	neg	neg	neg	neg	neg	neg	neg	neg	neg	neg
usa-SRR3214520-D4361				5	1	1	1	2	1	1	3	3	10	764	390	80	187	140	neg	neg	neg	neg	neg	neg	neg	neg	neg	neg	neg	neg
usa-SRR1995130-D5332				5	1	1	1	2	1	1	3	3	10	764	390	80	187	140	neg	neg	neg	neg	neg	neg	neg	neg	neg	neg	neg	neg
uk-ERR1203893-UK1				5	1	1	1	2	1	1	3	3	10	764	390	80	187	140	neg	neg	neg	neg	neg	neg	neg	neg	neg	neg	neg	neg
deu-ERR1069031-13CS0001				5	1	1	1	2	1	1	3	3	10	764	390	80	187	140	neg	neg	neg	neg	neg	neg	neg	neg	neg	neg	neg	neg
arg-GCF_000759485-04-554				5	1	1	1	2	1	1	3	3	10	764	390	80	187	140	neg	neg	neg	neg	neg	neg	neg	neg	neg	neg	neg	neg
usa-SRR6377518-PNUSAC001502				5	1	1	1	2	1	1	3	3	10	764	390	80	187	140	neg	neg	neg	neg	neg	neg	neg	neg	neg	neg	neg	neg
usa-SRR8892193-PNUSAC009089				5	1	1	1	2	1	1	3	3	10	764	390	80	187	140	neg	neg	neg	neg	neg	neg	neg	neg	neg	neg	neg	neg
noinfo-ERR1045977-CA19				5	1	1	1	2	1	1	3	3	10	764	390	80	187	140	neg	neg	neg	neg	neg	neg	neg	neg	neg	neg	neg	neg
usa-SRR3214523-D6131				5	1	1	1	2	1	1	3	3	10	764	390	80	187	140	neg	neg	neg	neg	neg	neg	neg	neg	neg	neg	neg	neg
tur-ERR976389-CF156				5	1	1	1	2	1	1	3	3	10	764	390	80	187	140	neg	neg	neg	neg	neg	neg	neg	neg	neg	neg	neg	neg
usa-SRR7777960-PNUSAC006013				2	1	2	2	2	1	1	2	4	5	764	neg	80	187	140	neg	neg	neg	neg	neg	neg	neg	neg	neg	neg	neg	neg
can-ERR1069033-CA1				2	1	2	2	2	1	1	2	4	5	764	neg	80	187	140	neg	neg	neg	neg	neg	neg	neg	neg	neg	neg	neg	neg
usa-SRR5990272-2017D-0084				2	1	2	2	2	1	1	2	4	5	764	neg	80	187	140	neg	neg	neg	neg	neg	neg	neg	neg	neg	neg	neg	neg
usa-SRR8492070-PNUSAC007881				2	1	2	2	2	1	1	2	4	5	764	neg	80	187	140	neg	neg	neg	neg	neg	neg	neg	neg	neg	neg	neg	neg
usa-SRR5137107-2016D-0206				2	1	2	2	2	1	1	2	4	5	764	neg	80	187	140	neg	neg	neg	neg	neg	neg	neg	neg	neg	neg	neg	neg
usa-SRR5137114-2016D-0205				2	1	2	2	2	1	1	2	4	5	764	neg	80	187	140	neg	neg	neg	neg	neg	neg	neg	neg	neg	neg	neg	neg
uk-ERR1203901-UK9				2	1	2	2	2	1	1	2	4	5	764	neg	80	187	140	neg	neg	neg	neg	neg	neg	neg	neg	neg	neg	neg	neg
uk-ERR1203900-UK8				2	1	2	2	2	1	1	2	4	5	764	neg	80	187	140	neg	neg	neg	neg	neg	neg	neg	neg	neg	neg	neg	neg
uk-ERR1203896-UK4				2	1	2	2	2	1	1	2	4	5	764	neg	80	187	140	neg	neg	neg	neg	neg	neg	neg	neg	neg	neg	neg	neg
uk-GCF_001699575-BT10-98				2	1	2	2	2	1	1	2	4	5	764	neg	80	187	140	neg	neg	neg	neg	neg	neg	neg	neg	neg	neg	neg	neg
uk-ERR1203895-UK3				2	1	2	2	2	1	1	2	4	5	764	neg	80	187	140	neg	neg	neg	neg	neg	neg	neg	neg	neg	neg	neg	neg
uk-ERR1203899-UK7				2	1	2	2	2	1	1	2	4	5	764	neg	80	187	140	neg	neg	neg	neg	neg	neg	neg	neg	neg	neg	neg	neg
uk-ERR1203907-UK17				2	1	2	2	2	1	1	2	4	5	764	neg	80	187	140	neg	neg	neg	neg	neg	neg	neg	neg	neg	neg	neg	neg
uk-ERR1203902-UK11				2	1	2	2	2	1	1	2	4	5	764	neg	80	187	140	neg	neg	neg	neg	neg	neg	neg	neg	neg	neg	neg	neg
uk-ERR1203897-UK5				2	1	2	2	2	1	1	2	4	5	764	neg	80	187	140	neg	neg	neg	neg	neg	neg	neg	neg	neg	neg	neg	neg
nzl-ERR1203884-LR133				2	1	2	2	2	1	1	2	4	5	764	neg	80	187	140	neg	neg	neg	neg	neg	neg	neg	neg	neg	neg	neg	neg
uk-SRR10068082-107075				2	1	2	2	2	1	1	2	4	6	764	neg	80	187	140	neg	neg	neg	neg	neg	neg	neg	neg	neg	neg	neg	neg
nld-GCF_002238195-cff110800-21-2				-	1	2	- (no hit)	2	1	- (cov=77%)	2	4	6	neg	neg	80	187	140	neg	neg	neg	233	neg	neg	neg	neg	neg	185	neg	neg
usa-SRR1995059-D2340				2	1	2	2	2	1	1	2	4	6	764	neg	80	187	140	neg	neg	neg	neg	neg	neg	neg	neg	neg	neg	neg	neg
fra-ERR976382-2014_602h				2	1	2	2	2	1	1	2	4	6	764	neg	80	187	140	neg	neg	neg	neg	neg	neg	neg	neg	neg	neg	neg	neg
fra-ERR976385-2014_947h				2	1	2	2	2	1	1	2	4	6	764	neg	80	187	140	neg	neg	neg	neg	neg	neg	neg	neg	neg	neg	neg	neg
deu-ERR1069032-13CS0373				2	1	2	2	2	1	1	2	4	6	764	neg	80	187	140	neg	neg	neg	neg	neg	neg	neg	neg	neg	neg	neg	neg
twn-ERR1046022-TW17				20	1	5	4	2	1	7	9	5	7	764	390	80	187	140	neg	neg	neg	neg	neg	neg	neg	neg	neg	neg	neg	neg
twn-ERR1046010-TW5				20	1	5	4	2	1	7	9	5	7	764	390	80	187	140	neg	neg	neg	neg	neg	neg	neg	neg	neg	neg	neg	neg
twn-ERR1046024-TW19				20	1	5	4	2	1	7	9	5	7	764	390	80	187	140	neg	neg	neg	neg	neg	neg	neg	neg	neg	neg	neg	neg
twn-ERR1046017-TW12				20	1	5	4	2	1	7	9	5	7	764	390	80	187	140	neg	neg	neg	neg	neg	neg	neg	neg	neg	neg	neg	neg
twn-ERR1046016-TW11				20	1	5	4	2	1	7	9	5	7	764	390	80	187	140	neg	neg	neg	neg	neg	neg	neg	neg	neg	neg	neg	neg
twn-ERR1046008-TW3				20	1	5	4	2	1	7	9	5	7	764	390	80	187	140	neg	neg	neg	neg	neg	neg	neg	neg	neg	neg	neg	neg
twn-ERR1046015-TW10				20	1	5	4	2	1	7	9	5	7	764	390	80	187	140	neg	neg	neg	neg	neg	neg	neg	neg	neg	neg	neg	neg
twn-ERR1046020-TW15				20	1	5	4	2	1	7	9	5	7	764	390	80	187	140	neg	neg	neg	neg	neg	neg	neg	neg	neg	neg	neg	neg
twn-ERR1046023-TW18				20	1	5	4	2	1	7	9	5	7	764	390	80	187	140	neg	neg	neg	neg	neg	neg	neg	neg	neg	neg	neg	neg
twn-ERR1046011-TW6				20	1	5	4	2	1	7	9	5	7	764	390	80	187	140	neg	neg	neg	neg	neg	neg	neg	neg	neg	neg	neg	neg
twn-ERR1046009-TW4				20	1	5	4	2	1	7	9	5	7	764	390	80	187	140	neg	neg	neg	neg	neg	neg	neg	neg	neg	neg	neg	neg
twn-ERR1046021-TW16				20	1	5	4	2	1	7	9	5	7	764	390	80	187	140	neg	neg	neg	neg	neg	neg	neg	neg	neg	neg	neg	neg
usa-SRR5371231-PNUSAC001696				11	1	5	2	2	1	1	1	6	8	764	390	80	187	140	435	neg	neg	neg	neg	neg	neg	neg	neg	neg	neg	neg
usa-SRR5192907-2016D-0261				11	1	5	2	2	1	1	1	6	8	764	390	80	187	140	435	neg	neg	neg	neg	neg	neg	neg	neg	neg	neg	neg
usa-SRR5429481-PNUSAC001767				11	1	5	2	2	1	1	1	6	8	764	390	80	187	140	435	neg	neg	neg	neg	neg	neg	neg	neg	neg	neg	neg
usa-SRR8956138-PNUSAC009166				11	1	5	2	2	1	1	1	6	8	764	390	80	187	140	435	neg	neg	neg	neg	neg	neg	neg	neg	neg	neg	neg
usa-SRR4297649-PNUSAC000831				11	1	5	2	2	1	1	1	6	8	764	390	80	187	140	435	neg	neg	neg	neg	neg	neg	neg	neg	neg	neg	neg
can-ERR1045982-CA24				11	1	5	2	2	1	1	1	6	8	764	390	80	187	140	435	neg	neg	neg	neg	neg	neg	neg	neg	neg	neg	neg
usa-SRR1999400-D2114				11	1	5	2	2	1	1	1	6	8	764	390	80	187	140	435	neg	neg	neg	neg	neg	neg	neg	neg	neg	neg	neg
deu-ERR1069027-08CS0027				11	1	5	2	2	1	1	1	6	8	764	390	80	187	140	435	neg	neg	neg	neg	neg	neg	neg	neg	neg	neg	neg
usa-SRR1995134-D6650				11	1	5	2	2	1	1	1	6	8	764	390	80	187	140	435	neg	neg	neg	neg	neg	neg	neg	neg	neg	neg	neg
deu-ERR1069025-BS_03_04				11	1	5	2	2	1	1	1	6	8	764	390	80	187	140	435	neg	neg	neg	neg	neg	neg	neg	neg	neg	neg	neg
ind-GCF_000773615-MMM01				-	1	- (gap)	2	2	1	8	1	6	8	763	390	80	187	140	435	neg	neg	neg	neg	neg	neg	neg	neg	neg	neg	neg
twn-ERR1046014-TW9				11	1	5	2	2	1	1	1	6	8	764	390	80	187	140	435	neg	neg	neg	neg	neg	neg	neg	neg	neg	neg	neg
twn-ERR1046007-TW2				11	1	5	2	2	1	1	1	6	8	764	390	80	187	140	435	neg	neg	neg	neg	neg	neg	neg	neg	neg	neg	neg
twn-ERR1046013-TW8				11	1	5	2	2	1	1	1	6	8	764	390	80	187	140	435	neg	neg	neg	neg	neg	neg	neg	neg	neg	neg	neg
twn-ERR1046006-TW1				11	1	5	2	2	1	1	1	6	8	764	390	80	187	140	435	neg	neg	neg	neg	neg	neg	neg	neg	neg	neg	neg
twn-ERR1046012-TW7				11	1	5	2	2	1	1	1	6	8	764	390	80	187	140	435	neg	neg	neg	neg	neg	neg	neg	neg	neg	neg	neg
ury-GCF_007723545-17144				1	1	1	1	1	1	1	1	Singleton	9	764	390	80	187	140	neg	neg	neg	neg	neg	neg	neg	neg	neg	neg	neg	neg
can-ERR1045979-CA21				3	1	2	2	3	1	2	1	7	11	764	390	80	187	140	435	neg	neg	neg	neg	neg	neg	neg	neg	neg	neg	neg
can-ERR1045984-CA26				3	1	2	2	3	1	2	1	7	11	764	390	80	187	140	435	neg	neg	neg	neg	neg	neg	neg	neg	neg	neg	neg
fra-ERR976365-2008_604h				3	1	2	2	3	1	2	1	7	11	764	390	80	187	140	435	neg	neg	neg	neg	neg	neg	neg	neg	neg	neg	neg
usa-SRR6439802-PNUSAC002240				3	1	2	2	3	1	2	1	7	11	764	390	80	187	140	435	neg	neg	neg	neg	neg	neg	neg	neg	neg	neg	neg
usa-SRR5137109-2016D-0215				3	1	2	2	3	1	2	1	7	11	764	390	80	187	140	435	neg	neg	neg	neg	neg	neg	neg	neg	neg	neg	neg
usa-SRR3214518-2015D-0177				3	1	2	2	3	1	2	1	7	11	764	390	80	187	140	435	neg	neg	neg	neg	neg	neg	neg	neg	neg	neg	neg
usa-SRR3214519-2015D-0183				3	1	2	2	3	1	2	1	7	11	764	390	80	187	140	435	neg	neg	neg	neg	neg	neg	neg	neg	neg	neg	neg
usa-SRR3658695-2015D-0086				3	1	2	2	3	1	2	1	7	11	764	390	80	187	140	435	neg	neg	neg	neg	neg	neg	neg	neg	neg	neg	neg
usa-SRR1999403-D4313				3	1	2	2	3	1	2	1	7	11	764	390	80	187	140	435	neg	neg	neg	neg	neg	neg	neg	neg	neg	neg	neg
usa-SRR1995133-D5737				3	1	2	2	3	1	2	1	7	11	764	390	80	187	140	435	neg	neg	neg	neg	neg	neg	neg	neg	neg	neg	neg
can-ERR1045983-CA25				3	1	2	2	3	1	2	1	7	11	764	390	80	187	140	435	neg	neg	neg	neg	neg	neg	neg	neg	neg	neg	neg
can-ERR1045978-CA20				3	1	2	2	3	1	2	1	7	11	764	390	80	187	140	435	neg	neg	neg	neg	neg	neg	neg	neg	neg	neg	neg
usa-SRR9200342-PNUSAC009501				3	1	2	2	3	1	2	1	7	11	764	390	80	187	140	435	neg	neg	neg	neg	neg	neg	neg	neg	neg	neg	neg
usa-SRR7293997-PNUSAC004776				3	1	2	2	3	1	2	1	7	11	764	390	80	187	140	435	neg	neg	neg	neg	neg	neg	neg	neg	neg	neg	neg
usa-SRR9200303-PNUSAC009650				3	1	2	2	3	1	2	1	7	11	764	390	80	187	140	435	neg	neg	neg	neg	neg	neg	neg	neg	neg	neg	neg
usa-SRR9693092-PNUSAC010262				3	1	2	2	3	1	2	1	7	11	764	390	80	187	140	435	neg	neg	neg	neg	neg	neg	neg	neg	neg	neg	neg
usa-SRR5137112-2016D-0221				3	1	2	2	3	1	2	1	7	11	764	390	80	187	140	435	neg	neg	neg	neg	neg	neg	neg	neg	neg	neg	neg
usa-SRR1999401-D2171				3	1	2	2	3	1	2	1	7	11	764	390	80	187	140	435	neg	neg	neg	neg	neg	neg	neg	neg	neg	neg	neg
usa-SRR1995062-D2898				3	1	2	2	3	1	2	1	7	11	764	390	80	187	140	435	neg	neg	neg	neg	neg	neg	neg	neg	neg	neg	neg
usa-SRR1995061-D2625				3	1	2	2	3	1	2	1	7	11	764	390	80	187	140	435	neg	neg	neg	neg	neg	neg	neg	neg	neg	neg	neg
usa-SRR1995135-D7037				3	1	2	2	3	1	2	1	7	11	764	390	80	187	140	435	neg	neg	neg	neg	neg	neg	neg	neg	neg	neg	neg
usa-SRR1995060-D2605				3	1	2	2	3	1	2	1	7	11	764	390	80	187	140	366	neg	neg	neg	neg	neg	neg	neg	neg	neg	neg	neg
uk-ERR1203903-UK12				3	1	2	2	3	1	2	1	7	11	764	390	80	187	140	435	neg	neg	neg	neg	neg	neg	neg	neg	neg	neg	neg
uk-ERR1203906-UK15				3	1	2	2	3	1	2	1	7	11	764	390	80	187	140	435	neg	neg	neg	neg	neg	neg	neg	neg	neg	neg	neg
irl-GCF_003626705-CIT01				3	1	2	2	3	1	2	1	7	11	764	390	80	187	140	neg	neg	neg	neg	neg	neg	neg	neg	neg	neg	neg	neg
fra-ERR976376-2012_286h				3	1	2	2	3	1	2	1	7	11	764	390	80	187	140	435	neg	neg	neg	neg	neg	neg	neg	neg	neg	neg	neg
fra-ERR976375-2012_185h				3	1	2	2	3	1	2	1	7	11	764	390	80	187	140	435	neg	neg	neg	neg	neg	neg	neg	neg	neg	neg	neg
noinfo-GCF_900475935-NCTC10842				3	1	2	2	3	1	2	1	7	12	764	390	80	187	140	435	neg	neg	neg	neg	neg	neg	neg	neg	neg	neg	neg
uk-GCF_008693125-CCUG6823AT				3	1	2	2	3	1	2	1	7	12	764	390	80	187	140	435	neg	neg	neg	neg	neg	neg	neg	neg	neg	neg	neg
usa-SRR3658696-D0373				3	1	2	2	3	1	2	1	7	12	764	390	80	187	140	435	neg	neg	neg	neg	neg	neg	neg	neg	neg	neg	neg
noinfo-GCA_001816265-ATCC27374				3	1	2	2	3	1	2	1	7	12	764	391	80	187	neg	neg	neg	neg	neg	neg	neg	neg	neg	neg	neg	neg	neg
esp-ERR1046037-SP13				3	1	2	2	3	1	2	1	7	12	764	390	80	187	140	435	neg	neg	neg	neg	neg	neg	neg	neg	neg	neg	neg
usa-SRR3214517-2015D-0082				3	1	2	2	3	1	2	1	7	12	764	390	80	187	140	435	neg	neg	neg	neg	neg	neg	neg	neg	neg	neg	neg
deu-ERR1069029-11CS0098				3	1	2	2	3	1	2	1	7	12	764	390	80	187	140	435	neg	neg	neg	neg	neg	neg	neg	neg	neg	neg	neg
deu-ERR1069023-BS_456_99				3	1	2	2	3	1	2	1	7	12	764	390	80	187	140	435	neg	neg	neg	neg	neg	neg	neg	neg	neg	neg	neg
deu-ERR1069024-BS_458_99				3	1	2	2	3	1	2	1	7	12	764	390	80	187	140	435	neg	neg	neg	neg	neg	neg	neg	neg	neg	neg	neg
uk-GCF_001699505-98-v445				-	1	2	2	- (cov = 99.8%)	1	2	1	7	12	764	390	80	187	140	435	neg	neg	neg	neg	neg	neg	neg	neg	neg	neg	neg
usa-SRR1999395-2014D-0197-1				3	1	2	2	3	1	2	1	7	13	764	390	80	187	140	435	neg	neg	neg	neg	neg	neg	neg	neg	neg	neg	neg
usa-SRR3214515-2014D-0197-2				3	1	2	2	3	1	2	1	7	13	764	390	80	187	140	435	neg	neg	neg	neg	neg	neg	neg	neg	neg	neg	neg
usa-SRR1995054-2013D-9561				3	1	2	2	3	1	2	1	7	13	764	390	80	187	140	neg	neg	neg	neg	neg	neg	neg	neg	neg	neg	neg	neg
usa-SRR1995131-D5375				3	1	2	2	3	1	2	1	7	13	764	390	80	187	140	435	neg	neg	neg	neg	neg	neg	neg	neg	neg	neg	neg
usa-SRR3214516-2015D-0078				3	1	2	2	3	1	2	1	7	13	764	390	80	187	140	435	neg	neg	neg	neg	neg	neg	neg	neg	neg	neg	neg
fra-ERR976359-2006_479h				35	1	2	4	1	1	11	3	Singleton	14	764	390	80	187	140	neg	neg	neg	neg	neg	neg	neg	neg	neg	neg	neg	neg
nld-GCF_003994875-12S01208-4				69	17	18	11	14	4	13	14	8	15	764	neg	80	187	140	neg	neg	neg	neg	neg	neg	neg	neg	neg	neg	neg	neg
nld-GCF_003994885-12S01908-5				69	17	18	11	14	4	13	14	8	15	764	neg	80	187	140	neg	neg	neg	neg	neg	neg	neg	neg	neg	neg	neg	neg
Total positive														280	246	280	281	280	58	55	52	53	0	76	78	100	100	51	0	0
Percentage														99.6441	87.5445	99.6441	100	99.6441	32.0442	55	52	53	0	76	78	100	100	51	0	0
Excluded strains from phylogeny
arg-GCF_000174675-Azul-94	1	70.2		-	1	2	-	-	-	-	-			neg	neg	neg	neg	neg	neg	neg	neg	233	neg	neg	neg	256	150	185	101	521
usa-SRR6377517-PNUSAC001504				6	1	2	2	2	1	2	4	2	2	764	390	80	187	140	neg	neg	neg	neg	neg	neg	neg	neg	neg	neg	neg	neg
# Genes marked with "-" were not reported to known alleles. The reason for that is described in brackets, including insufficient coverage, SNPs, or gaps.
*Primers listed for the in silico PCR are listed in sheet2
**Sequence group of ISCfe1 was determined based on the sequence divergence of the ISCfe1 among positive strains. Only the ISCfe1 longer than 1500bp were included in the analysis.

## Sheet: sheet2
	PCR code	Primer forward	Primer reverse	Target	reference
1	1-Hum1997-MG3-4	GGTAGCCGCAGCTGCTAAGAT	TAGCTACAATAACGACAACT	cstA; carbon starvation protein	Hum et al., 1997
2	3-Abril2007-nahE	GGTTATTTTTTATAACTGTAGGAATGCAGAT	GATCGCTTAAATCTTGTACTTTTAGCTTTT	nahE	Abril et al., 2007
3	5-vandergraaf2013-nahE	TGTTATGGTGATCAAAATAGCTGTTG	GAGCTGTTTTTATGGCTACTCTTTTTTTA	nahE	van der Graaf et al., 2013
4	13-McGoldrick2013-nahE1	TTTGGTCGATGTTATGGTGA	CGCGGTTAAAATTTGAGAAG	nahE	McGoldrick et al., 2013
5	14-McGoldrick2013-nahE2	GCGAGTTCGCTTTAGCTAT	GGCTAAATGTCCGATGTTTTT	nahE	McGoldrick et al., 2013
6	11-Wang2002-cff-sapB2	GCAAATATAAATGTAAGCGGAGAG	TGCAGCGGCCCCACCTAT	sap B	Wang et al., 2002
7	2-Hum1997-VenS	CTTAGCAGTTTGCGATATTGCCATT	GCTTTTGAGATAACAATAAGAGCTT	parA	Hum et al., 1997
8	8-Cfv_McMillen	CCCAGTTATCCCAAGCGATCT	CGGTTGGATTATAAATTTTAGCTTGGT	parA	McMillen et. al., 2006
9	10-Irola2012-virB11-nC1165g4	AGGACACAAATGGTAACTGG	GATTGTATAGCGGACTTTGC	virB11	Moolhuijzen et al 2009; Iraola et al 2012
10	9-vanBergen2005-cfv	ATGATAAGATATATTTGTATCAG	GATGAAGAATATTACAAGATAAT	-	van Bergen et al., 2005
11	4-Abril2007-ISCfe1	ATTAGTATTTGCAATATGTGAA	AATTGATATTAAATTTGATTGA	ISCfe1	Abril et al., 2007
12	6-vandergraaf2013-ISC1	AGGCGAAGAGAATGTTAAATTTGAA	CCATAAAGCCTAGCTGAAAAAACTG	ISCfe1	van der Graaf et al., 2013
13	7-vandergraaf2013-ISC2	TTCAAAAGCTCTTGGGGTTAC	AAAGCCTTGTTTAGAACAATATAACTC	ISCfe1	van der Graaf et al., 2013
14	12-McGoldrick2013-ISCfe1	AAATGATAATTTAAAAACCATAGC	TTCATTCCACTACCTAAGTCT	ISCfe1	McGoldrick et al., 2013
15	18-Moolhuijzen-virB6-n875g2	GTGAATACACTTCAATCCG	CAGTTTCCAGCATTCATAG	virB6	Moolhuijzen et al 2009
16	19-Moolhuijzen-virD4-nC1165g6	ATGTTCTAGCAGAGCTTGG	TGACATTACGCCACTCTT	virD4	Moolhuijzen et al 2009
17	20-Moolhuijzen-virB4-C1120G2	TTCTCCTGCAACTGACGC	GCTTTAACACGTCCGCC	virB4	Moolhuijzen et al 2009
