# Supplementary material for: Phylogenomic Analysis of Campylobacter fetus Reveals a Clonal Structure of Insertion Element ISCfe1 Positive Genomes
Source: Front Microbiol. 2020 Nov 12;11:585374. doi: 10.3389/fmicb.2020.585374 (PMC7688749; doi:10.3389/fmicb.2020.585374)
Supplement: Supplementary file 6 [file Table_4.XLSX]

## Sheet: Tabelle1
Table S4: multiple copies of ISCfe1 and their sequence similarity in some genomes in the data set
sample ID	Genome status		accession number	#copies of ISCfe1	Sequence identity percentage between the ISCfe1 copies within the same genome (chromosome and plasmids)
arg-GCF_000512745-cfvi03-293	Complete genome	chromosome	NZ_CP006999	4	98.6
		plasmid	NZ_CP007000	2
		plasmid	NZ_CP007001	-
		plasmid	NZ_CP007002	-
arg-GCF_000759515-97-608	Complete genome	chromosome	NZ_CP008810	6	98.7
		plasmid	NZ_CP008811	1
		plasmid	NZ_CP008812	1
arg-GCF_001686885-01-165	Complete genome	chromosome	CP014568	4	98.5
		plasmid	CP014569	-
		plasmid	CP014570	-
ury-GCF_007109235-U10	Scaffolded complete genome	chromosome (n=3 contigs)	NZ_VJZW01000001.1, NZ_VJZW01000002.1, NZ_VJZW01000003.1	3	100
		plasmid	CM017349	2
		plasmid	NZ_VJZW01000005.1	-
usa-GCF_000967135-84-112	Complete genome	chromosome	NZ_HG004426	3	99.9
		plasmid	NZ_HG004427	-
uk-GCA_008271385.1_NCTC10354	Complete genome	chromosome	CP043435	3	100
		plasmid	CP043436	1
aus-GCF_000744035-B6	Draft genome (n=80 contigs)	-	GCF_000744035	6	100
