# Supplementary material for: Phylogenomic Analysis of Campylobacter fetus Reveals a Clonal Structure of Insertion Element ISCfe1 Positive Genomes
Source: Front Microbiol. 2020 Nov 12;11:585374. doi: 10.3389/fmicb.2020.585374 (PMC7688749; doi:10.3389/fmicb.2020.585374)
Supplement: Supplementary file 7 [file Table_5.XLSX]

## Sheet: snps
	Table S5: Clade specific SNPs for the different clades defined as specific nucleotide variants which, at specific position, are identical in all genomes of one specific clade and different from all genomes of all other clades, ignoring indels and variants located in the intergenic regions or within repeated sequences
	Clade 1
	Position in refernce genome	Target	Gene	Product	Protein_id	Ref.-Seq.	Target-Genomes (100)	Nontarget-Genomes (182)	Effect to Ref.-Seq. (Majority Target-Genomes)	Ref.-Seq. AA	Target-Genomes AA	Nontarget-Genomes AA
1	39784	CFF8240_0048	rpsH	ribosomal protein S8	ABK83415.1	C	T (100)	C (182)	synonymous	L	L (100)	L (182)
2	343646	CFF8240_0373		conserved hypothetical protein	ABK82476.1	C	T (100)	C (182)	synonymous	L	L (100)	L (182)
3	399029	CFF8240_0424		conserved hypothetical protein	ABK81969.1	T	C (100)	T (182)	synonymous	G	G (100)	G (182)
4	535915	CFF8240_0528		integral membrane protein-permease component, involved in lipoprotein release	ABK83346.1	C	T (100)	C (182)	synonymous	S	S (100)	S (182)
5	654050	CFF8240_0641		Hit family protein	ABK82108.1	G	A (100)	G (182)	non-synonymous	V	I (100)	V (182)
6	979346	CFF8240_0977		NADP-dependent l-serine/l-allo-threonine dehydrogenase ydfg	ABK82797.1	T	C (100)	T (182)	non-synonymous	Y	C (100)	Y (182)
7	1020607	CFF8240_1016		phosphatase, Ppx/GppA family	ABK82995.1	C	A (100)	C (182)	non-synonymous	E	D (100)	E (182)
8	1025195	CFF8240_1023		translocator protein, LysE family	ABK83085.1	T	C (100)	T (182)	non-synonymous	N	S (100)	N (182)
9	1359201	CFF8240_1380		general glycosylation pathway protein	ABK83386.1	T	C (100)	T (182)	non-synonymous	I	M (100)	I (182)
10	1438083	CFF8240_1456	hemE	uroporphyrinogen decarboxylase	ABK82820.1	G	A (100)	G (182)	synonymous	D	D (100)	D (182)
11	1452736	CFF8240_1473	lepA	GTP-binding protein LepA	ABK83285.1	A	G (100)	A (182)	synonymous	T	T (100)	T (182)
	Clade 2
	Abs. Position	Target	Gene	Product	Protein_id	Ref.-Seq.	Target-Genomes (76)	Nontarget-Genomes (206)	Effect to Ref.-Seq. (Majority Target-Genomes)	Ref.-Seq. AA	Target-Genomes AA	Nontarget-Genomes AA
1	1464204	CFF8240_1486	gltD	glutamate synthase, small subunit	ABK82284.1	T	T (76)	C (206)	synonymous	T	T (76)	A (206)
	Clade 3
	Abs. Position	Target	Gene	Product	Protein_id	Ref.-Seq.	Target-Genomes (10)	Nontarget-Genomes (272)	Effect to Ref.-Seq. (Majority Target-Genomes)	Ref.-Seq. AA	Target-Genomes AA	Nontarget-Genomes AA
1	19922	CFF8240_0018		ferric cations import ATP-binding protein FbpC 1	ABK81905.1	G	A (10)	G (272)	synonymous	L	L (10)	L (272)
2	26395	CFF8240_0024		anaerobic ribonucleoside-triphosphate reductase activating protein	ABK83376.1	A	G (10)	A (272)	non-synonymous	I	V (10)	I (272)
3	27453	CFF8240_0026		cytolethal distending toxin	ABK81971.1	T	G (10)	T (272)	synonymous	G	G (10)	G (272)
4	27521	CFF8240_0026		cytolethal distending toxin	ABK81971.1	C	T (10)	C (270)/A (2)	non-synonymous	A	T (10)	A (270)/S (2)
5	27644	CFF8240_0026		cytolethal distending toxin	ABK81971.1	C	T (10)	C (272)	non-synonymous	V	I (10)	V (272)
6	28649	CFF8240_0027		cytolethal distending toxin A	ABK82886.1	C	A (10)	C (250)/T (22)	synonymous	P	P (10)	P (272)
7	28746	CFF8240_0027		cytolethal distending toxin A	ABK82886.1	A	G (10)	A (272)	non-synonymous	L	P (10)	L (272)
8	28820	CFF8240_0027		cytolethal distending toxin A	ABK82886.1	C	T (10)	C (272)	synonymous	P	P (10)	P (272)
9	37261	CFF8240_0040	rpsC	ribosomal protein S3	ABK81947.1	A	G (10)	A (272)	synonymous	K	K (10)	K (272)
10	40000	CFF8240_0048	rpsH	ribosomal protein S8	ABK83415.1	C	T (10)	C (272)	synonymous	I	I (10)	I (272)
11	40572	CFF8240_0049		50S ribosomal protein L6	ABK82725.1	C	T (10)	C (272)	non-synonymous	P	S (10)	P (272)
12	43060	CFF8240_0053		preprotein translocase, SecY subunit	ABK82027.1	G	A (10)	G (272)	non-synonymous	E	K (10)	E (272)
13	43164	CFF8240_0053		preprotein translocase, SecY subunit	ABK82027.1	C	T (10)	C (272)	synonymous	G	G (10)	G (272)
14	45051	CFF8240_0056	rpsM	ribosomal protein S13p/S18e	ABK83100.1	C	T (10)	C (272)	synonymous	H	H (10)	H (272)
15	52664	CFF8240_0066		conserved hypothetical protein	ABK81912.1	G	A (10)	G (272)	synonymous	L	L (10)	L (272)
16	62524	CFF8240_0075	thiG	thiazole biosynthesis protein ThiG	ABK81813.1	G	A (10)	G (272)	synonymous	A	A (10)	A (272)
17	64871	CFF8240_0078	galU	UTP-glucose-1-phosphate uridylyltransferase	ABK81888.1	T	C (10)	T (272)	synonymous	S	S (10)	S (272)
18	78701	CFF8240_0096	flgI	flagellar P-ring protein FlgI	ABK82721.1	A	C (10)	A (272)	synonymous	G	G (10)	G (272)
19	101302	CFF8240_0119		CmeA	ABK83095.1	A	G (10)	A (272)	non-synonymous	M	T (10)	M (272)
20	106341	CFF8240_0125		hydrogenase-ni,fe-hydrogenase III small subunit	ABK82368.1	C	T (10)	C (272)	non-synonymous	A	T (10)	A (272)
21	106402	CFF8240_0125		hydrogenase-ni,fe-hydrogenase III small subunit	ABK82368.1	G	A (10)	G (272)	synonymous	H	H (10)	H (272)
22	106444	CFF8240_0125		hydrogenase-ni,fe-hydrogenase III small subunit	ABK82368.1	A	G (10)	A (272)	synonymous	D	D (10)	D (272)
23	106979	CFF8240_0126		hydrogenase-4 component H	ABK82098.1	C	A (10)	C (272)	non-synonymous	A	S (10)	A (272)
24	110289	CFF8240_0130		hypothetical protein	ABK83175.1	A	C (10)	A (272)	non-synonymous	K	T (10)	K (272)
25	111602	CFF8240_0131		hydrogenase-4 component C	ABK82401.1	T	C (10)	T (272)	synonymous	L	L (10)	L (272)
26	142600	CFF8240_0159		NADH-quinone oxidoreductase chain c/d	ABK82000.1	G	A (10)	G (272)	non-synonymous	M	I (10)	M (272)
27	148436	CFF8240_0166	nuoK	NADH-quinone oxidoreductase, k subunit	ABK81855.1	C	T (10)	C (272)	non-synonymous	T	M (10)	T (272)
28	155010	CFF8240_0172		hypothetical protein	ABK82106.1	T	C (10)	T (272)	synonymous	C	C (10)	C (272)
29	160017	CFF8240_0177		sodium/hydrogen exchanger family protein	ABK82523.1	G	A (10)	G (272)	synonymous	P	P (10)	P (272)
30	176295	CFF8240_0191		hypothetical protein	ABK81816.1	A	G (10)	A (272)	synonymous	Y	Y (10)	Y (272)
31	177007	CFF8240_0192		molybdopterin converting factor, subunit 2	ABK82653.1	C	T (10)	C (272)	non-synonymous	V	M (10)	V (272)
32	177379	CFF8240_0193		conserved domain protein	ABK81713.1	G	T (10)	G (272)	non-synonymous	P	H (10)	P (272)
33	182304	CFF8240_0198		putative periplasmic protein	ABK83011.1	C	T (10)	C (272)	non-synonymous	S	N (10)	S (272)
34	218150	CFF8240_0243		histidine kinase	ABK81743.1	G	A (10)	G (272)	non-synonymous	V	I (10)	V (272)
35	225210	CFF8240_0251	accD	acetyl-CoA carboxylase, carboxyl transferase, beta subunit	ABK81712.1	T	A (10)	T (226)/C (46)	synonymous	P	P (10)	P (272)
36	237798	CFF8240_0263		transcriptional regulator, Fur family	ABK83134.1	G	A (10)	G (272)	non-synonymous	P	L (10)	P (272)
37	238042	CFF8240_0263		transcriptional regulator, Fur family	ABK83134.1	C	G (10)	C (272)	non-synonymous	D	H (10)	D (272)
38	240372	CFF8240_0265		flagellar assembly protein	ABK82698.1	A	C (10)	A (272)	non-synonymous	H	Q (10)	H (272)
39	240598	CFF8240_0265		flagellar assembly protein	ABK82698.1	G	T (10)	G (272)	non-synonymous	T	N (10)	T (272)
40	243880	CFF8240_0268	hisC	histidinol-phosphate aminotransferase	ABK81751.1	G	A (10)	G (272)	synonymous	Y	Y (10)	Y (272)
41	272001	CFF8240_0301		putative integral membrane protein	ABK82015.1	C	T (10)	C (272)	non-synonymous	S	N (10)	S (272)
42	318096	CFF8240_0347		hypothetical protein	ABK81942.1	G	A (10)	G (272)	synonymous	Y	Y (10)	Y (272)
43	340398	CFF8240_0369		tRNA synthetase, class II	ABK82157.1	A	C (10)	A (272)	synonymous	L	L (10)	L (272)
44	343864	CFF8240_0374	carA	carbamoyl-phosphate synthase, small subunit	ABK82049.1	C	T (10)	C (272)	synonymous	A	A (10)	A (272)
45	344315	CFF8240_0374	carA	carbamoyl-phosphate synthase, small subunit	ABK82049.1	A	C (10)	A (272)	synonymous	R	R (10)	R (272)
46	385685	CFF8240_0412		2,3,4,5-tetrahydropyridine-2-carboxylate N-succinyltransferase DapD	ABK81835.1	A	G (10)	A (272)	non-synonymous	N	S (10)	N (272)
47	399245	CFF8240_0424		conserved hypothetical protein	ABK81969.1	C	G (10)	C (272)	non-synonymous	N	K (10)	N (272)
48	399553	CFF8240_0424		conserved hypothetical protein	ABK81969.1	G	A (10)	G (272)	non-synonymous	G	D (10)	G (272)
49	399555	CFF8240_0424		conserved hypothetical protein	ABK81969.1	G	A (10)	G (272)	non-synonymous	E	K (10)	E (272)
50	399558	CFF8240_0424		conserved hypothetical protein	ABK81969.1	C	T (10)	C (272)	non-synonymous	L	F (10)	L (272)
51	426578	CFF8240_0446		ferredoxin-type protein, NapH/MauN family	ABK83192.1	T	C (10)	T (272)	synonymous	F	F (10)	F (272)
52	426817	CFF8240_0446		ferredoxin-type protein, NapH/MauN family	ABK83192.1	T	C (10)	T (272)	non-synonymous	V	A (10)	V (272)
53	462024	CFF8240_0470		conserved hypothetical protein	ABK82943.1	T	C (10)	T (272)	synonymous	L	L (10)	L (272)
54	519773	CFF8240_0515	fbaA	fructose-bisphosphate aldolase, class II	ABK82118.1	C	A (10)	C (272)	synonymous	A	A (10)	A (272)
55	522922	CFF8240_0517		chemotaxis protein MotB, putative	ABK81868.1	C	T (10)	C (272)	synonymous	S	S (10)	S (272)
56	535943	CFF8240_0528		integral membrane protein-permease component, involved in lipoprotein release	ABK83346.1	G	A (10)	G (272)	non-synonymous	V	I (10)	V (272)
57	646615	CFF8240_0634	proA	gamma-glutamyl phosphate reductase	ABK83082.1	A	G (10)	A (272)	synonymous	C	C (10)	C (272)
58	646798	CFF8240_0634	proA	gamma-glutamyl phosphate reductase	ABK83082.1	A	G (10)	A (272)	synonymous	L	L (10)	L (272)
59	647212	CFF8240_0634	proA	gamma-glutamyl phosphate reductase	ABK83082.1	A	G (10)	A (272)	synonymous	G	G (10)	G (272)
60	712295	CFF8240_0704	fliE	flagellar hook-basal body complex protein (FliE)	ABK81769.1	A	G (10)	A (272)	synonymous	L	L (10)	L (272)
61	720467	CFF8240_0715	truB	tRNA pseudouridine synthase B	ABK81784.1	C	T (10)	C (272)	synonymous	T	T (10)	T (272)
62	729892	CFF8240_0723		AfeB	ABK81709.1	C	T (10)	C (272)	synonymous	C	C (10)	C (272)
63	741520	CFF8240_0734	folC	folylpolyglutamate synthase	ABK81795.1	C	T (10)	C (272)	non-synonymous	P	S (10)	P (272)
64	778592	CFF8240_0765		co-chaperone protein DnaJ	ABK82156.1	C	T (10)	C (272)	synonymous	N	N (10)	N (272)
65	838933	CFF8240_0828		conserved hypothetical protein	ABK81924.1	C	T (10)	C (272)	non-synonymous	A	T (10)	A (272)
66	839098	CFF8240_0828		conserved hypothetical protein	ABK81924.1	C	T (10)	C (272)	non-synonymous	A	T (10)	A (272)
67	843690	CFF8240_0834		conserved hypothetical protein	ABK82690.1	G	A (10)	G (272)	synonymous	S	S (10)	S (272)
68	855786	CFF8240_0851		conserved hypothetical protein	ABK83266.1	A	G (10)	A (272)	non-synonymous	D	G (10)	D (272)
69	884020	CFF8240_0877	metE	5-methyltetrahydropteroyltriglutamate-- homocysteine S-methyltransferase	ABK82215.1	A	G (10)	A (272)	synonymous	V	V (10)	V (272)
70	885316	CFF8240_0877	metE	5-methyltetrahydropteroyltriglutamate-- homocysteine S-methyltransferase	ABK82215.1	C	T (10)	C (272)	synonymous	C	C (10)	C (272)
71	895757	CFF8240_0889		molybdopterin biosynthesis enzyme	ABK82729.1	G	T (10)	G (272)	non-synonymous	R	I (10)	R (272)
72	897567	CFF8240_0892	coaD	pantetheine-phosphate adenylyltransferase	ABK83092.1	C	T (10)	C (272)	synonymous	G	G (10)	G (272)
73	897682	CFF8240_0892	coaD	pantetheine-phosphate adenylyltransferase	ABK83092.1	T	C (10)	T (272)	non-synonymous	Y	H (10)	Y (272)
74	897987	CFF8240_0892	coaD	pantetheine-phosphate adenylyltransferase	ABK83092.1	C	T (10)	C (272)	synonymous	N	N (10)	N (272)
75	907990	CFF8240_0902		tricarboxylic transport	ABK82630.1	G	A (10)	G (272)	non-synonymous	A	T (10)	A (272)
76	908008	CFF8240_0902		tricarboxylic transport	ABK82630.1	G	A (10)	G (270)/T (2)	non-synonymous	E	K (10)	E (270)/* (2)
77	914033	CFF8240_0911		succinyl-CoA synthetase beta chain	ABK82335.1	A	C (10)	A (272)	synonymous	A	A (10)	A (272)
78	914297	CFF8240_0911		succinyl-CoA synthetase beta chain	ABK82335.1	C	T (10)	C (272)	non-synonymous	M	I (10)	M (272)
79	953954	CFF8240_0950	crcB	CrcB protein	ABK82565.1	G	A (10)	G (272)	non-synonymous	S	N (10)	S (272)
80	973051	CFF8240_0970		lipoprotein, nlpa family	ABK81832.1	T	C (10)	T (272)	synonymous	Y	Y (10)	Y (272)
81	1019976	CFF8240_1015	rsc	GatB/Yqey family protein	ABK82416.1	G	A (10)	G (272)	non-synonymous	A	V (10)	A (272)
82	1020064	CFF8240_1015	rsc	GatB/Yqey family protein	ABK82416.1	C	T (10)	C (272)	non-synonymous	D	N (10)	D (272)
83	1020112	CFF8240_1015	rsc	GatB/Yqey family protein	ABK82416.1	G	T (10)	G (272)	non-synonymous	L	I (10)	L (272)
84	1025494	CFF8240_1023		translocator protein, LysE family	ABK83085.1	C	T (10)	C (272)	synonymous	A	A (10)	A (272)
85	1037395	CFF8240_1036	rimM	16S rRNA processing protein RimM	ABK82195.1	C	T (10)	C (272)	non-synonymous	D	N (10)	D (272)
86	1037624	CFF8240_1036	rimM	16S rRNA processing protein RimM	ABK82195.1	C	A (10)	C (272)	synonymous	V	V (10)	V (272)
87	1109435	CFF8240_1114		DNA polymerase III subunit delta	ABK82177.1	G	A (10)	G (272)	non-synonymous	L	F (10)	L (272)
88	1136757	CFF8240_1146	gatC	glutamyl-tRNA(Gln) amidotransferase, C subunit	ABK82451.1	T	A (10)	T (272)	synonymous	I	I (10)	I (272)
89	1181077	CFF8240_1199		acetyltransferase, gnat family	ABK82423.1	T	C (10)	T (272)	synonymous	*	* (10)	* (272)
90	1181114	CFF8240_1199		acetyltransferase, gnat family	ABK82423.1	C	T (10)	C (272)	non-synonymous	G	S (10)	G (272)
91	1197431	CFF8240_1213	rpoZ	DNA-directed RNA polymerase, omega subunit	ABK82662.1	C	A (10)	C (272)	non-synonymous	G	C (10)	G (272)
92	1203837	CFF8240_1220		ribosomal pseudouridine synthase	ABK83147.1	G	A (10)	G (272)	synonymous	I	I (10)	I (272)
93	1256554	CFF8240_1265		conserved hypothetical protein	ABK82987.1	G	A (10)	G (272)	non-synonymous	E	K (10)	E (272)
94	1301658	CFF8240_1313	rpsL	ribosomal protein S12	ABK82403.1	C	T (10)	C (272)	synonymous	E	E (10)	E (272)
95	1332782	CFF8240_1348	prmA	ribosomal protein L11 methyltransferase	ABK82421.1	C	T (10)	C (272)	non-synonymous	E	K (10)	E (272)
96	1333987	CFF8240_1351	hisA	phosphoribosylformimino-5-aminoimidazole carboxamide ribotide isomerase	ABK82855.1	T	C (10)	T (272)	non-synonymous	N	S (10)	N (272)
97	1334346	CFF8240_1351	hisA	phosphoribosylformimino-5-aminoimidazole carboxamide ribotide isomerase	ABK82855.1	G	A (10)	G (272)	synonymous	Y	Y (10)	Y (272)
98	1347077	CFF8240_1365		conserved hypothetical protein	ABK82548.1	G	A (10)	G (272)	synonymous	G	G (10)	G (272)
99	1438032	CFF8240_1456	hemE	uroporphyrinogen decarboxylase	ABK82820.1	C	T (10)	C (272)	synonymous	R	R (10)	R (272)
100	1439326	CFF8240_1457		conserved hypothetical protein	ABK81859.1	G	A (10)	G (272)	non-synonymous	H	Y (10)	H (272)
101	1439477	CFF8240_1457		conserved hypothetical protein	ABK81859.1	T	A (10)	T (272)	non-synonymous	K	N (10)	K (272)
102	1451259	CFF8240_1471		outer membrane liproprotein MapA	ABK82750.1	C	T (10)	C (272)	non-synonymous	G	D (10)	G (272)
103	1452229	CFF8240_1473	lepA	GTP-binding protein LepA	ABK83285.1	C	T (10)	C (272)	non-synonymous	M	I (10)	M (272)
104	1452544	CFF8240_1473	lepA	GTP-binding protein LepA	ABK83285.1	C	A (10)	C (272)	non-synonymous	L	F (10)	L (272)
105	1452940	CFF8240_1473	lepA	GTP-binding protein LepA	ABK83285.1	A	T (10)	A (272)	non-synonymous	D	E (10)	D (272)
106	1471889	CFF8240_1492	rbfA	ribosome-binding factor A	ABK82354.1	G	A (10)	G (272)	non-synonymous	A	V (10)	A (272)
107	1484298	CFF8240_1503	sppA	signal peptide peptidase SppA, 36K type	ABK82353.1	T	C (10)	T (272)	synonymous	G	G (10)	G (272)
108	1485001	CFF8240_1504		chlorohydrolase	ABK82676.1	T	C (10)	T (272)	non-synonymous	T	A (10)	T (272)
109	1540846	CFF8240_1568		iron-sulfur cluster-binding domain protein	ABK83297.1	C	T (10)	C (272)	non-synonymous	R	K (10)	R (272)
110	1541094	CFF8240_1568		iron-sulfur cluster-binding domain protein	ABK83297.1	G	A (10)	G (272)	synonymous	G	G (10)	G (272)
111	1544191	CFF8240_1571	hemN	oxygen-independent coproporphyrinogen III oxidase	ABK81937.1	C	T (10)	C (272)	synonymous	E	E (10)	E (272)
112	1677855	CFF8240_1717	glmM	phosphoglucosamine mutase	ABK83123.1	G	T (10)	G (272)	synonymous	V	V (10)	V (272)
113	1697696	CFF8240_1741	aroC	chorismate synthase	ABK82663.1	T	C (10)	T (272)	non-synonymous	E	G (10)	E (272)
114	1697746	CFF8240_1741	aroC	chorismate synthase	ABK82663.1	C	T (10)	C (272)	synonymous	P	P (10)	P (272)
115	1727095	CFF8240_1768		putative periplasmic protein	ABK82135.1	G	A (10)	G (272)	non-synonymous	S	N (10)	S (272)
116	1735984	CFF8240_1776		ATPase, AAA family	ABK82279.1	C	T (10)	C (272)	non-synonymous	G	E (10)	G (272)
117	1736314	CFF8240_1776		ATPase, AAA family	ABK82279.1	C	T (10)	C (272)	non-synonymous	S	N (10)	S (272)
118	1750358	CFF8240_1800	thyX	thymidylate synthase, flavin-dependent	ABK82691.1	T	C (10)	T (272)	synonymous	L	L (10)	L (272)
119	1750361	CFF8240_1800	thyX	thymidylate synthase, flavin-dependent	ABK82691.1	G	A (10)	G (272)	synonymous	S	S (10)	S (272)
120	1750373	CFF8240_1800	thyX	thymidylate synthase, flavin-dependent	ABK82691.1	T	A (10)	T (272)	synonymous	I	I (10)	I (272)
	Clade 4
	Abs. Position	Target	Gene	Product	Note	Protein_id	Ref.-Seq.	Target-Genomes (22)	Nontarget-Genomes (260)	Effect to Ref.-Seq. (Majority Target-Genomes)	Ref.-Seq. AA	Target-Genomes AA
1	26139	CFF8240_0024		anaerobic ribonucleoside-triphosphate reductase activating protein	ABK83376.1	C	T (22)	C (260)	synonymous	L	L (22)	L (260)
2	26158	CFF8240_0024		anaerobic ribonucleoside-triphosphate reductase activating protein	ABK83376.1	G	T (22)	G (260)	non-synonymous	A	S (22)	A (260)
3	28649	CFF8240_0027		cytolethal distending toxin A	ABK82886.1	C	T (22)	C (250)/A (10)	synonymous	P	P (22)	P (260)
4	28705	CFF8240_0027		cytolethal distending toxin A	ABK82886.1	G	A (22)	G (260)	non-synonymous	H	Y (22)	H (260)
5	29391	CFF8240_0028		putative transformation system protein	ABK81790.1	C	T (22)	C (260)	non-synonymous	G	E (22)	G (260)
6	29542	CFF8240_0028		putative transformation system protein	ABK81790.1	C	T (22)	C (260)	non-synonymous	E	K (22)	E (260)
7	32986	CFF8240_0032		superoxide dismutase(Fe)	ABK82397.1	G	T (22)	G (260)	non-synonymous	A	S (22)	A (260)
8	36575	CFF8240_0039	rplV	ribosomal protein L22	ABK82956.1	C	T (22)	C (260)	non-synonymous	A	V (22)	A (260)
9	37249	CFF8240_0040	rpsC	ribosomal protein S3	ABK81947.1	C	T (22)	C (260)	synonymous	A	A (22)	A (260)
10	54606	CFF8240_0068		geranyltranstransferase	ABK83222.1	G	C (22)	G (260)	non-synonymous	E	Q (22)	E (260)
11	78598	CFF8240_0096	flgI	flagellar P-ring protein FlgI	ABK82721.1	T	C (22)	T (260)	non-synonymous	V	A (22)	V (260)
12	101886	CFF8240_0119		CmeA	ABK83095.1	T	C (22)	T (260)	synonymous	L	L (22)	L (260)
13	111431	CFF8240_0131		hydrogenase-4 component C	ABK82401.1	T	C (22)	T (260)	non-synonymous	I	M (22)	I (260)
14	176323	CFF8240_0191		hypothetical protein	ABK81816.1	G	A (22)	G (260)	non-synonymous	S	L (22)	S (260)
15	181733	CFF8240_0198		putative periplasmic protein	ABK83011.1	G	A (22)	G (260)	synonymous	D	D (22)	D (260)
16	186114	CFF8240_0203	fliQ	flagellar biosynthetic protein FliQ	ABK82560.1	C	T (22)	C (260)	synonymous	F	F (22)	F (260)
17	201718	CFF8240_0222		radical SAM domain protein	ABK82016.1	T	C (22)	T (260)	synonymous	L	L (22)	L (260)
18	216365	CFF8240_0240		conserved hypothetical protein	ABK83075.1	G	T (22)	G (260)	non-synonymous	C	F (22)	C (260)
19	218336	CFF8240_0243		histidine kinase	ABK81743.1	G	A (22)	G (260)	non-synonymous	A	T (22)	A (260)
20	218943	CFF8240_0243		histidine kinase	ABK81743.1	C	T (22)	C (260)	non-synonymous	T	I (22)	T (260)
21	219147	CFF8240_0243		histidine kinase	ABK81743.1	G	T (22)	G (258)/A (2)	non-synonymous	R	I (22)	R (258)/K (2)
22	227113	CFF8240_0254	serC	phosphoserine aminotransferase	ABK83225.1	C	T (22)	C (260)	non-synonymous	A	T (22)	A (260)
23	240144	CFF8240_0265		flagellar assembly protein	ABK82698.1	G	T (22)	G (260)	non-synonymous	S	R (22)	S (260)
24	244513	CFF8240_0268	hisC	histidinol-phosphate aminotransferase	ABK81751.1	T	A (22)	T (260)	synonymous	I	I (22)	I (260)
25	267018	CFF8240_0295	trx	thioredoxin	ABK82395.1	C	T (22)	C (260)	synonymous	G	G (22)	G (260)
26	271942	CFF8240_0301		putative integral membrane protein	ABK82015.1	C	A (22)	C (260)	non-synonymous	D	Y (22)	D (260)
27	322602	CFF8240_0352	trpF	N-(5'phosphoribosyl)anthranilate isomerase	ABK82929.1	C	T (22)	C (260)	synonymous	S	S (22)	S (260)
28	344747	CFF8240_0374	carA	carbamoyl-phosphate synthase, small subunit	ABK82049.1	G	A (22)	G (260)	non-synonymous	G	S (22)	G (260)
29	352173	CFF8240_0384		lipoprotein, putative	ABK82595.1	T	C (22)	T (260)	synonymous	S	S (22)	S (260)
30	379158	CFF8240_0405		phosphatidylglycerophosphatase A	ABK81729.1	C	T (22)	C (260)	non-synonymous	A	T (22)	A (260)
31	392278	CFF8240_0417	lgt	prolipoprotein diacylglyceryl transferase	ABK82976.1	A	G (22)	A (260)	synonymous	F	F (22)	F (260)
32	399592	CFF8240_0424		conserved hypothetical protein	ABK81969.1	A	G (22)	A (260)	non-synonymous	D	G (22)	D (260)
33	467737	CFF8240_0477		conserved hypothetical protein	ABK83265.1	T	A (22)	T (260)	non-synonymous	D	V (22)	D (260)
34	520478	CFF8240_0515	fbaA	fructose-bisphosphate aldolase, class II	ABK82118.1	G	A (22)	G (260)	synonymous	A	A (22)	A (260)
35	522067	CFF8240_0517		chemotaxis protein MotB, putative	ABK81868.1	C	T (22)	C (260)	synonymous	D	D (22)	D (260)
36	522294	CFF8240_0517		chemotaxis protein MotB, putative	ABK81868.1	C	T (22)	C (260)	non-synonymous	A	V (22)	A (260)
37	528795	CFF8240_0522		flagellar basal-body rod protein	ABK81922.1	G	A (22)	G (260)	non-synonymous	V	I (22)	V (260)
38	617007	CFF8240_0609		hypothetical protein	ABK83081.1	G	T (22)	G (260)	non-synonymous	F	L (22)	F (260)
39	712904	CFF8240_0705	flgC	flagellar basal-body rod protein FlgC	ABK82489.1	C	T (22)	C (260)	non-synonymous	G	S (22)	G (260)
40	788999	CFF8240_0776		conserved hypothetical protein	ABK82053.1	T	C (22)	T (260)	synonymous	G	G (22)	G (260)
41	809209	CFF8240_0797		conserved hypothetical protein	ABK82584.1	T	C (22)	T (260)	non-synonymous	F	L (22)	F (260)
42	816979	CFF8240_0805		chemotaxis response regulator protein-glutamate methylesterase	ABK83397.1	G	A (22)	G (260)	synonymous	N	N (22)	N (260)
43	839207	CFF8240_0829		conserved hypothetical protein	ABK83084.1	C	T (22)	C (260)	non-synonymous	S	N (22)	S (260)
44	845175	CFF8240_0837		hypothetical protein	ABK82136.1	C	T (22)	C (260)	synonymous	N	N (22)	N (260)
45	883359	CFF8240_0877	metE	5-methyltetrahydropteroyltriglutamate-- homocysteine S-methyltransferase	ABK82215.1	A	G (22)	A (260)	non-synonymous	N	S (22)	N (260)
46	906773	CFF8240_0900		flavodoxin	ABK83398.1	G	T (22)	G (260)	synonymous	A	A (22)	A (260)
47	907652	CFF8240_0902		tricarboxylic transport	ABK82630.1	C	T (22)	C (260)	non-synonymous	A	V (22)	A (260)
48	907815	CFF8240_0902		tricarboxylic transport	ABK82630.1	A	G (22)	A (260)	non-synonymous	I	M (22)	I (260)
49	914636	CFF8240_0911		succinyl-CoA synthetase beta chain	ABK82335.1	G	A (22)	G (260)	synonymous	N	N (22)	N (260)
50	915704	CFF8240_0912		malate dehydrogenase	ABK81977.1	A	C (22)	A (260)	non-synonymous	M	V (22)	L (260)
51	919467	CFF8240_0915		HAD-superfamily hydrolase, subfamily IA, variant 1 family protein	ABK81891.1	G	T (22)	G (260)	non-synonymous	S	R (22)	S (260)
52	919807	CFF8240_0915		HAD-superfamily hydrolase, subfamily IA, variant 1 family protein	ABK81891.1	T	C (22)	T (260)	non-synonymous	N	S (22)	N (260)
53	919807	CFF8240_0916		conserved hypothetical protein	ABK82795.1	T	C (22)	T (260)	synonymous	*	* (22)	* (260)
54	970245	CFF8240_0967		ABC transporter ATP-binding protein	ABK82812.1	G	A (22)	G (260)	non-synonymous	A	T (22)	A (260)
55	973060	CFF8240_0970		lipoprotein, nlpa family	ABK81832.1	A	G (22)	A (260)	synonymous	P	P (22)	P (260)
56	1021118	CFF8240_1016		phosphatase, Ppx/GppA family	ABK82995.1	C	A (22)	C (260)	non-synonymous	S	I (22)	S (260)
57	1025176	CFF8240_1023		translocator protein, LysE family	ABK83085.1	C	A (22)	C (260)	non-synonymous	K	N (22)	K (260)
58	1101382	CFF8240_1104		conserved hypothetical protein	ABK82041.1	G	A (22)	G (260)	non-synonymous	P	L (22)	P (260)
59	1101491	CFF8240_1104		conserved hypothetical protein	ABK82041.1	G	A (22)	G (260)	non-synonymous	L	F (22)	L (260)
60	1108895	CFF8240_1114		DNA polymerase III subunit delta	ABK82177.1	A	G (22)	A (260)	synonymous	L	L (22)	L (260)
61	1109909	CFF8240_1115		conserved hypothetical protein	ABK81719.1	G	A (22)	G (260)	synonymous	G	G (22)	G (260)
62	1139273	CFF8240_1150		transcriptional activator, putative, Baf family	ABK82010.1	A	G (22)	A (260)	non-synonymous	S	G (22)	S (260)
63	1157363	CFF8240_1170		conserved hypothetical protein	ABK82531.1	G	A (22)	G (260)	synonymous	Y	Y (22)	Y (260)
64	1245106	CFF8240_1255		HIT family protein	ABK82463.1	C	T (22)	C (260)	synonymous	A	A (22)	A (260)
65	1254340	CFF8240_1263		Mug G:T/U mismatch-specific DNA glycosylase	ABK83351.1	C	A (22)	C (260)	synonymous	S	S (22)	S (260)
66	1277170	CFF8240_1289		putative periplasmic ATP/GTP-binding protein	ABK82845.1	A	C (22)	A (260)	non-synonymous	E	A (22)	E (260)
67	1318576	CFF8240_1335		multidrug resistance protein YkkD	ABK82324.1	C	T (22)	C (260)	non-synonymous	V	I (22)	V (260)
68	1319461	CFF8240_1337	kdsA	3-deoxy-8-phosphooctulonate synthase	ABK81934.1	C	T (22)	C (260)	non-synonymous	V	M (22)	V (260)
69	1333862	CFF8240_1351	hisA	phosphoribosylformimino-5-aminoimidazole carboxamide ribotide isomerase	ABK82855.1	C	T (22)	C (260)	non-synonymous	D	N (22)	D (260)
70	1334259	CFF8240_1351	hisA	phosphoribosylformimino-5-aminoimidazole carboxamide ribotide isomerase	ABK82855.1	G	A (22)	G (260)	synonymous	A	A (22)	A (260)
71	1377837	CFF8240_1394		hypothetical protein	ABK82544.1	C	T (22)	C (260)	non-synonymous	W	* (22)	W (260)
72	1378014	CFF8240_1394		hypothetical protein	ABK82544.1	G	A (22)	G (260)	synonymous	N	N (22)	N (260)
73	1427930	CFF8240_1442	rpsB	ribosomal protein S2	ABK82535.1	C	A (22)	C (260)	non-synonymous	G	C (22)	G (260)
74	1438527	CFF8240_1456	hemE	uroporphyrinogen decarboxylase	ABK82820.1	C	T (22)	C (260)	synonymous	T	T (22)	T (260)
75	1451087	CFF8240_1470		hypothetical protein	ABK82024.1	C	T (22)	C (260)	synonymous	S	S (22)	S (260)
76	1451728	CFF8240_1471		outer membrane liproprotein MapA	ABK82750.1	C	T (22)	C (260)	non-synonymous	E	K (22)	E (260)
77	1464054	CFF8240_1486	gltD	glutamate synthase, small subunit	ABK82284.1	T	C (22)	T (260)	non-synonymous	I	V (22)	I (260)
78	1464396	CFF8240_1486	gltD	glutamate synthase, small subunit	ABK82284.1	C	T (22)	C (260)	non-synonymous	A	T (22)	A (260)
79	1464515	CFF8240_1486	gltD	glutamate synthase, small subunit	ABK82284.1	A	G (22)	A (260)	non-synonymous	I	T (22)	I (260)
80	1465018	CFF8240_1486	gltD	glutamate synthase, small subunit	ABK82284.1	G	A (22)	G (260)	synonymous	S	S (22)	S (260)
81	1465084	CFF8240_1486	gltD	glutamate synthase, small subunit	ABK82284.1	T	C (22)	T (260)	synonymous	L	L (22)	L (260)
82	1514079	CFF8240_1540		formate dehydrogenase iron-sulfur subunit	ABK82298.1	G	A (22)	G (260)	synonymous	V	V (22)	V (260)
83	1525885	CFF8240_1553		phosphoribosylglycinamide synthetase, ATP-grasp, putative	ABK82848.1	G	A (22)	G (260)	synonymous	A	A (22)	A (260)
84	1540443	CFF8240_1568		iron-sulfur cluster-binding domain protein	ABK83297.1	T	C (22)	T (260)	synonymous	R	R (22)	R (260)
85	1543634	CFF8240_1571	hemN	oxygen-independent coproporphyrinogen III oxidase	ABK81937.1	T	C (22)	T (260)	non-synonymous	E	G (22)	E (260)
86	1559170	CFF8240_1590		methyltransferase	ABK82883.1	G	A (22)	G (260)	non-synonymous	M	I (22)	M (260)
87	1630794	CFF8240_1662		phenylacrylic acid decarboxylase	ABK82537.1	T	C (22)	T (260)	synonymous	A	A (22)	A (260)
88	1665258	CFF8240_1701	infC	translation initiation factor IF-3	ABK82252.1	G	T (22)	G (260)	synonymous	R	R (22)	R (260)
89	1677834	CFF8240_1717	glmM	phosphoglucosamine mutase	ABK83123.1	G	A (22)	G (260)	synonymous	S	S (22)	S (260)
90	1732571	CFF8240_1773		endoribonuclease L-PSP, putative	ABK82793.1	C	T (22)	C (260)	synonymous	A	A (22)	A (260)
91	1735640	CFF8240_1776		ATPase, AAA family	ABK82279.1	G	A (22)	G (260)	non-synonymous	L	F (22)	L (260)
92	1736144	CFF8240_1776		ATPase, AAA family	ABK82279.1	C	T (22)	C (260)	non-synonymous	E	K (22)	E (260)
93	1741460	CFF8240_1784		membrane protein, putative	ABK82314.1	A	G (22)	A (260)	synonymous	Y	Y (22)	Y (260)
94	1752651	CFF8240_1802		hypothetical protein	ABK82481.1	A	G (22)	A (260)	synonymous	S	S (22)	S (260)
95	1773408	CFF8240_1822	ruvC	crossover junction endodeoxyribonuclease RuvC	ABK82341.1	T	C (22)	T (260)	non-synonymous	N	D (22)	N (260)
	Clade 5
	Abs. Position	Target	Gene	Product	Protein_id	Ref.-Seq.	Target-Genomes (12)	Nontarget-Genomes (270)	Effect to Ref.-Seq. (Majority Target-Genomes)	Ref.-Seq. AA	Target-Genomes AA	Nontarget-Genomes AA
1	6530	CFF8240_0005	queF	7-cyano-7-deazaguanine reductase	ABK83052.1	G	A (12)	G (270)	synonymous	K	K (12)	K (270)
2	25926	CFF8240_0023		conserved hypothetical protein	ABK82422.1	G	T (12)	G (270)	non-synonymous	R	I (12)	R (270)
3	26416	CFF8240_0024		anaerobic ribonucleoside-triphosphate reductase activating protein	ABK83376.1	A	G (12)	A (270)	non-synonymous	I	V (12)	I (270)
4	28550	CFF8240_0027		cytolethal distending toxin A	ABK82886.1	G	A (12)	G (270)	synonymous	Y	Y (12)	Y (270)
5	29366	CFF8240_0028		putative transformation system protein	ABK81790.1	G	T (12)	G (270)	synonymous	I	I (12)	I (270)
6	32551	CFF8240_0032		superoxide dismutase(Fe)	ABK82397.1	A	G (12)	A (270)	non-synonymous	N	D (12)	N (270)
7	37081	CFF8240_0040	rpsC	ribosomal protein S3	ABK81947.1	G	A (12)	G (270)	synonymous	E	E (12)	E (270)
8	41779	CFF8240_0052	rplO	ribosomal protein L15	ABK81863.1	T	C (12)	T (270)	synonymous	L	L (12)	L (270)
9	42361	CFF8240_0053		preprotein translocase, SecY subunit	ABK82027.1	A	G (12)	A (270)	non-synonymous	I	V (12)	I (270)
10	61675	CFF8240_0074	thiF	thiamine biosynthesis protein ThiF	ABK82815.1	G	A (12)	G (270)	non-synonymous	V	I (12)	V (270)
11	106861	CFF8240_0126		hydrogenase-4 component H	ABK82098.1	C	T (12)	C (270)	non-synonymous	S	N (12)	S (270)
12	111018	CFF8240_0131		hydrogenase-4 component C	ABK82401.1	C	A (12)	C (270)	non-synonymous	S	I (12)	S (270)
13	111655	CFF8240_0131		hydrogenase-4 component C	ABK82401.1	C	T (12)	C (270)	non-synonymous	G	S (12)	G (270)
14	176445	CFF8240_0191		hypothetical protein	ABK81816.1	G	T (12)	G (270)	synonymous	V	V (12)	V (270)
15	177216	CFF8240_0193		conserved domain protein	ABK81713.1	C	T (12)	C (270)	synonymous	P	P (12)	P (270)
16	177401	CFF8240_0193		conserved domain protein	ABK81713.1	G	A (12)	G (270)	synonymous	L	L (12)	L (270)
17	186045	CFF8240_0203	fliQ	flagellar biosynthetic protein FliQ	ABK82560.1	G	A (12)	G (270)	synonymous	G	G (12)	G (270)
18	197258	CFF8240_0216	miaA	tRNA delta(2)-isopentenylpyrophosphate transferase	ABK82402.1	C	T (12)	C (270)	non-synonymous	A	T (12)	A (270)
19	197945	CFF8240_0216	miaA	tRNA delta(2)-isopentenylpyrophosphate transferase	ABK82402.1	C	T (12)	C (270)	non-synonymous	A	T (12)	A (270)
20	203831	CFF8240_0226		hypothetical protein	ABK83250.1	G	T (12)	G (270)	non-synonymous	G	V (12)	G (270)
21	204114	CFF8240_0226		hypothetical protein	ABK83250.1	G	T (12)	G (270)	non-synonymous	K	N (12)	K (270)
22	204212	CFF8240_0226		hypothetical protein	ABK83250.1	C	T (12)	C (270)	non-synonymous	T	I (12)	T (270)
23	210765	CFF8240_0235	rpmF	ribosomal protein L32	ABK81894.1	G	A (12)	G (270)	non-synonymous	V	I (12)	V (270)
24	216353	CFF8240_0240		conserved hypothetical protein	ABK83075.1	A	G (12)	A (270)	non-synonymous	K	R (12)	K (270)
25	218632	CFF8240_0243		histidine kinase	ABK81743.1	G	T (12)	G (270)	non-synonymous	E	D (12)	E (270)
26	219165	CFF8240_0243		histidine kinase	ABK81743.1	C	T (12)	C (270)	non-synonymous	T	I (12)	T (270)
27	219202	CFF8240_0243		histidine kinase	ABK81743.1	G	T (12)	G (270)	non-synonymous	M	I (12)	M (270)
28	221691	CFF8240_0247		tRNA-dihydrouridine synthase B	ABK83371.1	C	A (12)	C (270)	non-synonymous	E	D (12)	E (270)
29	222006	CFF8240_0247		tRNA-dihydrouridine synthase B	ABK83371.1	A	G (12)	A (270)	synonymous	A	A (12)	A (270)
30	302109	CFF8240_0332		purine-binding chemotaxis protein CheW	ABK81841.1	A	G (12)	A (270)	synonymous	R	R (12)	R (270)
31	302454	CFF8240_0332		purine-binding chemotaxis protein CheW	ABK81841.1	C	A (12)	C (270)	synonymous	G	G (12)	G (270)
32	340263	CFF8240_0369		tRNA synthetase, class II	ABK82157.1	T	C (12)	T (270)	synonymous	L	L (12)	L (270)
33	343614	CFF8240_0373		conserved hypothetical protein	ABK82476.1	G	T (12)	G (270)	non-synonymous	V	L (12)	V (270)
34	349922	CFF8240_0380		cytochrome c oxidase, Cbb3-type, CcoQ subunit	ABK83355.1	T	C (12)	T (270)	synonymous	T	T (12)	T (270)
35	351009	CFF8240_0382		conserved hypothetical protein	ABK82658.1	G	A (12)	G (270)	non-synonymous	A	T (12)	A (270)
36	360946	CFF8240_0391		phosphoglycolate phosphatase	ABK81909.1	C	A (12)	C (270)	non-synonymous	S	Y (12)	S (270)
37	381354	CFF8240_0409		IspD/IspF bifunctional enzyme	ABK81838.1	G	T (12)	G (270)	synonymous	I	I (12)	I (270)
38	382229	CFF8240_0409		IspD/IspF bifunctional enzyme	ABK81838.1	T	C (12)	T (270)	non-synonymous	S	G (12)	S (270)
39	386133	CFF8240_0412		2,3,4,5-tetrahydropyridine-2-carboxylate N-succinyltransferase DapD	ABK81835.1	C	T (12)	C (270)	synonymous	L	L (12)	L (270)
40	392546	CFF8240_0417	lgt	prolipoprotein diacylglyceryl transferase	ABK82976.1	A	G (12)	A (270)	non-synonymous	V	A (12)	V (270)
41	392548	CFF8240_0417	lgt	prolipoprotein diacylglyceryl transferase	ABK82976.1	T	C (12)	T (270)	non-synonymous	I	M (12)	I (270)
42	392551	CFF8240_0417	lgt	prolipoprotein diacylglyceryl transferase	ABK82976.1	G	T (12)	G (270)	synonymous	L	L (12)	L (270)
43	399524	CFF8240_0424		conserved hypothetical protein	ABK81969.1	G	T (12)	G (270)	synonymous	S	S (12)	S (270)
44	426899	CFF8240_0446		ferredoxin-type protein, NapH/MauN family	ABK83192.1	G	A (12)	G (270)	synonymous	T	T (12)	T (270)
45	462116	CFF8240_0470		conserved hypothetical protein	ABK82943.1	C	T (12)	C (270)	synonymous	N	N (12)	N (270)
46	503323	CFF8240_0500		thiredoxin	ABK81808.1	T	C (12)	T (270)	synonymous	G	G (12)	G (270)
47	520517	CFF8240_0515	fbaA	fructose-bisphosphate aldolase, class II	ABK82118.1	C	T (12)	C (270)	synonymous	P	P (12)	P (270)
48	522218	CFF8240_0517		chemotaxis protein MotB, putative	ABK81868.1	G	T (12)	G (270)	non-synonymous	A	S (12)	A (270)
49	528192	CFF8240_0522		flagellar basal-body rod protein	ABK81922.1	G	A (12)	G (270)	non-synonymous	V	I (12)	V (270)
50	528357	CFF8240_0522		flagellar basal-body rod protein	ABK81922.1	G	A (12)	G (270)	non-synonymous	D	N (12)	D (270)
51	533300	CFF8240_0526		integral membrane protein	ABK82036.1	C	A (12)	C (270)	synonymous	A	A (12)	A (270)
52	646716	CFF8240_0634	proA	gamma-glutamyl phosphate reductase	ABK83082.1	C	T (12)	C (270)	non-synonymous	E	K (12)	E (270)
53	651151	CFF8240_0638		conserved hypothetical protein	ABK83322.1	G	A (12)	G (270)	synonymous	E	E (12)	E (270)
54	719908	CFF8240_0715	truB	tRNA pseudouridine synthase B	ABK81784.1	C	T (12)	C (270)	non-synonymous	E	K (12)	E (270)
55	720376	CFF8240_0715	truB	tRNA pseudouridine synthase B	ABK81784.1	C	T (12)	C (270)	non-synonymous	V	I (12)	V (270)
56	730406	CFF8240_0723		AfeB	ABK81709.1	G	A (12)	G (270)	non-synonymous	G	S (12)	G (270)
57	741743	CFF8240_0734	folC	folylpolyglutamate synthase	ABK81795.1	C	T (12)	C (270)	non-synonymous	A	V (12)	A (270)
58	764754	CFF8240_0755	fliP	flagellar biosynthetic protein FliP	ABK82445.1	A	G (12)	A (270)	synonymous	R	R (12)	R (270)
59	820953	CFF8240_0809		conserved domain protein	ABK82972.1	A	G (12)	A (270)	synonymous	V	V (12)	V (270)
60	843680	CFF8240_0834		conserved hypothetical protein	ABK82690.1	C	T (12)	C (270)	non-synonymous	V	I (12)	V (270)
61	872199	CFF8240_0869		hypothetical protein	ABK83260.1	C	T (12)	C (270)	non-synonymous	D	N (12)	D (270)
62	897822	CFF8240_0892	coaD	pantetheine-phosphate adenylyltransferase	ABK83092.1	C	T (12)	C (270)	synonymous	S	S (12)	S (270)
63	906651	CFF8240_0900		flavodoxin	ABK83398.1	A	C (12)	A (270)	non-synonymous	V	G (12)	V (270)
64	907864	CFF8240_0902		tricarboxylic transport	ABK82630.1	G	T (12)	G (270)	non-synonymous	D	Y (12)	D (270)
65	914503	CFF8240_0911		succinyl-CoA synthetase beta chain	ABK82335.1	C	T (12)	C (270)	non-synonymous	A	T (12)	A (270)
66	919210	CFF8240_0915		HAD-superfamily hydrolase, subfamily IA, variant 1 family protein	ABK81891.1	T	C (12)	T (270)	non-synonymous	K	R (12)	K (270)
67	1020421	CFF8240_1016		phosphatase, Ppx/GppA family	ABK82995.1	C	A (12)	C (270)	synonymous	V	V (12)	V (270)
68	1020700	CFF8240_1016		phosphatase, Ppx/GppA family	ABK82995.1	C	A (12)	C (270)	non-synonymous	L	F (12)	L (270)
69	1037714	CFF8240_1036	rimM	16S rRNA processing protein RimM	ABK82195.1	A	G (12)	A (270)	synonymous	S	S (12)	S (270)
70	1105595	CFF8240_1111	rrmJ	ribosomal RNA large subunit methyltransferase J	ABK83278.1	G	T (12)	G (270)	synonymous	G	G (12)	G (270)
71	1111698	CFF8240_1117		(Di)nucleoside polyphosphate hydrolase ((Di)nucleosidepentaphosphate pyrophosphatase)	ABK82385.1	T	C (12)	T (270)	synonymous	R	R (12)	R (270)
72	1120836	CFF8240_1128		putative signal transduction protein	ABK81895.1	C	A (12)	C (270)	non-synonymous	T	K (12)	T (270)
73	1121321	CFF8240_1128		putative signal transduction protein	ABK81895.1	A	G (12)	A (270)	non-synonymous	T	A (12)	T (270)
74	1124594	CFF8240_1131	rpsF	ribosomal protein S6	ABK82163.1	G	A (12)	G (270)	non-synonymous	A	T (12)	A (270)
75	1145890	CFF8240_1159		quinol dehydrogenase membrane component	ABK82350.1	C	T (12)	C (270)	non-synonymous	V	I (12)	V (270)
76	1157891	CFF8240_1171	rpiB	ribose 5-phosphate isomerase B	ABK83314.1	T	C (12)	T (270)	non-synonymous	N	S (12)	N (270)
77	1181314	CFF8240_1199		acetyltransferase, gnat family	ABK82423.1	C	T (12)	C (270)	non-synonymous	G	E (12)	G (270)
78	1204028	CFF8240_1220		ribosomal pseudouridine synthase	ABK83147.1	C	T (12)	C (270)	non-synonymous	E	K (12)	E (270)
79	1231660	CFF8240_1243		cytochrome c-type protein NrfH	ABK82172.1	G	A (12)	G (270)	non-synonymous	A	T (12)	A (270)
80	1245403	CFF8240_1255		HIT family protein	ABK82463.1	T	C (12)	T (270)	synonymous	D	D (12)	D (270)
81	1254095	CFF8240_1263		Mug G:T/U mismatch-specific DNA glycosylase	ABK83351.1	C	T (12)	C (270)	non-synonymous	C	Y (12)	C (270)
82	1263807	CFF8240_1272		deoxyuridine triphosphatase domain protein	ABK82794.1	G	A (12)	G (270)	synonymous	L	L (12)	L (270)
83	1267060	CFF8240_1275		hypothetical protein	ABK81793.1	G	A (12)	G (270)	non-synonymous	D	N (12)	D (270)
84	1313677	CFF8240_1322	secE	preprotein translocase, SecE subunit	ABK83411.1	T	C (12)	T (270)	non-synonymous	I	V (12)	I (270)
85	1319663	CFF8240_1337	kdsA	3-deoxy-8-phosphooctulonate synthase	ABK81934.1	T	C (12)	T (270)	synonymous	S	S (12)	S (270)
86	1332544	CFF8240_1348	prmA	ribosomal protein L11 methyltransferase	ABK82421.1	C	A (12)	C (270)	non-synonymous	G	V (12)	G (270)
87	1333355	CFF8240_1349				A	G (12)	A (270)	non-synonymous
88	1334100	CFF8240_1351	hisA	phosphoribosylformimino-5-aminoimidazole carboxamide ribotide isomerase	ABK82855.1	G	A (12)	G (270)	synonymous	P	P (12)	P (270)
89	1343800	CFF8240_1361	fabG	3-oxoacyl-(acyl-carrier-protein) reductase	ABK82180.1	A	G (12)	A (270)	non-synonymous	I	V (12)	I (270)
90	1344810	CFF8240_1363		3-oxoacyl-(acyl carrier protein) synthase	ABK83151.1	C	G (12)	C (270)	synonymous	V	V (12)	V (270)
91	1378037	CFF8240_1394		hypothetical protein	ABK82544.1	T	C (12)	T (270)	non-synonymous	S	G (12)	S (270)
92	1420248	CFF8240_1435		conserved domain protein	ABK82240.1	T	C (12)	T (270)	non-synonymous	T	A (12)	T (270)
93	1432440	CFF8240_1448	petA	ubiquinol-Cytochrome c reductase, iron-sulfur subunit	ABK82959.1	C	G (12)	C (270)	non-synonymous	A	G (12)	A (270)
94	1432738	CFF8240_1448	petA	ubiquinol-Cytochrome c reductase, iron-sulfur subunit	ABK82959.1	A	G (12)	A (270)	synonymous	K	K (12)	K (270)
95	1432886	CFF8240_1448	petA	ubiquinol-Cytochrome c reductase, iron-sulfur subunit	ABK82959.1	A	T (12)	A (270)	non-synonymous	I	L (12)	I (270)
96	1438414	CFF8240_1456	hemE	uroporphyrinogen decarboxylase	ABK82820.1	G	A (12)	G (270)	non-synonymous	A	V (12)	A (270)
97	1438751	CFF8240_1456	hemE	uroporphyrinogen decarboxylase	ABK82820.1	T	C (12)	T (270)	non-synonymous	S	G (12)	S (270)
98	1441831	CFF8240_1460		conserved hypothetical protein	ABK82155.1	G	A (12)	G (270)	non-synonymous	T	I (12)	T (270)
99	1453683	CFF8240_1473	lepA	GTP-binding protein LepA	ABK83285.1	T	C (12)	T (270)	non-synonymous	T	A (12)	T (270)
100	1465106	CFF8240_1486	gltD	glutamate synthase, small subunit	ABK82284.1	T	C (12)	T (270)	non-synonymous	E	G (12)	E (270)
101	1526408	CFF8240_1553		phosphoribosylglycinamide synthetase, ATP-grasp, putative	ABK82848.1	G	A (12)	G (270)	non-synonymous	E	K (12)	E (270)
102	1526454	CFF8240_1553		phosphoribosylglycinamide synthetase, ATP-grasp, putative	ABK82848.1	G	C (12)	G (270)	non-synonymous	G	A (12)	G (270)
103	1540856	CFF8240_1568		iron-sulfur cluster-binding domain protein	ABK83297.1	C	T (12)	C (270)	non-synonymous	E	K (12)	E (270)
104	1541402	CFF8240_1568		iron-sulfur cluster-binding domain protein	ABK83297.1	G	A (12)	G (270)	non-synonymous	R	W (12)	R (270)
105	1543622	CFF8240_1571	hemN	oxygen-independent coproporphyrinogen III oxidase	ABK81937.1	T	A (12)	T (270)	non-synonymous	Y	F (12)	Y (270)
106	1544593	CFF8240_1571	hemN	oxygen-independent coproporphyrinogen III oxidase	ABK81937.1	C	T (12)	C (270)	synonymous	V	V (12)	V (270)
107	1548448	CFF8240_1578		conserved hypothetical protein	ABK82660.1	G	A (12)	G (270)	synonymous	L	L (12)	L (270)
108	1598371	CFF8240_1633		FlmA	ABK82147.1	C	T (12)	C (270)	synonymous	G	G (12)	G (270)
109	1607289	CFF8240_1639		conserved hypothetical protein	ABK83204.1	C	A (12)	C (270)	non-synonymous	D	Y (12)	D (270)
110	1607502	CFF8240_1639		conserved hypothetical protein	ABK83204.1	A	G (12)	A (270)	synonymous	L	L (12)	L (270)
111	1625614	CFF8240_1655				C	T (12)	C (270)	non-synonymous
112	1625840	CFF8240_1655				G	A (12)	G (270)	non-synonymous
113	1629000	CFF8240_1659		lipoprotein	ABK81764.1	C	A (12)	C (270)	synonymous	G	G (12)	G (270)
114	1630797	CFF8240_1662		phenylacrylic acid decarboxylase	ABK82537.1	T	C (12)	T (270)	synonymous	S	S (12)	S (270)
115	1648934	CFF8240_1681		tRNA-Leu		C	A (12)	C (270)	non-synonymous
116	1655739	CFF8240_1692	clpP	ATP-dependent Clp protease, proteolytic subunit ClpP	ABK81806.1	G	A (12)	G (270)	synonymous	S	S (12)	S (270)
117	1675932	CFF8240_1715		TM2	ABK83344.1	G	T (12)	G (270)	non-synonymous	N	K (12)	N (270)
118	1713404	CFF8240_1754	pyrG	CTP synthase	ABK82814.1	G	A (12)	G (270)	non-synonymous	G	D (12)	G (270)
119	1713879	CFF8240_1754	pyrG	CTP synthase	ABK82814.1	G	A (12)	G (270)	synonymous	L	L (12)	L (270)
120	1713954	CFF8240_1754	pyrG	CTP synthase	ABK82814.1	T	C (12)	T (270)	synonymous	S	S (12)	S (270)
121	1723091	CFF8240_1762		ferrichrome transport ATP-binding protein FhuC	ABK82343.1	G	A (12)	G (270)	non-synonymous	S	N (12)	S (270)
122	1723440	CFF8240_1762		ferrichrome transport ATP-binding protein FhuC	ABK82343.1	G	A (12)	G (270)	synonymous	E	E (12)	E (270)
123	1723811	CFF8240_1762		ferrichrome transport ATP-binding protein FhuC	ABK82343.1	T	G (12)	T (270)	non-synonymous	F	C (12)	F (270)
124	1727308	CFF8240_1768		putative periplasmic protein	ABK82135.1	A	G (12)	A (270)	non-synonymous	N	S (12)	N (270)
125	1733787	CFF8240_1774	purM	phosphoribosylformylglycinamidine cyclo-ligase	ABK82618.1	C	T (12)	C (270)	synonymous	N	N (12)	N (270)
126	1740514	CFF8240_1783		protein-export membrane protein	ABK82589.1	T	C (12)	T (270)	non-synonymous	T	A (12)	T (270)
	Clade 6
	Abs. Position	Target	Gene	Product	Protein_id	Ref.-Seq.	Target-Genomes (17)	Nontarget-Genomes (265)	Effect to Ref.-Seq. (Majority Target-Genomes)	Ref.-Seq. AA	Target-Genomes AA	Nontarget-Genomes AA
1	503674	CFF8240_0500		thiredoxin	ABK81808.1	C	T (17)	C (265)	non-synonymous	M	I (17)	M (265)
2	855576	CFF8240_0850		S4 domain protein	ABK81878.1	C	T (17)	C (265)	synonymous	S	S (17)	S (265)
3	1452364	CFF8240_1473	lepA	GTP-binding protein LepA	ABK83285.1	A	G (17)	A (265)	synonymous	P	P (17)	P (265)
4	1599311	CFF8240_1633		FlmA	ABK82147.1	A	G (17)	A (265)	non-synonymous	T	A (17)	T (265)
5	1732658	CFF8240_1773		endoribonuclease L-PSP, putative	ABK82793.1	G	A (17)	G (265)	synonymous	T	T (17)	T (265)
	Clade 7
	Abs. Position	Target	Gene	Product	Protein_id	Ref.-Seq.	Target-Genomes (42)	Nontarget-Genomes (240)	Effect to Ref.-Seq. (Majority Target-Genomes)	Ref.-Seq. AA	Target-Genomes AA	Nontarget-Genomes AA
1	25957	CFF8240_0023		conserved hypothetical protein	ABK82422.1	C	T (42)	C (240)	synonymous	D	D (42)	D (240)
2	27669	CFF8240_0026		cytolethal distending toxin	ABK81971.1	G	A (42)	G (240)	synonymous	V	V (42)	V (240)
3	33013	CFF8240_0032		superoxide dismutase(Fe)	ABK82397.1	G	A (42)	G (240)	non-synonymous	G	S (42)	G (240)
4	38680	CFF8240_0044	rplN	ribosomal protein L14	ABK82847.1	A	G (42)	A (240)	synonymous	P	P (42)	P (240)
5	47840	CFF8240_0061		NifU family protein	ABK83096.1	A	G (42)	A (240)	synonymous	L	L (42)	L (240)
6	54084	CFF8240_0068		geranyltranstransferase	ABK83222.1	G	T (42)	G (240)	non-synonymous	D	Y (42)	D (240)
7	80792	CFF8240_0100	flgK	flagellar hook-associated protein FlgK	ABK82321.1	T	C (42)	T (240)	synonymous	S	S (42)	S (240)
8	90434	CFF8240_0108		conserved hypothetical protein	ABK82253.1	C	T (42)	C (240)	synonymous	R	R (42)	R (240)
9	141186	CFF8240_0158		NADH-quinone oxidoreductase chain b	ABK82478.1	C	T (42)	C (240)	synonymous	S	S (42)	S (240)
10	142867	CFF8240_0159		NADH-quinone oxidoreductase chain c/d	ABK82000.1	G	A (42)	G (240)	synonymous	P	P (42)	P (240)
11	159837	CFF8240_0177		sodium/hydrogen exchanger family protein	ABK82523.1	A	G (42)	A (240)	synonymous	S	S (42)	S (240)
12	160089	CFF8240_0177		sodium/hydrogen exchanger family protein	ABK82523.1	C	T (42)	C (240)	synonymous	G	G (42)	G (240)
13	162398	CFF8240_0179	cysQ	3(2),5-bisphosphate nucleotidase	ABK82830.1	A	G (42)	A (240)	synonymous	K	K (42)	K (240)
14	176537	CFF8240_0191		hypothetical protein	ABK81816.1	C	T (42)	C (240)	non-synonymous	A	T (42)	A (240)
15	176948	CFF8240_0192		molybdopterin converting factor, subunit 2	ABK82653.1	G	A (42)	G (240)	synonymous	G	G (42)	G (240)
16	187706	CFF8240_0208		hypothetical protein	ABK83049.1	G	T (42)	G (240)	non-synonymous	E	D (42)	E (240)
17	201714	CFF8240_0222		radical SAM domain protein	ABK82016.1	G	A (42)	G (240)	synonymous	V	V (42)	V (240)
18	240024	CFF8240_0265		flagellar assembly protein	ABK82698.1	G	A (42)	G (240)	synonymous	S	S (42)	S (240)
19	322590	CFF8240_0352	trpF	N-(5'phosphoribosyl)anthranilate isomerase	ABK82929.1	C	T (42)	C (240)	synonymous	I	I (42)	I (240)
20	340752	CFF8240_0369		tRNA synthetase, class II	ABK82157.1	C	T (42)	C (240)	synonymous	G	G (42)	G (240)
21	343588	CFF8240_0373		conserved hypothetical protein	ABK82476.1	C	T (42)	C (240)	non-synonymous	S	L (42)	S (240)
22	357673	CFF8240_0387	rplM	ribosomal protein L13	ABK83195.1	C	T (42)	C (240)	synonymous	L	L (42)	L (240)
23	360620	CFF8240_0391		phosphoglycolate phosphatase	ABK81909.1	T	C (42)	T (240)	synonymous	L	L (42)	L (240)
24	360652	CFF8240_0391		phosphoglycolate phosphatase	ABK81909.1	T	C (42)	T (240)	non-synonymous	V	A (42)	V (240)
25	372278	CFF8240_0400		ABC transporter, hydrophobic amino acid uptake transporter (haat) family, permease protein	ABK81747.1	C	A (42)	C (240)	non-synonymous	H	N (42)	H (240)
26	374198	CFF8240_0402		high affinity branched-chain amino acid ABC transporter, ATP-binding protein	ABK82267.1	A	G (42)	A (240)	synonymous	L	L (42)	L (240)
27	392107	CFF8240_0417	lgt	prolipoprotein diacylglyceryl transferase	ABK82976.1	G	A (42)	G (240)	synonymous	S	S (42)	S (240)
28	399065	CFF8240_0424		conserved hypothetical protein	ABK81969.1	C	A (42)	C (240)	synonymous	T	T (42)	T (240)
29	399425	CFF8240_0424		conserved hypothetical protein	ABK81969.1	C	T (42)	C (240)	synonymous	T	T (42)	T (240)
30	460737	CFF8240_0468		conserved hypothetical protein	ABK82580.1	A	C (42)	A (240)	synonymous	A	A (42)	A (240)
31	730072	CFF8240_0723		AfeB	ABK81709.1	A	G (42)	A (240)	synonymous	L	L (42)	L (240)
32	839059	CFF8240_0828		conserved hypothetical protein	ABK81924.1	G	A (42)	G (240)	non-synonymous	P	S (42)	P (240)
33	839156	CFF8240_0828		conserved hypothetical protein	ABK81924.1	C	T (42)	C (240)	synonymous	L	L (42)	L (240)
34	885169	CFF8240_0877	metE	5-methyltetrahydropteroyltriglutamate-- homocysteine S-methyltransferase	ABK82215.1	C	T (42)	C (240)	synonymous	F	F (42)	F (240)
35	906884	CFF8240_0900		flavodoxin	ABK83398.1	A	G (42)	A (240)	synonymous	T	T (42)	T (240)
36	913083	CFF8240_0910	sucD	succinyl-CoA synthetase, alpha subunit	ABK81724.1	C	T (42)	C (240)	non-synonymous	G	D (42)	G (240)
37	913391	CFF8240_0910	sucD	succinyl-CoA synthetase, alpha subunit	ABK81724.1	G	A (42)	G (240)	synonymous	G	G (42)	G (240)
38	913507	CFF8240_0910	sucD	succinyl-CoA synthetase, alpha subunit	ABK81724.1	C	A (42)	C (240)	non-synonymous	D	Y (42)	D (240)
39	970528	CFF8240_0967		ABC transporter ATP-binding protein	ABK82812.1	G	A (42)	G (240)	non-synonymous	S	N (42)	S (240)
40	986465	CFF8240_0983	ispG	4-hydroxy-3-methylbut-2-en-1-yl diphosphate synthase	ABK82969.1	C	A (42)	C (240)	non-synonymous	E	D (42)	E (240)
41	1020026	CFF8240_1015	rsc	GatB/Yqey family protein	ABK82416.1	G	A (42)	G (240)	synonymous	S	S (42)	S (240)
42	1020394	CFF8240_1016		phosphatase, Ppx/GppA family	ABK82995.1	G	T (42)	G (238)/A (2)	synonymous	I	I (42)	I (240)
43	1020757	CFF8240_1016		phosphatase, Ppx/GppA family	ABK82995.1	G	A (42)	G (240)	synonymous	C	C (42)	C (240)
44	1022392	CFF8240_1018		conserved hypothetical protein	ABK83234.1	G	A (42)	G (240)	synonymous	S	S (42)	S (240)
45	1062593	CFF8240_1061		conserved hypothetical protein	ABK83396.1	C	T (42)	C (240)	synonymous	Q	Q (42)	Q (240)
46	1095903	CFF8240_1097	rpsO	ribosomal protein S15	ABK82176.1	A	G (42)	A (240)	synonymous	T	T (42)	T (240)
47	1101298	CFF8240_1104		conserved hypothetical protein	ABK82041.1	T	C (42)	T (240)	non-synonymous	K	R (42)	K (240)
48	1105772	CFF8240_1111	rrmJ	ribosomal RNA large subunit methyltransferase J	ABK83278.1	G	A (42)	G (240)	synonymous	S	S (42)	S (240)
49	1108914	CFF8240_1114		DNA polymerase III subunit delta	ABK82177.1	C	T (42)	C (240)	synonymous	Q	Q (42)	Q (240)
50	1135282	CFF8240_1144	cvpA	CvpA family protein	ABK81821.1	G	A (42)	G (240)	synonymous	S	S (42)	S (240)
51	1146062	CFF8240_1159		quinol dehydrogenase membrane component	ABK82350.1	A	G (42)	A (240)	synonymous	S	S (42)	S (240)
52	1216898	CFF8240_1234		thiamine-phosphate pyrophosphorylase	ABK81976.1	G	A (42)	G (240)	synonymous	A	A (42)	A (240)
53	1216961	CFF8240_1234		thiamine-phosphate pyrophosphorylase	ABK81976.1	A	G (42)	A (240)	synonymous	K	K (42)	K (240)
54	1262690	CFF8240_1270		protein YhbP	ABK82128.1	C	A (42)	C (240)	non-synonymous	D	Y (42)	D (240)
55	1274030	CFF8240_1283		hypothetical protein	ABK82181.1	C	A (42)	C (240)	non-synonymous	R	I (42)	R (240)
56	1274146	CFF8240_1283		hypothetical protein	ABK82181.1	T	C (42)	T (240)	synonymous	R	R (42)	R (240)
57	1277216	CFF8240_1289		putative periplasmic ATP/GTP-binding protein	ABK82845.1	C	T (42)	C (240)	synonymous	G	G (42)	G (240)
58	1277308	CFF8240_1289		putative periplasmic ATP/GTP-binding protein	ABK82845.1	C	T (42)	C (240)	non-synonymous	T	I (42)	T (240)
59	1318218	CFF8240_1334	ribH	6,7-dimethyl-8-ribityllumazine synthase	ABK81798.1	G	A (42)	G (240)	synonymous	S	S (42)	S (240)
60	1332698	CFF8240_1348	prmA	ribosomal protein L11 methyltransferase	ABK82421.1	C	A (42)	C (240)	non-synonymous	A	S (42)	A (240)
61	1343867	CFF8240_1361	fabG	3-oxoacyl-(acyl-carrier-protein) reductase	ABK82180.1	C	T (42)	C (240)	non-synonymous	A	V (42)	A (240)
62	1343931	CFF8240_1361	fabG	3-oxoacyl-(acyl-carrier-protein) reductase	ABK82180.1	A	G (42)	A (240)	synonymous	A	A (42)	A (240)
63	1344105	CFF8240_1361	fabG	3-oxoacyl-(acyl-carrier-protein) reductase	ABK82180.1	C	T (42)	C (240)	synonymous	S	S (42)	S (240)
64	1378041	CFF8240_1394		hypothetical protein	ABK82544.1	G	A (42)	G (240)	synonymous	V	V (42)	V (240)
65	1427763	CFF8240_1442	rpsB	ribosomal protein S2	ABK82535.1	A	G (42)	A (240)	synonymous	D	D (42)	D (240)
66	1451911	CFF8240_1472		conserved domain protein	ABK82390.1	G	T (42)	G (240)	synonymous	I	I (42)	I (240)
67	1463943	CFF8240_1486	gltD	glutamate synthase, small subunit	ABK82284.1	T	C (42)	T (240)	non-synonymous	S	G (42)	S (240)
68	1484847	CFF8240_1504		chlorohydrolase	ABK82676.1	G	A (42)	G (240)	non-synonymous	T	I (42)	T (240)
69	1485266	CFF8240_1504		chlorohydrolase	ABK82676.1	T	C (42)	T (240)	non-synonymous	I	M (42)	I (240)
70	1485370	CFF8240_1504		chlorohydrolase	ABK82676.1	G	A (42)	G (240)	synonymous	L	L (42)	L (240)
71	1559774	CFF8240_1590		methyltransferase	ABK82883.1	C	T (42)	C (240)	synonymous	L	L (42)	L (240)
72	1675347	CFF8240_1714		transmembrane protein	ABK82578.1	A	T (42)	A (240)	non-synonymous	H	Q (42)	H (240)
73	1713195	CFF8240_1754	pyrG	CTP synthase	ABK82814.1	C	A (42)	C (240)	synonymous	T	T (42)	T (240)
	Clade 8
	Abs. Position	Target	Gene	Product	Note	Protein_id	Ref.-Seq.	Target-Genomes (2)	Nontarget-Genomes (280)	Effect to Ref.-Seq. (Majority Target-Genomes)	Ref.-Seq. AA	Target-Genomes AA
1	6305	CFF8240_0005	queF	7-cyano-7-deazaguanine reductase	ABK83052.1	A	G (2)	A (280)	synonymous	P	P (2)	P (280)
2	6428	CFF8240_0005	queF	7-cyano-7-deazaguanine reductase	ABK83052.1	C	T (2)	C (280)	synonymous	V	V (2)	V (280)
3	6449	CFF8240_0005	queF	7-cyano-7-deazaguanine reductase	ABK83052.1	A	G (2)	A (280)	synonymous	K	K (2)	K (280)
4	6548	CFF8240_0005	queF	7-cyano-7-deazaguanine reductase	ABK83052.1	A	G (2)	A (280)	synonymous	L	L (2)	L (280)
5	6551	CFF8240_0005	queF	7-cyano-7-deazaguanine reductase	ABK83052.1	C	T (2)	C (280)	synonymous	R	R (2)	R (280)
6	6554	CFF8240_0005	queF	7-cyano-7-deazaguanine reductase	ABK83052.1	A	C (2)	A (280)	synonymous	V	V (2)	V (280)
7	6584	CFF8240_0005	queF	7-cyano-7-deazaguanine reductase	ABK83052.1	G	T (2)	G (280)	synonymous	V	V (2)	V (280)
8	19358	CFF8240_0018		ferric cations import ATP-binding protein FbpC 1	ABK81905.1	T	C (2)	T (280)	synonymous	S	S (2)	S (280)
9	19373	CFF8240_0018		ferric cations import ATP-binding protein FbpC 1	ABK81905.1	G	A (2)	G (280)	synonymous	E	E (2)	E (280)
10	19379	CFF8240_0018		ferric cations import ATP-binding protein FbpC 1	ABK81905.1	G	T (2)	G (280)	synonymous	L	L (2)	L (280)
11	19454	CFF8240_0018		ferric cations import ATP-binding protein FbpC 1	ABK81905.1	C	T (2)	C (280)	synonymous	G	G (2)	G (280)
12	19469	CFF8240_0018		ferric cations import ATP-binding protein FbpC 1	ABK81905.1	T	C (2)	T (280)	synonymous	L	L (2)	L (280)
13	19658	CFF8240_0018		ferric cations import ATP-binding protein FbpC 1	ABK81905.1	G	T (2)	G (280)	non-synonymous	E	D (2)	E (280)
14	19730	CFF8240_0018		ferric cations import ATP-binding protein FbpC 1	ABK81905.1	A	G (2)	A (280)	synonymous	A	A (2)	A (280)
15	19736	CFF8240_0018		ferric cations import ATP-binding protein FbpC 1	ABK81905.1	G	A (2)	G (280)	synonymous	E	E (2)	E (280)
16	19781	CFF8240_0018		ferric cations import ATP-binding protein FbpC 1	ABK81905.1	A	G (2)	A (280)	synonymous	S	S (2)	S (280)
17	19817	CFF8240_0018		ferric cations import ATP-binding protein FbpC 1	ABK81905.1	T	G (2)	T (280)	synonymous	A	A (2)	A (280)
18	19901	CFF8240_0018		ferric cations import ATP-binding protein FbpC 1	ABK81905.1	C	T (2)	C (280)	synonymous	L	L (2)	L (280)
19	19909	CFF8240_0018		ferric cations import ATP-binding protein FbpC 1	ABK81905.1	G	A (2)	G (280)	non-synonymous	R	K (2)	R (280)
20	19913	CFF8240_0018		ferric cations import ATP-binding protein FbpC 1	ABK81905.1	T	C (2)	T (280)	synonymous	G	G (2)	G (280)
21	20005	CFF8240_0018		ferric cations import ATP-binding protein FbpC 1	ABK81905.1	C	A (2)	C (280)	non-synonymous	T	N (2)	T (280)
22	20012	CFF8240_0018		ferric cations import ATP-binding protein FbpC 1	ABK81905.1	C	T (2)	C (280)	synonymous	D	D (2)	D (280)
23	20030	CFF8240_0018		ferric cations import ATP-binding protein FbpC 1	ABK81905.1	A	G (2)	A (280)	synonymous	P	P (2)	P (280)
24	20053	CFF8240_0018		ferric cations import ATP-binding protein FbpC 1	ABK81905.1	A	G (2)	A (280)	non-synonymous	E	G (2)	E (280)
25	20150	CFF8240_0018		ferric cations import ATP-binding protein FbpC 1	ABK81905.1	A	G (2)	A (280)	synonymous	K	K (2)	K (280)
26	20165	CFF8240_0018		ferric cations import ATP-binding protein FbpC 1	ABK81905.1	T	C (2)	T (280)	synonymous	F	F (2)	F (280)
27	21011	CFF8240_0020		cation efflux family protein	ABK81916.1	C	T (2)	C (280)	non-synonymous	R	Q (2)	R (280)
28	21066	CFF8240_0020		cation efflux family protein	ABK81916.1	G	T (2)	G (280)	non-synonymous	L	I (2)	L (280)
29	21127	CFF8240_0020		cation efflux family protein	ABK81916.1	A	G (2)	A (280)	synonymous	A	A (2)	A (280)
30	21178	CFF8240_0020		cation efflux family protein	ABK81916.1	C	T (2)	C (280)	synonymous	V	V (2)	V (280)
31	21235	CFF8240_0020		cation efflux family protein	ABK81916.1	A	C (2)	A (280)	synonymous	P	P (2)	P (280)
32	21388	CFF8240_0020		cation efflux family protein	ABK81916.1	A	G (2)	A (280)	synonymous	S	S (2)	S (280)
33	21634	CFF8240_0020		cation efflux family protein	ABK81916.1	G	A (2)	G (280)	synonymous	Y	Y (2)	Y (280)
34	21745	CFF8240_0020		cation efflux family protein	ABK81916.1	C	T (2)	C (280)	synonymous	A	A (2)	A (280)
35	25945	CFF8240_0023		conserved hypothetical protein	ABK82422.1	C	A (2)	C (280)	synonymous	A	A (2)	A (280)
36	26144	CFF8240_0024		anaerobic ribonucleoside-triphosphate reductase activating protein	ABK83376.1	C	T (2)	C (280)	non-synonymous	A	V (2)	A (280)
37	26274	CFF8240_0024		anaerobic ribonucleoside-triphosphate reductase activating protein	ABK83376.1	T	C (2)	T (280)	synonymous	S	S (2)	S (280)
38	26418	CFF8240_0024		anaerobic ribonucleoside-triphosphate reductase activating protein	ABK83376.1	C	T (2)	C (280)	synonymous	I	I (2)	I (280)
39	26430	CFF8240_0024		anaerobic ribonucleoside-triphosphate reductase activating protein	ABK83376.1	A	G (2)	A (280)	synonymous	S	S (2)	S (280)
40	26467	CFF8240_0024		anaerobic ribonucleoside-triphosphate reductase activating protein	ABK83376.1	A	G (2)	A (280)	non-synonymous	I	V (2)	I (280)
41	26475	CFF8240_0024		anaerobic ribonucleoside-triphosphate reductase activating protein	ABK83376.1	G	A (2)	G (280)	synonymous	A	A (2)	A (280)
42	26477	CFF8240_0024		anaerobic ribonucleoside-triphosphate reductase activating protein	ABK83376.1	C	T (2)	C (280)	non-synonymous	S	L (2)	S (280)
43	26478	CFF8240_0024		anaerobic ribonucleoside-triphosphate reductase activating protein	ABK83376.1	G	A (2)	G (280)	synonymous	S	S (2)	S (280)
44	26531	CFF8240_0024		anaerobic ribonucleoside-triphosphate reductase activating protein	ABK83376.1	T	C (2)	T (280)	non-synonymous	V	A (2)	V (280)
45	26566	CFF8240_0024		anaerobic ribonucleoside-triphosphate reductase activating protein	ABK83376.1	A	C (2)	A (280)	non-synonymous	M	L (2)	M (280)
46	26659	CFF8240_0024		anaerobic ribonucleoside-triphosphate reductase activating protein	ABK83376.1	T	C (2)	T (280)	synonymous	L	L (2)	L (280)
47	26706	CFF8240_0024		anaerobic ribonucleoside-triphosphate reductase activating protein	ABK83376.1	G	T (2)	G (280)	non-synonymous	K	N (2)	K (280)
48	26747	CFF8240_0024		anaerobic ribonucleoside-triphosphate reductase activating protein	ABK83376.1	G	A (2)	G (280)	synonymous	*	* (2)	* (280)
49	26827	CFF8240_0025		cytolethal distending toxin A/C family	ABK82190.1	C	A (2)	C (280)	synonymous	P	P (2)	P (280)
50	26875	CFF8240_0025		cytolethal distending toxin A/C family	ABK82190.1	T	C (2)	T (280)	synonymous	L	L (2)	L (280)
51	26887	CFF8240_0025		cytolethal distending toxin A/C family	ABK82190.1	T	C (2)	T (280)	synonymous	V	V (2)	V (280)
52	26917	CFF8240_0025		cytolethal distending toxin A/C family	ABK82190.1	G	A (2)	G (280)	synonymous	N	N (2)	N (280)
53	26935	CFF8240_0025		cytolethal distending toxin A/C family	ABK82190.1	T	G (2)	T (280)	synonymous	G	G (2)	G (280)
54	26962	CFF8240_0025		cytolethal distending toxin A/C family	ABK82190.1	T	G (2)	T (280)	synonymous	L	L (2)	L (280)
55	27259	CFF8240_0025		cytolethal distending toxin A/C family	ABK82190.1	T	C (2)	T (280)	synonymous	A	A (2)	A (280)
56	27283	CFF8240_0025		cytolethal distending toxin A/C family	ABK82190.1	G	A (2)	G (280)	synonymous	T	T (2)	T (280)
57	27307	CFF8240_0025		cytolethal distending toxin A/C family	ABK82190.1	T	C (2)	T (280)	non-synonymous	I	M (2)	I (280)
58	27395	CFF8240_0026		cytolethal distending toxin	ABK81971.1	G	A (2)	G (280)	synonymous	L	L (2)	L (280)
59	27399	CFF8240_0026		cytolethal distending toxin	ABK81971.1	A	G (2)	A (280)	synonymous	T	T (2)	T (280)
60	27402	CFF8240_0026		cytolethal distending toxin	ABK81971.1	C	T (2)	C (280)	synonymous	R	R (2)	R (280)
61	27521	CFF8240_0026		cytolethal distending toxin	ABK81971.1	C	A (2)	C (270)/T (10)	non-synonymous	A	S (2)	A (270)/T (10)
62	27537	CFF8240_0026		cytolethal distending toxin	ABK81971.1	G	A (2)	G (280)	synonymous	V	V (2)	V (280)
63	27660	CFF8240_0026		cytolethal distending toxin	ABK81971.1	C	T (2)	C (280)	synonymous	P	P (2)	P (280)
64	27759	CFF8240_0026		cytolethal distending toxin	ABK81971.1	C	T (2)	C (280)	synonymous	P	P (2)	P (280)
65	27798	CFF8240_0026		cytolethal distending toxin	ABK81971.1	G	T (2)	G (280)	synonymous	I	I (2)	I (280)
66	27873	CFF8240_0026		cytolethal distending toxin	ABK81971.1	A	G (2)	A (280)	synonymous	S	S (2)	S (280)
67	27909	CFF8240_0026		cytolethal distending toxin	ABK81971.1	G	A (2)	G (280)	synonymous	G	G (2)	G (280)
68	27993	CFF8240_0026		cytolethal distending toxin	ABK81971.1	A	G (2)	A (280)	synonymous	N	N (2)	N (280)
69	28142	CFF8240_0026		cytolethal distending toxin	ABK81971.1	G	T (2)	G (280)	synonymous	R	R (2)	R (280)
70	28178	CFF8240_0027		cytolethal distending toxin A	ABK82886.1	C	T (2)	C (280)	synonymous	P	P (2)	P (280)
71	28181	CFF8240_0027		cytolethal distending toxin A	ABK82886.1	C	T (2)	C (280)	synonymous	P	P (2)	P (280)
72	28286	CFF8240_0027		cytolethal distending toxin A	ABK82886.1	C	T (2)	C (280)	synonymous	L	L (2)	L (280)
73	28589	CFF8240_0027		cytolethal distending toxin A	ABK82886.1	C	T (2)	C (280)	synonymous	V	V (2)	V (280)
74	28664	CFF8240_0027		cytolethal distending toxin A	ABK82886.1	C	T (2)	C (280)	synonymous	L	L (2)	L (280)
75	28667	CFF8240_0027		cytolethal distending toxin A	ABK82886.1	G	A (2)	G (280)	synonymous	D	D (2)	D (280)
76	28718	CFF8240_0027		cytolethal distending toxin A	ABK82886.1	C	T (2)	C (280)	non-synonymous	M	I (2)	M (280)
77	28734	CFF8240_0027		cytolethal distending toxin A	ABK82886.1	A	G (2)	A (280)	non-synonymous	V	A (2)	V (280)
78	28793	CFF8240_0027		cytolethal distending toxin A	ABK82886.1	A	G (2)	A (280)	synonymous	L	L (2)	L (280)
79	28859	CFF8240_0027		cytolethal distending toxin A	ABK82886.1	T	A (2)	T (280)	synonymous	P	P (2)	P (280)
80	28907	CFF8240_0027		cytolethal distending toxin A	ABK82886.1	A	G (2)	A (280)	synonymous	S	S (2)	S (280)
81	29369	CFF8240_0028		putative transformation system protein	ABK81790.1	G	A (2)	G (280)	synonymous	S	S (2)	S (280)
82	29425	CFF8240_0028		putative transformation system protein	ABK81790.1	G	T (2)	G (280)	non-synonymous	L	I (2)	L (280)
83	29438	CFF8240_0028		putative transformation system protein	ABK81790.1	G	A (2)	G (280)	synonymous	C	C (2)	C (280)
84	29456	CFF8240_0028		putative transformation system protein	ABK81790.1	G	A (2)	G (280)	synonymous	I	I (2)	I (280)
85	29493	CFF8240_0028		putative transformation system protein	ABK81790.1	G	A (2)	G (280)	non-synonymous	T	M (2)	T (280)
86	29564	CFF8240_0028		putative transformation system protein	ABK81790.1	C	T (2)	C (280)	synonymous	E	E (2)	E (280)
87	29566	CFF8240_0028		putative transformation system protein	ABK81790.1	C	T (2)	C (280)	non-synonymous	E	K (2)	E (280)
88	29584	CFF8240_0028		putative transformation system protein	ABK81790.1	A	T (2)	A (280)	non-synonymous	S	T (2)	S (280)
89	29604	CFF8240_0028		putative transformation system protein	ABK81790.1	C	A (2)	C (280)	non-synonymous	R	I (2)	R (280)
90	29618	CFF8240_0028		putative transformation system protein	ABK81790.1	A	G (2)	A (280)	synonymous	S	S (2)	S (280)
91	29687	CFF8240_0028		putative transformation system protein	ABK81790.1	T	G (2)	T (280)	synonymous	I	I (2)	I (280)
92	29735	CFF8240_0028		putative transformation system protein	ABK81790.1	G	A (2)	G (280)	synonymous	A	A (2)	A (280)
93	29744	CFF8240_0028		putative transformation system protein	ABK81790.1	T	C (2)	T (280)	synonymous	R	R (2)	R (280)
94	29768	CFF8240_0028		putative transformation system protein	ABK81790.1	A	G (2)	A (280)	synonymous	S	S (2)	S (280)
95	29770	CFF8240_0028		putative transformation system protein	ABK81790.1	T	C (2)	T (280)	non-synonymous	S	G (2)	S (280)
96	32556	CFF8240_0032		superoxide dismutase(Fe)	ABK82397.1	C	T (2)	C (280)	synonymous	N	N (2)	N (280)
97	32730	CFF8240_0032		superoxide dismutase(Fe)	ABK82397.1	C	T (2)	C (280)	synonymous	F	F (2)	F (280)
98	32732	CFF8240_0032		superoxide dismutase(Fe)	ABK82397.1	C	T (2)	C (280)	non-synonymous	A	V (2)	A (280)
99	32775	CFF8240_0032		superoxide dismutase(Fe)	ABK82397.1	C	T (2)	C (280)	synonymous	F	F (2)	F (280)
100	33024	CFF8240_0032		superoxide dismutase(Fe)	ABK82397.1	G	A (2)	G (280)	synonymous	S	S (2)	S (280)
101	33587	CFF8240_0033	rpsJ	ribosomal protein S10	ABK82777.1	C	T (2)	C (280)	synonymous	H	H (2)	H (280)
102	33617	CFF8240_0033	rpsJ	ribosomal protein S10	ABK82777.1	C	T (2)	C (280)	synonymous	I	I (2)	I (280)
103	36261	CFF8240_0038	rpsS	ribosomal protein S19	ABK81869.1	T	C (2)	T (280)	synonymous	A	A (2)	A (280)
104	36352	CFF8240_0038	rpsS	ribosomal protein S19	ABK81869.1	G	A (2)	G (280)	non-synonymous	G	S (2)	G (280)
105	37243	CFF8240_0040	rpsC	ribosomal protein S3	ABK81947.1	T	C (2)	T (280)	synonymous	A	A (2)	A (280)
106	37492	CFF8240_0040	rpsC	ribosomal protein S3	ABK81947.1	T	C (2)	T (280)	synonymous	R	R (2)	R (280)
107	37629	CFF8240_0041	rplP	ribosomal protein L16	ABK82850.1	C	T (2)	C (280)	synonymous	A	A (2)	A (280)
108	38059	CFF8240_0042	rpmC	ribosomal protein L29	ABK82084.1	G	A (2)	G (280)	synonymous	E	E (2)	E (280)
109	40021	CFF8240_0048	rpsH	ribosomal protein S8	ABK83415.1	C	T (2)	C (280)	synonymous	Y	Y (2)	Y (280)
110	40045	CFF8240_0048	rpsH	ribosomal protein S8	ABK83415.1	C	T (2)	C (280)	synonymous	S	S (2)	S (280)
111	40093	CFF8240_0048	rpsH	ribosomal protein S8	ABK83415.1	C	T (2)	C (280)	synonymous	G	G (2)	G (280)
112	40108	CFF8240_0048	rpsH	ribosomal protein S8	ABK83415.1	A	G (2)	A (280)	synonymous	T	T (2)	T (280)
113	40406	CFF8240_0049		50S ribosomal protein L6	ABK82725.1	C	T (2)	C (280)	synonymous	G	G (2)	G (280)
114	40454	CFF8240_0049		50S ribosomal protein L6	ABK82725.1	G	A (2)	G (280)	synonymous	A	A (2)	A (280)
115	40514	CFF8240_0049		50S ribosomal protein L6	ABK82725.1	C	G (2)	C (280)	synonymous	V	V (2)	V (280)
116	40739	CFF8240_0049		50S ribosomal protein L6	ABK82725.1	C	T (2)	C (280)	synonymous	R	R (2)	R (280)
117	41650	CFF8240_0052	rplO	ribosomal protein L15	ABK81863.1	C	T (2)	C (280)	synonymous	R	R (2)	R (280)
118	41710	CFF8240_0052	rplO	ribosomal protein L15	ABK81863.1	C	T (2)	C (280)	synonymous	G	G (2)	G (280)
119	41839	CFF8240_0052	rplO	ribosomal protein L15	ABK81863.1	C	T (2)	C (280)	synonymous	N	N (2)	N (280)
120	41950	CFF8240_0052	rplO	ribosomal protein L15	ABK81863.1	T	C (2)	T (280)	synonymous	G	G (2)	G (280)
121	42192	CFF8240_0053		preprotein translocase, SecY subunit	ABK82027.1	G	A (2)	G (280)	synonymous	L	L (2)	L (280)
122	42258	CFF8240_0053		preprotein translocase, SecY subunit	ABK82027.1	C	T (2)	C (280)	synonymous	A	A (2)	A (280)
123	42268	CFF8240_0053		preprotein translocase, SecY subunit	ABK82027.1	A	G (2)	A (280)	non-synonymous	T	A (2)	T (280)
124	42303	CFF8240_0053		preprotein translocase, SecY subunit	ABK82027.1	G	A (2)	G (280)	non-synonymous	M	I (2)	M (280)
125	42369	CFF8240_0053		preprotein translocase, SecY subunit	ABK82027.1	G	A (2)	G (280)	synonymous	V	V (2)	V (280)
126	42398	CFF8240_0053		preprotein translocase, SecY subunit	ABK82027.1	G	T (2)	G (280)	non-synonymous	R	L (2)	R (280)
127	42399	CFF8240_0053		preprotein translocase, SecY subunit	ABK82027.1	A	G (2)	A (280)	synonymous	R	R (2)	R (280)
128	42525	CFF8240_0053		preprotein translocase, SecY subunit	ABK82027.1	C	T (2)	C (280)	synonymous	N	N (2)	N (280)
129	42714	CFF8240_0053		preprotein translocase, SecY subunit	ABK82027.1	C	T (2)	C (280)	synonymous	Y	Y (2)	Y (280)
130	42834	CFF8240_0053		preprotein translocase, SecY subunit	ABK82027.1	C	T (2)	C (280)	synonymous	G	G (2)	G (280)
131	43179	CFF8240_0053		preprotein translocase, SecY subunit	ABK82027.1	T	C (2)	T (280)	synonymous	L	L (2)	L (280)
132	43197	CFF8240_0053		preprotein translocase, SecY subunit	ABK82027.1	G	A (2)	G (280)	synonymous	A	A (2)	A (280)
133	43203	CFF8240_0053		preprotein translocase, SecY subunit	ABK82027.1	C	T (2)	C (280)	synonymous	D	D (2)	D (280)
134	43215	CFF8240_0053		preprotein translocase, SecY subunit	ABK82027.1	A	G (2)	A (280)	synonymous	K	K (2)	K (280)
135	43218	CFF8240_0053		preprotein translocase, SecY subunit	ABK82027.1	A	C (2)	A (280)	synonymous	I	I (2)	I (280)
136	43221	CFF8240_0053		preprotein translocase, SecY subunit	ABK82027.1	G	A (2)	G (280)	synonymous	E	E (2)	E (280)
137	43233	CFF8240_0053		preprotein translocase, SecY subunit	ABK82027.1	C	T (2)	C (280)	synonymous	Y	Y (2)	Y (280)
138	43239	CFF8240_0053		preprotein translocase, SecY subunit	ABK82027.1	T	C (2)	T (280)	synonymous	N	N (2)	N (280)
139	43251	CFF8240_0053		preprotein translocase, SecY subunit	ABK82027.1	A	G (2)	A (280)	synonymous	T	T (2)	T (280)
140	43252	CFF8240_0053		preprotein translocase, SecY subunit	ABK82027.1	T	C (2)	T (280)	synonymous	L	L (2)	L (280)
141	43257	CFF8240_0053		preprotein translocase, SecY subunit	ABK82027.1	T	C (2)	T (280)	synonymous	S	S (2)	S (280)
142	43279	CFF8240_0054	map	methionine aminopeptidase, type I	ABK82798.1	G	A (2)	G (280)	synonymous	G	G (2)	G (280)
143	43387	CFF8240_0054	map	methionine aminopeptidase, type I	ABK82798.1	G	A (2)	G (280)	synonymous	L	L (2)	L (280)
144	43498	CFF8240_0054	map	methionine aminopeptidase, type I	ABK82798.1	G	T (2)	G (280)	synonymous	V	V (2)	V (280)
145	43639	CFF8240_0054	map	methionine aminopeptidase, type I	ABK82798.1	T	C (2)	T (280)	synonymous	A	A (2)	A (280)
146	43712	CFF8240_0054	map	methionine aminopeptidase, type I	ABK82798.1	A	G (2)	A (280)	non-synonymous	I	V (2)	I (280)
147	43879	CFF8240_0054	map	methionine aminopeptidase, type I	ABK82798.1	T	C (2)	T (280)	synonymous	F	F (2)	F (280)
148	43909	CFF8240_0054	map	methionine aminopeptidase, type I	ABK82798.1	C	T (2)	C (280)	synonymous	D	D (2)	D (280)
149	48044	CFF8240_0061		NifU family protein	ABK83096.1	T	A (2)	T (280)	synonymous	V	V (2)	V (280)
150	49908	CFF8240_0064	panD	aspartate 1-decarboxylase	ABK82082.1	G	C (2)	G (280)	non-synonymous	E	Q (2)	E (280)
151	49996	CFF8240_0064	panD	aspartate 1-decarboxylase	ABK82082.1	G	A (2)	G (280)	non-synonymous	R	K (2)	R (280)
152	50060	CFF8240_0064	panD	aspartate 1-decarboxylase	ABK82082.1	T	C (2)	T (280)	synonymous	G	G (2)	G (280)
153	50102	CFF8240_0064	panD	aspartate 1-decarboxylase	ABK82082.1	T	C (2)	T (280)	synonymous	G	G (2)	G (280)
154	50159	CFF8240_0064	panD	aspartate 1-decarboxylase	ABK82082.1	C	A (2)	C (280)	synonymous	I	I (2)	I (280)
155	52625	CFF8240_0066		conserved hypothetical protein	ABK81912.1	T	C (2)	T (280)	synonymous	D	D (2)	D (280)
156	52722	CFF8240_0066		conserved hypothetical protein	ABK81912.1	G	A (2)	G (280)	non-synonymous	A	T (2)	A (280)
157	53948	CFF8240_0068		geranyltranstransferase	ABK83222.1	A	G (2)	A (280)	synonymous	R	R (2)	R (280)
158	54039	CFF8240_0068		geranyltranstransferase	ABK83222.1	A	G (2)	A (280)	non-synonymous	T	A (2)	T (280)
159	54137	CFF8240_0068		geranyltranstransferase	ABK83222.1	G	A (2)	G (280)	synonymous	A	A (2)	A (280)
160	54203	CFF8240_0068		geranyltranstransferase	ABK83222.1	C	T (2)	C (280)	synonymous	A	A (2)	A (280)
161	54236	CFF8240_0068		geranyltranstransferase	ABK83222.1	C	T (2)	C (280)	synonymous	A	A (2)	A (280)
162	54380	CFF8240_0068		geranyltranstransferase	ABK83222.1	C	T (2)	C (280)	synonymous	A	A (2)	A (280)
163	54387	CFF8240_0068		geranyltranstransferase	ABK83222.1	T	G (2)	T (280)	non-synonymous	S	A (2)	S (280)
164	61230	CFF8240_0074	thiF	thiamine biosynthesis protein ThiF	ABK82815.1	C	T (2)	C (280)	synonymous	S	S (2)	S (280)
165	61296	CFF8240_0074	thiF	thiamine biosynthesis protein ThiF	ABK82815.1	A	G (2)	A (280)	synonymous	R	R (2)	R (280)
166	61347	CFF8240_0074	thiF	thiamine biosynthesis protein ThiF	ABK82815.1	A	G (2)	A (280)	synonymous	A	A (2)	A (280)
167	61365	CFF8240_0074	thiF	thiamine biosynthesis protein ThiF	ABK82815.1	A	G (2)	A (280)	synonymous	G	G (2)	G (280)
168	61519	CFF8240_0074	thiF	thiamine biosynthesis protein ThiF	ABK82815.1	C	T (2)	C (280)	non-synonymous	L	F (2)	L (280)
169	61578	CFF8240_0074	thiF	thiamine biosynthesis protein ThiF	ABK82815.1	G	T (2)	G (280)	synonymous	V	V (2)	V (280)
170	61707	CFF8240_0074	thiF	thiamine biosynthesis protein ThiF	ABK82815.1	A	G (2)	A (280)	synonymous	R	R (2)	R (280)
171	61709	CFF8240_0074	thiF	thiamine biosynthesis protein ThiF	ABK82815.1	A	G (2)	A (280)	non-synonymous	N	S (2)	N (280)
172	61765	CFF8240_0074	thiF	thiamine biosynthesis protein ThiF	ABK82815.1	G	A (2)	G (280)	non-synonymous	V	I (2)	V (280)
173	61788	CFF8240_0074	thiF	thiamine biosynthesis protein ThiF	ABK82815.1	T	C (2)	T (280)	synonymous	N	N (2)	N (280)
174	61803	CFF8240_0074	thiF	thiamine biosynthesis protein ThiF	ABK82815.1	G	C (2)	G (280)	synonymous	P	P (2)	P (280)
175	61804	CFF8240_0074	thiF	thiamine biosynthesis protein ThiF	ABK82815.1	C	A (2)	C (280)	synonymous	R	R (2)	R (280)
176	61806	CFF8240_0074	thiF	thiamine biosynthesis protein ThiF	ABK82815.1	A	G (2)	A (280)	synonymous	R	R (2)	R (280)
177	61809	CFF8240_0074	thiF	thiamine biosynthesis protein ThiF	ABK82815.1	C	T (2)	C (280)	synonymous	V	V (2)	V (280)
178	61898	CFF8240_0075	thiG	thiazole biosynthesis protein ThiG	ABK81813.1	G	A (2)	G (280)	non-synonymous	V	I (2)	V (280)
179	62020	CFF8240_0075	thiG	thiazole biosynthesis protein ThiG	ABK81813.1	C	T (2)	C (280)	synonymous	D	D (2)	D (280)
180	62083	CFF8240_0075	thiG	thiazole biosynthesis protein ThiG	ABK81813.1	C	T (2)	C (280)	synonymous	A	A (2)	A (280)
181	62215	CFF8240_0075	thiG	thiazole biosynthesis protein ThiG	ABK81813.1	C	T (2)	C (280)	synonymous	T	T (2)	T (280)
182	62236	CFF8240_0075	thiG	thiazole biosynthesis protein ThiG	ABK81813.1	C	T (2)	C (280)	synonymous	G	G (2)	G (280)
183	62266	CFF8240_0075	thiG	thiazole biosynthesis protein ThiG	ABK81813.1	C	T (2)	C (280)	synonymous	D	D (2)	D (280)
184	62452	CFF8240_0075	thiG	thiazole biosynthesis protein ThiG	ABK81813.1	G	A (2)	G (280)	synonymous	E	E (2)	E (280)
185	64589	CFF8240_0078	galU	UTP-glucose-1-phosphate uridylyltransferase	ABK81888.1	C	T (2)	C (280)	synonymous	A	A (2)	A (280)
186	64892	CFF8240_0078	galU	UTP-glucose-1-phosphate uridylyltransferase	ABK81888.1	G	T (2)	G (280)	synonymous	A	A (2)	A (280)
187	65033	CFF8240_0078	galU	UTP-glucose-1-phosphate uridylyltransferase	ABK81888.1	G	T (2)	G (280)	synonymous	A	A (2)	A (280)
188	65069	CFF8240_0078	galU	UTP-glucose-1-phosphate uridylyltransferase	ABK81888.1	T	C (2)	T (280)	synonymous	Y	Y (2)	Y (280)
189	65084	CFF8240_0078	galU	UTP-glucose-1-phosphate uridylyltransferase	ABK81888.1	C	T (2)	C (280)	synonymous	G	G (2)	G (280)
190	65150	CFF8240_0078	galU	UTP-glucose-1-phosphate uridylyltransferase	ABK81888.1	C	T (2)	C (280)	synonymous	A	A (2)	A (280)
191	65165	CFF8240_0078	galU	UTP-glucose-1-phosphate uridylyltransferase	ABK81888.1	T	C (2)	T (280)	synonymous	A	A (2)	A (280)
192	65204	CFF8240_0078	galU	UTP-glucose-1-phosphate uridylyltransferase	ABK81888.1	G	A (2)	G (280)	synonymous	E	E (2)	E (280)
193	65219	CFF8240_0078	galU	UTP-glucose-1-phosphate uridylyltransferase	ABK81888.1	A	C (2)	A (280)	synonymous	T	T (2)	T (280)
194	65225	CFF8240_0078	galU	UTP-glucose-1-phosphate uridylyltransferase	ABK81888.1	G	T (2)	G (280)	synonymous	P	P (2)	P (280)
195	74401	CFF8240_0090		conserved hypothetical protein	ABK81839.1	T	C (2)	T (280)	synonymous	L	L (2)	L (280)
196	74612	CFF8240_0091	fliS	flagellar protein FliS	ABK82475.1	C	T (2)	C (280)	synonymous	R	R (2)	R (280)
197	74846	CFF8240_0091	fliS	flagellar protein FliS	ABK82475.1	C	T (2)	C (280)	synonymous	L	L (2)	L (280)
198	74851	CFF8240_0091	fliS	flagellar protein FliS	ABK82475.1	C	T (2)	C (280)	non-synonymous	V	I (2)	V (280)
199	74891	CFF8240_0091	fliS	flagellar protein FliS	ABK82475.1	T	G (2)	T (280)	synonymous	I	I (2)	I (280)
200	74903	CFF8240_0091	fliS	flagellar protein FliS	ABK82475.1	A	G (2)	A (280)	synonymous	N	N (2)	N (280)
201	76803	CFF8240_0093		flagellar protein FlaG	ABK82927.1	A	G (2)	A (280)	synonymous	G	G (2)	G (280)
202	76806	CFF8240_0093		flagellar protein FlaG	ABK82927.1	G	A (2)	G (280)	synonymous	V	V (2)	V (280)
203	76809	CFF8240_0093		flagellar protein FlaG	ABK82927.1	A	G (2)	A (280)	synonymous	I	I (2)	I (280)
204	76812	CFF8240_0093		flagellar protein FlaG	ABK82927.1	C	T (2)	C (280)	synonymous	E	E (2)	E (280)
205	76832	CFF8240_0093		flagellar protein FlaG	ABK82927.1	A	G (2)	A (280)	synonymous	L	L (2)	L (280)
206	76839	CFF8240_0093		flagellar protein FlaG	ABK82927.1	A	G (2)	A (280)	synonymous	I	I (2)	I (280)
207	76872	CFF8240_0093		flagellar protein FlaG	ABK82927.1	A	C (2)	A (280)	synonymous	G	G (2)	G (280)
208	76875	CFF8240_0093		flagellar protein FlaG	ABK82927.1	G	A (2)	G (280)	synonymous	S	S (2)	S (280)
209	76893	CFF8240_0093		flagellar protein FlaG	ABK82927.1	G	A (2)	G (280)	synonymous	S	S (2)	S (280)
210	76899	CFF8240_0093		flagellar protein FlaG	ABK82927.1	A	G (2)	A (280)	synonymous	Y	Y (2)	Y (280)
211	76908	CFF8240_0093		flagellar protein FlaG	ABK82927.1	G	A (2)	G (280)	synonymous	S	S (2)	S (280)
212	76911	CFF8240_0093		flagellar protein FlaG	ABK82927.1	A	G (2)	A (280)	synonymous	I	I (2)	I (280)
213	76953	CFF8240_0093		flagellar protein FlaG	ABK82927.1	C	T (2)	C (280)	synonymous	E	E (2)	E (280)
214	76955	CFF8240_0093		flagellar protein FlaG	ABK82927.1	C	G (2)	C (280)	non-synonymous	E	Q (2)	E (280)
215	76962	CFF8240_0093		flagellar protein FlaG	ABK82927.1	G	A (2)	G (280)	synonymous	D	D (2)	D (280)
216	76970	CFF8240_0093		flagellar protein FlaG	ABK82927.1	G	A (2)	G (280)	synonymous	L	L (2)	L (280)
217	76983	CFF8240_0093		flagellar protein FlaG	ABK82927.1	G	A (2)	G (280)	synonymous	D	D (2)	D (280)
218	76995	CFF8240_0093		flagellar protein FlaG	ABK82927.1	C	T (2)	C (280)	synonymous	K	K (2)	K (280)
219	77001	CFF8240_0093		flagellar protein FlaG	ABK82927.1	G	A (2)	G (280)	synonymous	D	D (2)	D (280)
220	77010	CFF8240_0093		flagellar protein FlaG	ABK82927.1	A	G (2)	A (280)	synonymous	N	N (2)	N (280)
221	77017	CFF8240_0093		flagellar protein FlaG	ABK82927.1	C	T (2)	C (280)	non-synonymous	G	D (2)	G (280)
222	77018	CFF8240_0093		flagellar protein FlaG	ABK82927.1	C	T (2)	C (280)	non-synonymous	G	S (2)	G (280)
223	77020	CFF8240_0093		flagellar protein FlaG	ABK82927.1	T	C (2)	T (280)	non-synonymous	K	R (2)	K (280)
224	77031	CFF8240_0093		flagellar protein FlaG	ABK82927.1	A	G (2)	A (280)	synonymous	S	S (2)	S (280)
225	77036	CFF8240_0093		flagellar protein FlaG	ABK82927.1	G	T (2)	G (280)	non-synonymous	R	S (2)	R (280)
226	77043	CFF8240_0093		flagellar protein FlaG	ABK82927.1	C	T (2)	C (280)	synonymous	A	A (2)	A (280)
227	77066	CFF8240_0093		flagellar protein FlaG	ABK82927.1	C	T (2)	C (280)	non-synonymous	A	T (2)	A (280)
228	77136	CFF8240_0093		flagellar protein FlaG	ABK82927.1	C	T (2)	C (280)	synonymous	S	S (2)	S (280)
229	77143	CFF8240_0093		flagellar protein FlaG	ABK82927.1	A	G (2)	A (280)	non-synonymous	V	A (2)	V (280)
230	78278	CFF8240_0096	flgI	flagellar P-ring protein FlgI	ABK82721.1	C	T (2)	C (280)	synonymous	I	I (2)	I (280)
231	78280	CFF8240_0096	flgI	flagellar P-ring protein FlgI	ABK82721.1	C	T (2)	C (280)	non-synonymous	S	L (2)	S (280)
232	78287	CFF8240_0096	flgI	flagellar P-ring protein FlgI	ABK82721.1	G	A (2)	G (280)	synonymous	A	A (2)	A (280)
233	78303	CFF8240_0096	flgI	flagellar P-ring protein FlgI	ABK82721.1	A	C (2)	A (280)	non-synonymous	I	L (2)	I (280)
234	78308	CFF8240_0096	flgI	flagellar P-ring protein FlgI	ABK82721.1	C	T (2)	C (280)	synonymous	N	N (2)	N (280)
235	78383	CFF8240_0096	flgI	flagellar P-ring protein FlgI	ABK82721.1	T	C (2)	T (280)	synonymous	V	V (2)	V (280)
236	78398	CFF8240_0096	flgI	flagellar P-ring protein FlgI	ABK82721.1	C	T (2)	C (280)	synonymous	T	T (2)	T (280)
237	78464	CFF8240_0096	flgI	flagellar P-ring protein FlgI	ABK82721.1	C	A (2)	C (280)	synonymous	V	V (2)	V (280)
238	78572	CFF8240_0096	flgI	flagellar P-ring protein FlgI	ABK82721.1	C	T (2)	C (280)	synonymous	S	S (2)	S (280)
239	78581	CFF8240_0096	flgI	flagellar P-ring protein FlgI	ABK82721.1	A	G (2)	A (280)	synonymous	G	G (2)	G (280)
240	78608	CFF8240_0096	flgI	flagellar P-ring protein FlgI	ABK82721.1	G	A (2)	G (280)	synonymous	T	T (2)	T (280)
241	78632	CFF8240_0096	flgI	flagellar P-ring protein FlgI	ABK82721.1	C	T (2)	C (280)	synonymous	G	G (2)	G (280)
242	78680	CFF8240_0096	flgI	flagellar P-ring protein FlgI	ABK82721.1	T	C (2)	T (280)	synonymous	G	G (2)	G (280)
243	78781	CFF8240_0096	flgI	flagellar P-ring protein FlgI	ABK82721.1	C	T (2)	C (280)	non-synonymous	S	F (2)	S (280)
244	78799	CFF8240_0096	flgI	flagellar P-ring protein FlgI	ABK82721.1	A	G (2)	A (280)	non-synonymous	K	R (2)	K (280)
245	78859	CFF8240_0096	flgI	flagellar P-ring protein FlgI	ABK82721.1	T	C (2)	T (280)	non-synonymous	V	A (2)	V (280)
246	79007	CFF8240_0096	flgI	flagellar P-ring protein FlgI	ABK82721.1	T	C (2)	T (280)	synonymous	T	T (2)	T (280)
247	79247	CFF8240_0096	flgI	flagellar P-ring protein FlgI	ABK82721.1	G	T (2)	G (280)	synonymous	A	A (2)	A (280)
248	79406	CFF8240_0097		conserved hypothetical protein	ABK83367.1	A	G (2)	A (280)	synonymous	R	R (2)	R (280)
249	79409	CFF8240_0097		conserved hypothetical protein	ABK83367.1	G	A (2)	G (280)	synonymous	E	E (2)	E (280)
250	79559	CFF8240_0097		conserved hypothetical protein	ABK83367.1	G	A (2)	G (280)	synonymous	L	L (2)	L (280)
251	80351	CFF8240_0100	flgK	flagellar hook-associated protein FlgK	ABK82321.1	C	T (2)	C (280)	synonymous	F	F (2)	F (280)
252	80357	CFF8240_0100	flgK	flagellar hook-associated protein FlgK	ABK82321.1	G	A (2)	G (280)	synonymous	S	S (2)	S (280)
253	80429	CFF8240_0100	flgK	flagellar hook-associated protein FlgK	ABK82321.1	T	C (2)	T (280)	synonymous	N	N (2)	N (280)
254	80430	CFF8240_0100	flgK	flagellar hook-associated protein FlgK	ABK82321.1	A	G (2)	A (280)	non-synonymous	I	V (2)	I (280)
255	80447	CFF8240_0100	flgK	flagellar hook-associated protein FlgK	ABK82321.1	T	C (2)	T (280)	synonymous	Y	Y (2)	Y (280)
256	80450	CFF8240_0100	flgK	flagellar hook-associated protein FlgK	ABK82321.1	T	C (2)	T (280)	synonymous	T	T (2)	T (280)
257	80462	CFF8240_0100	flgK	flagellar hook-associated protein FlgK	ABK82321.1	T	G (2)	T (280)	synonymous	V	V (2)	V (280)
258	80493	CFF8240_0100	flgK	flagellar hook-associated protein FlgK	ABK82321.1	T	A (2)	T (280)	non-synonymous	S	T (2)	S (280)
259	80498	CFF8240_0100	flgK	flagellar hook-associated protein FlgK	ABK82321.1	G	A (2)	G (280)	synonymous	P	P (2)	P (280)
260	80576	CFF8240_0100	flgK	flagellar hook-associated protein FlgK	ABK82321.1	T	A (2)	T (280)	synonymous	T	T (2)	T (280)
261	80582	CFF8240_0100	flgK	flagellar hook-associated protein FlgK	ABK82321.1	G	T (2)	G (280)	synonymous	T	T (2)	T (280)
262	80618	CFF8240_0100	flgK	flagellar hook-associated protein FlgK	ABK82321.1	T	C (2)	T (280)	synonymous	V	V (2)	V (280)
263	80633	CFF8240_0100	flgK	flagellar hook-associated protein FlgK	ABK82321.1	T	C (2)	T (280)	synonymous	A	A (2)	A (280)
264	80660	CFF8240_0100	flgK	flagellar hook-associated protein FlgK	ABK82321.1	C	T (2)	C (280)	synonymous	T	T (2)	T (280)
265	80693	CFF8240_0100	flgK	flagellar hook-associated protein FlgK	ABK82321.1	C	T (2)	C (280)	synonymous	G	G (2)	G (280)
266	80705	CFF8240_0100	flgK	flagellar hook-associated protein FlgK	ABK82321.1	T	C (2)	T (280)	synonymous	N	N (2)	N (280)
267	80711	CFF8240_0100	flgK	flagellar hook-associated protein FlgK	ABK82321.1	G	A (2)	G (280)	synonymous	A	A (2)	A (280)
268	80864	CFF8240_0100	flgK	flagellar hook-associated protein FlgK	ABK82321.1	C	T (2)	C (280)	synonymous	I	I (2)	I (280)
269	81257	CFF8240_0100	flgK	flagellar hook-associated protein FlgK	ABK82321.1	C	T (2)	C (280)	synonymous	G	G (2)	G (280)
270	81293	CFF8240_0100	flgK	flagellar hook-associated protein FlgK	ABK82321.1	G	A (2)	G (280)	synonymous	E	E (2)	E (280)
271	81308	CFF8240_0100	flgK	flagellar hook-associated protein FlgK	ABK82321.1	C	T (2)	C (280)	synonymous	L	L (2)	L (280)
272	81371	CFF8240_0100	flgK	flagellar hook-associated protein FlgK	ABK82321.1	A	G (2)	A (280)	synonymous	E	E (2)	E (280)
273	81372	CFF8240_0100	flgK	flagellar hook-associated protein FlgK	ABK82321.1	G	A (2)	G (280)	non-synonymous	G	S (2)	G (280)
274	81380	CFF8240_0100	flgK	flagellar hook-associated protein FlgK	ABK82321.1	T	C (2)	T (280)	synonymous	S	S (2)	S (280)
275	81451	CFF8240_0100	flgK	flagellar hook-associated protein FlgK	ABK82321.1	A	G (2)	A (280)	non-synonymous	N	S (2)	N (280)
276	81563	CFF8240_0100	flgK	flagellar hook-associated protein FlgK	ABK82321.1	C	T (2)	C (280)	synonymous	G	G (2)	G (280)
277	81629	CFF8240_0100	flgK	flagellar hook-associated protein FlgK	ABK82321.1	C	T (2)	C (280)	synonymous	F	F (2)	F (280)
278	81644	CFF8240_0100	flgK	flagellar hook-associated protein FlgK	ABK82321.1	C	T (2)	C (280)	synonymous	N	N (2)	N (280)
279	81665	CFF8240_0100	flgK	flagellar hook-associated protein FlgK	ABK82321.1	T	C (2)	T (280)	synonymous	L	L (2)	L (280)
280	81807	CFF8240_0100	flgK	flagellar hook-associated protein FlgK	ABK82321.1	T	G (2)	T (280)	non-synonymous	S	A (2)	S (280)
281	81878	CFF8240_0100	flgK	flagellar hook-associated protein FlgK	ABK82321.1	C	T (2)	C (280)	synonymous	N	N (2)	N (280)
282	81971	CFF8240_0100	flgK	flagellar hook-associated protein FlgK	ABK82321.1	A	G (2)	A (280)	synonymous	L	L (2)	L (280)
283	82164	CFF8240_0100	flgK	flagellar hook-associated protein FlgK	ABK82321.1	T	C (2)	T (280)	synonymous	L	L (2)	L (280)
284	82205	CFF8240_0101		conserved hypothetical protein	ABK83274.1	G	C (2)	G (280)	non-synonymous	G	R (2)	G (280)
285	82280	CFF8240_0101		conserved hypothetical protein	ABK83274.1	C	T (2)	C (280)	synonymous	L	L (2)	L (280)
286	82288	CFF8240_0101		conserved hypothetical protein	ABK83274.1	G	A (2)	G (280)	synonymous	V	V (2)	V (280)
287	82327	CFF8240_0101		conserved hypothetical protein	ABK83274.1	C	T (2)	C (280)	synonymous	C	C (2)	C (280)
288	82381	CFF8240_0101		conserved hypothetical protein	ABK83274.1	G	T (2)	G (280)	synonymous	L	L (2)	L (280)
289	82519	CFF8240_0101		conserved hypothetical protein	ABK83274.1	A	G (2)	A (280)	non-synonymous	I	M (2)	I (280)
290	82663	CFF8240_0101		conserved hypothetical protein	ABK83274.1	C	T (2)	C (280)	synonymous	P	P (2)	P (280)
291	82687	CFF8240_0101		conserved hypothetical protein	ABK83274.1	T	C (2)	T (280)	synonymous	N	N (2)	N (280)
292	82786	CFF8240_0101		conserved hypothetical protein	ABK83274.1	G	A (2)	G (280)	synonymous	T	T (2)	T (280)
293	82884	CFF8240_0101		conserved hypothetical protein	ABK83274.1	T	G (2)	T (280)	non-synonymous	F	C (2)	F (280)
294	85765	CFF8240_0104		ExsB protein	ABK82030.1	G	A (2)	G (280)	non-synonymous	V	I (2)	V (280)
295	86076	CFF8240_0104		ExsB protein	ABK82030.1	G	A (2)	G (280)	synonymous	A	A (2)	A (280)
296	86139	CFF8240_0104		ExsB protein	ABK82030.1	C	T (2)	C (280)	synonymous	S	S (2)	S (280)
297	86273	CFF8240_0104		ExsB protein	ABK82030.1	G	T (2)	G (280)	non-synonymous	S	I (2)	S (280)
298	86328	CFF8240_0104		ExsB protein	ABK82030.1	T	C (2)	T (280)	synonymous	F	F (2)	F (280)
299	86349	CFF8240_0104		ExsB protein	ABK82030.1	C	T (2)	C (280)	synonymous	S	S (2)	S (280)
300	86370	CFF8240_0104		ExsB protein	ABK82030.1	C	T (2)	C (280)	synonymous	G	G (2)	G (280)
301	86388	CFF8240_0104		ExsB protein	ABK82030.1	G	T (2)	G (280)	synonymous	L	L (2)	L (280)
302	87856	CFF8240_0106		yggt family protein	ABK82392.1	C	T (2)	C (280)	synonymous	A	A (2)	A (280)
303	87946	CFF8240_0106		yggt family protein	ABK82392.1	T	C (2)	T (280)	synonymous	T	T (2)	T (280)
304	87997	CFF8240_0106		yggt family protein	ABK82392.1	C	T (2)	C (280)	synonymous	G	G (2)	G (280)
305	90455	CFF8240_0108		conserved hypothetical protein	ABK82253.1	T	G (2)	T (280)	synonymous	T	T (2)	T (280)
306	92073	CFF8240_0111	luxS	S-Ribosylhomocysteinase (LuxS)	ABK83406.1	G	A (2)	G (280)	synonymous	P	P (2)	P (280)
307	92097	CFF8240_0111	luxS	S-Ribosylhomocysteinase (LuxS)	ABK83406.1	G	A (2)	G (280)	synonymous	E	E (2)	E (280)
308	92124	CFF8240_0111	luxS	S-Ribosylhomocysteinase (LuxS)	ABK83406.1	T	C (2)	T (280)	synonymous	D	D (2)	D (280)
309	92163	CFF8240_0111	luxS	S-Ribosylhomocysteinase (LuxS)	ABK83406.1	C	T (2)	C (280)	synonymous	S	S (2)	S (280)
310	92283	CFF8240_0111	luxS	S-Ribosylhomocysteinase (LuxS)	ABK83406.1	C	T (2)	C (280)	synonymous	D	D (2)	D (280)
311	92337	CFF8240_0111	luxS	S-Ribosylhomocysteinase (LuxS)	ABK83406.1	T	C (2)	T (280)	synonymous	D	D (2)	D (280)
312	92624	CFF8240_0112	ung	uracil-DNA glycosylase	ABK82941.1	C	T (2)	C (280)	synonymous	P	P (2)	P (280)
313	92630	CFF8240_0112	ung	uracil-DNA glycosylase	ABK82941.1	C	T (2)	C (280)	synonymous	P	P (2)	P (280)
314	92663	CFF8240_0112	ung	uracil-DNA glycosylase	ABK82941.1	A	G (2)	A (280)	synonymous	A	A (2)	A (280)
315	92664	CFF8240_0112	ung	uracil-DNA glycosylase	ABK82941.1	G	T (2)	G (280)	non-synonymous	A	D (2)	A (280)
316	92699	CFF8240_0112	ung	uracil-DNA glycosylase	ABK82941.1	C	T (2)	C (280)	synonymous	G	G (2)	G (280)
317	92720	CFF8240_0112	ung	uracil-DNA glycosylase	ABK82941.1	A	G (2)	A (280)	synonymous	G	G (2)	G (280)
318	92777	CFF8240_0112	ung	uracil-DNA glycosylase	ABK82941.1	G	A (2)	G (280)	synonymous	F	F (2)	F (280)
319	92789	CFF8240_0112	ung	uracil-DNA glycosylase	ABK82941.1	C	T (2)	C (280)	synonymous	S	S (2)	S (280)
320	92905	CFF8240_0112	ung	uracil-DNA glycosylase	ABK82941.1	T	G (2)	T (280)	non-synonymous	I	L (2)	I (280)
321	92954	CFF8240_0112	ung	uracil-DNA glycosylase	ABK82941.1	C	T (2)	C (280)	synonymous	V	V (2)	V (280)
322	93113	CFF8240_0112	ung	uracil-DNA glycosylase	ABK82941.1	A	T (2)	A (280)	non-synonymous	F	L (2)	F (280)
323	101268	CFF8240_0119		CmeA	ABK83095.1	C	T (2)	C (280)	synonymous	P	P (2)	P (280)
324	101604	CFF8240_0119		CmeA	ABK83095.1	A	G (2)	A (280)	synonymous	G	G (2)	G (280)
325	101651	CFF8240_0119		CmeA	ABK83095.1	A	G (2)	A (280)	synonymous	L	L (2)	L (280)
326	101655	CFF8240_0119		CmeA	ABK83095.1	C	T (2)	C (280)	synonymous	E	E (2)	E (280)
327	101756	CFF8240_0119		CmeA	ABK83095.1	A	G (2)	A (280)	synonymous	L	L (2)	L (280)
328	101928	CFF8240_0119		CmeA	ABK83095.1	G	A (2)	G (280)	synonymous	D	D (2)	D (280)
329	102304	CFF8240_0119		CmeA	ABK83095.1	G	A (2)	G (280)	non-synonymous	A	V (2)	A (280)
330	104707	CFF8240_0122	rpsU	ribosomal protein S21	ABK82631.1	A	G (2)	A (280)	synonymous	E	E (2)	E (280)
331	104860	CFF8240_0122	rpsU	ribosomal protein S21	ABK82631.1	T	C (2)	T (280)	synonymous	R	R (2)	R (280)
332	104869	CFF8240_0122	rpsU	ribosomal protein S21	ABK82631.1	T	A (2)	T (280)	synonymous	S	S (2)	S (280)
333	105811	CFF8240_0125		hydrogenase-ni,fe-hydrogenase III small subunit	ABK82368.1	A	G (2)	A (280)	synonymous	D	D (2)	D (280)
334	105856	CFF8240_0125		hydrogenase-ni,fe-hydrogenase III small subunit	ABK82368.1	A	G (2)	A (280)	synonymous	Y	Y (2)	Y (280)
335	105889	CFF8240_0125		hydrogenase-ni,fe-hydrogenase III small subunit	ABK82368.1	A	G (2)	A (280)	synonymous	A	A (2)	A (280)
336	105919	CFF8240_0125		hydrogenase-ni,fe-hydrogenase III small subunit	ABK82368.1	G	A (2)	G (280)	synonymous	A	A (2)	A (280)
337	106009	CFF8240_0125		hydrogenase-ni,fe-hydrogenase III small subunit	ABK82368.1	G	A (2)	G (280)	synonymous	G	G (2)	G (280)
338	106033	CFF8240_0125		hydrogenase-ni,fe-hydrogenase III small subunit	ABK82368.1	C	T (2)	C (280)	synonymous	K	K (2)	K (280)
339	106110	CFF8240_0125		hydrogenase-ni,fe-hydrogenase III small subunit	ABK82368.1	C	A (2)	C (280)	non-synonymous	D	Y (2)	D (280)
340	106137	CFF8240_0125		hydrogenase-ni,fe-hydrogenase III small subunit	ABK82368.1	G	A (2)	G (280)	synonymous	L	L (2)	L (280)
341	106201	CFF8240_0125		hydrogenase-ni,fe-hydrogenase III small subunit	ABK82368.1	G	A (2)	G (280)	synonymous	C	C (2)	C (280)
342	106210	CFF8240_0125		hydrogenase-ni,fe-hydrogenase III small subunit	ABK82368.1	C	T (2)	C (280)	synonymous	V	V (2)	V (280)
343	106255	CFF8240_0125		hydrogenase-ni,fe-hydrogenase III small subunit	ABK82368.1	C	T (2)	C (280)	synonymous	A	A (2)	A (280)
344	106258	CFF8240_0125		hydrogenase-ni,fe-hydrogenase III small subunit	ABK82368.1	G	A (2)	G (280)	synonymous	Y	Y (2)	Y (280)
345	106282	CFF8240_0125		hydrogenase-ni,fe-hydrogenase III small subunit	ABK82368.1	G	A (2)	G (280)	synonymous	S	S (2)	S (280)
346	106692	CFF8240_0126		hydrogenase-4 component H	ABK82098.1	G	A (2)	G (280)	synonymous	A	A (2)	A (280)
347	106712	CFF8240_0126		hydrogenase-4 component H	ABK82098.1	T	C (2)	T (280)	non-synonymous	K	E (2)	K (280)
348	106713	CFF8240_0126		hydrogenase-4 component H	ABK82098.1	G	A (2)	G (280)	synonymous	S	S (2)	S (280)
349	106775	CFF8240_0126		hydrogenase-4 component H	ABK82098.1	C	T (2)	C (280)	non-synonymous	G	S (2)	G (280)
350	106776	CFF8240_0126		hydrogenase-4 component H	ABK82098.1	A	G (2)	A (280)	synonymous	C	C (2)	C (280)
351	106832	CFF8240_0126		hydrogenase-4 component H	ABK82098.1	C	T (2)	C (280)	non-synonymous	D	N (2)	D (280)
352	106980	CFF8240_0126		hydrogenase-4 component H	ABK82098.1	G	A (2)	G (280)	synonymous	N	N (2)	N (280)
353	106986	CFF8240_0126		hydrogenase-4 component H	ABK82098.1	C	T (2)	C (280)	synonymous	P	P (2)	P (280)
354	110192	CFF8240_0130		hypothetical protein	ABK83175.1	G	T (2)	G (280)	non-synonymous	A	S (2)	A (280)
355	110211	CFF8240_0130		hypothetical protein	ABK83175.1	T	G (2)	T (280)	non-synonymous	L	* (2)	L (280)
356	110222	CFF8240_0130		hypothetical protein	ABK83175.1	C	T (2)	C (280)	non-synonymous	Q	* (2)	Q (280)
357	110248	CFF8240_0130		hypothetical protein	ABK83175.1	G	A (2)	G (280)	synonymous	A	A (2)	A (280)
358	110320	CFF8240_0130		hypothetical protein	ABK83175.1	C	T (2)	C (280)	synonymous	T	T (2)	T (280)
359	111143	CFF8240_0131		hydrogenase-4 component C	ABK82401.1	A	C (2)	A (280)	synonymous	L	L (2)	L (280)
360	111275	CFF8240_0131		hydrogenase-4 component C	ABK82401.1	T	C (2)	T (280)	synonymous	E	E (2)	E (280)
361	111317	CFF8240_0131		hydrogenase-4 component C	ABK82401.1	A	G (2)	A (280)	synonymous	L	L (2)	L (280)
362	111389	CFF8240_0131		hydrogenase-4 component C	ABK82401.1	T	C (2)	T (280)	synonymous	A	A (2)	A (280)
363	111413	CFF8240_0131		hydrogenase-4 component C	ABK82401.1	G	A (2)	G (280)	synonymous	N	N (2)	N (280)
364	111557	CFF8240_0131		hydrogenase-4 component C	ABK82401.1	A	G (2)	A (280)	synonymous	S	S (2)	S (280)
365	140910	CFF8240_0158		NADH-quinone oxidoreductase chain b	ABK82478.1	T	C (2)	T (280)	synonymous	C	C (2)	C (280)
366	140955	CFF8240_0158		NADH-quinone oxidoreductase chain b	ABK82478.1	A	C (2)	A (280)	synonymous	S	S (2)	S (280)
367	141046	CFF8240_0158		NADH-quinone oxidoreductase chain b	ABK82478.1	C	T (2)	C (280)	synonymous	L	L (2)	L (280)
368	141072	CFF8240_0158		NADH-quinone oxidoreductase chain b	ABK82478.1	C	T (2)	C (280)	synonymous	C	C (2)	C (280)
369	141093	CFF8240_0158		NADH-quinone oxidoreductase chain b	ABK82478.1	T	C (2)	T (280)	synonymous	S	S (2)	S (280)
370	141294	CFF8240_0158		NADH-quinone oxidoreductase chain b	ABK82478.1	A	G (2)	A (280)	synonymous	L	L (2)	L (280)
371	141418	CFF8240_0159		NADH-quinone oxidoreductase chain c/d	ABK82000.1	C	T (2)	C (280)	synonymous	I	I (2)	I (280)
372	141460	CFF8240_0159		NADH-quinone oxidoreductase chain c/d	ABK82000.1	A	G (2)	A (280)	synonymous	L	L (2)	L (280)
373	141595	CFF8240_0159		NADH-quinone oxidoreductase chain c/d	ABK82000.1	C	T (2)	C (280)	synonymous	N	N (2)	N (280)
374	141966	CFF8240_0159		NADH-quinone oxidoreductase chain c/d	ABK82000.1	A	C (2)	A (280)	non-synonymous	N	T (2)	N (280)
375	142072	CFF8240_0159		NADH-quinone oxidoreductase chain c/d	ABK82000.1	A	G (2)	A (280)	synonymous	L	L (2)	L (280)
376	142186	CFF8240_0159		NADH-quinone oxidoreductase chain c/d	ABK82000.1	C	T (2)	C (280)	synonymous	N	N (2)	N (280)
377	142477	CFF8240_0159		NADH-quinone oxidoreductase chain c/d	ABK82000.1	T	C (2)	T (280)	synonymous	S	S (2)	S (280)
378	142483	CFF8240_0159		NADH-quinone oxidoreductase chain c/d	ABK82000.1	G	A (2)	G (280)	synonymous	V	V (2)	V (280)
379	142485	CFF8240_0159		NADH-quinone oxidoreductase chain c/d	ABK82000.1	G	A (2)	G (280)	non-synonymous	S	N (2)	S (280)
380	142729	CFF8240_0159		NADH-quinone oxidoreductase chain c/d	ABK82000.1	C	T (2)	C (279)/A (1)	synonymous	N	N (2)	N (279)/K (1)
381	142789	CFF8240_0159		NADH-quinone oxidoreductase chain c/d	ABK82000.1	T	C (2)	T (280)	synonymous	S	S (2)	S (280)
382	142882	CFF8240_0159		NADH-quinone oxidoreductase chain c/d	ABK82000.1	G	A (2)	G (280)	synonymous	A	A (2)	A (280)
383	148329	CFF8240_0166	nuoK	NADH-quinone oxidoreductase, k subunit	ABK81855.1	T	C (2)	T (280)	synonymous	F	F (2)	F (280)
384	148473	CFF8240_0166	nuoK	NADH-quinone oxidoreductase, k subunit	ABK81855.1	A	C (2)	A (280)	synonymous	L	L (2)	L (280)
385	148501	CFF8240_0166	nuoK	NADH-quinone oxidoreductase, k subunit	ABK81855.1	C	T (2)	C (280)	synonymous	L	L (2)	L (280)
386	148509	CFF8240_0166	nuoK	NADH-quinone oxidoreductase, k subunit	ABK81855.1	C	T (2)	C (280)	synonymous	I	I (2)	I (280)
387	148545	CFF8240_0166	nuoK	NADH-quinone oxidoreductase, k subunit	ABK81855.1	T	G (2)	T (280)	synonymous	A	A (2)	A (280)
388	155019	CFF8240_0172		hypothetical protein	ABK82106.1	G	A (2)	G (280)	synonymous	E	E (2)	E (280)
389	155079	CFF8240_0172		hypothetical protein	ABK82106.1	A	G (2)	A (280)	synonymous	R	R (2)	R (280)
390	155093	CFF8240_0172		hypothetical protein	ABK82106.1	C	T (2)	C (280)	non-synonymous	A	V (2)	A (280)
391	155118	CFF8240_0172		hypothetical protein	ABK82106.1	C	T (2)	C (280)	synonymous	D	D (2)	D (280)
392	155239	CFF8240_0172		hypothetical protein	ABK82106.1	A	G (2)	A (280)	non-synonymous	I	V (2)	I (280)
393	155281	CFF8240_0172		hypothetical protein	ABK82106.1	G	A (2)	G (280)	non-synonymous	A	T (2)	A (280)
394	159693	CFF8240_0177		sodium/hydrogen exchanger family protein	ABK82523.1	C	T (2)	C (280)	synonymous	I	I (2)	I (280)
395	159908	CFF8240_0177		sodium/hydrogen exchanger family protein	ABK82523.1	C	T (2)	C (280)	non-synonymous	A	V (2)	A (280)
396	159940	CFF8240_0177		sodium/hydrogen exchanger family protein	ABK82523.1	T	C (2)	T (280)	synonymous	L	L (2)	L (280)
397	159972	CFF8240_0177		sodium/hydrogen exchanger family protein	ABK82523.1	T	C (2)	T (280)	synonymous	V	V (2)	V (280)
398	160002	CFF8240_0177		sodium/hydrogen exchanger family protein	ABK82523.1	C	T (2)	C (280)	synonymous	Y	Y (2)	Y (280)
399	160029	CFF8240_0177		sodium/hydrogen exchanger family protein	ABK82523.1	C	T (2)	C (280)	synonymous	I	I (2)	I (280)
400	160365	CFF8240_0177		sodium/hydrogen exchanger family protein	ABK82523.1	T	C (2)	T (280)	synonymous	F	F (2)	F (280)
401	160515	CFF8240_0177		sodium/hydrogen exchanger family protein	ABK82523.1	A	G (2)	A (280)	synonymous	L	L (2)	L (280)
402	160566	CFF8240_0177		sodium/hydrogen exchanger family protein	ABK82523.1	C	T (2)	C (280)	synonymous	L	L (2)	L (280)
403	160590	CFF8240_0177		sodium/hydrogen exchanger family protein	ABK82523.1	T	C (2)	T (280)	synonymous	Y	Y (2)	Y (280)
404	162170	CFF8240_0179	cysQ	3(2),5-bisphosphate nucleotidase	ABK82830.1	T	C (2)	T (280)	synonymous	G	G (2)	G (280)
405	162218	CFF8240_0179	cysQ	3(2),5-bisphosphate nucleotidase	ABK82830.1	C	T (2)	C (280)	synonymous	N	N (2)	N (280)
406	162242	CFF8240_0179	cysQ	3(2),5-bisphosphate nucleotidase	ABK82830.1	T	C (2)	T (280)	synonymous	A	A (2)	A (280)
407	162251	CFF8240_0179	cysQ	3(2),5-bisphosphate nucleotidase	ABK82830.1	T	C (2)	T (280)	synonymous	A	A (2)	A (280)
408	162272	CFF8240_0179	cysQ	3(2),5-bisphosphate nucleotidase	ABK82830.1	A	T (2)	A (280)	non-synonymous	K	N (2)	K (280)
409	162341	CFF8240_0179	cysQ	3(2),5-bisphosphate nucleotidase	ABK82830.1	G	A (2)	G (280)	synonymous	A	A (2)	A (280)
410	162461	CFF8240_0179	cysQ	3(2),5-bisphosphate nucleotidase	ABK82830.1	C	T (2)	C (280)	synonymous	I	I (2)	I (280)
411	162491	CFF8240_0179	cysQ	3(2),5-bisphosphate nucleotidase	ABK82830.1	C	T (2)	C (280)	synonymous	Y	Y (2)	Y (280)
412	162500	CFF8240_0179	cysQ	3(2),5-bisphosphate nucleotidase	ABK82830.1	C	T (2)	C (280)	synonymous	G	G (2)	G (280)
413	162624	CFF8240_0179	cysQ	3(2),5-bisphosphate nucleotidase	ABK82830.1	G	A (2)	G (280)	non-synonymous	D	N (2)	D (280)
414	162792	CFF8240_0179	cysQ	3(2),5-bisphosphate nucleotidase	ABK82830.1	C	A (2)	C (280)	synonymous	R	R (2)	R (280)
415	162854	CFF8240_0179	cysQ	3(2),5-bisphosphate nucleotidase	ABK82830.1	A	G (2)	A (280)	synonymous	P	P (2)	P (280)
416	176454	CFF8240_0191		hypothetical protein	ABK81816.1	C	T (2)	C (280)	synonymous	V	V (2)	V (280)
417	176483	CFF8240_0191		hypothetical protein	ABK81816.1	A	G (2)	A (280)	synonymous	L	L (2)	L (280)
418	176500	CFF8240_0191		hypothetical protein	ABK81816.1	C	T (2)	C (280)	non-synonymous	S	N (2)	S (280)
419	176553	CFF8240_0191		hypothetical protein	ABK81816.1	G	A (2)	G (280)	synonymous	G	G (2)	G (280)
420	176580	CFF8240_0191		hypothetical protein	ABK81816.1	C	T (2)	C (280)	synonymous	P	P (2)	P (280)
421	176582	CFF8240_0191		hypothetical protein	ABK81816.1	G	A (2)	G (280)	non-synonymous	P	S (2)	P (280)
422	176718	CFF8240_0191		hypothetical protein	ABK81816.1	C	A (2)	C (280)	non-synonymous	L	F (2)	L (280)
423	176881	CFF8240_0192		molybdopterin converting factor, subunit 2	ABK82653.1	T	C (2)	T (280)	non-synonymous	T	A (2)	T (280)
424	176884	CFF8240_0192		molybdopterin converting factor, subunit 2	ABK82653.1	A	G (2)	A (280)	synonymous	L	L (2)	L (280)
425	176885	CFF8240_0192		molybdopterin converting factor, subunit 2	ABK82653.1	C	T (2)	C (280)	synonymous	A	A (2)	A (280)
426	177056	CFF8240_0192		molybdopterin converting factor, subunit 2	ABK82653.1	G	A (2)	G (280)	synonymous	D	D (2)	D (280)
427	177123	CFF8240_0192		molybdopterin converting factor, subunit 2	ABK82653.1	C	T (2)	C (280)	non-synonymous	S	N (2)	S (280)
428	177186	CFF8240_0192		molybdopterin converting factor, subunit 2	ABK82653.1	T	C (2)	T (280)	non-synonymous	D	G (2)	D (280)
429	177207	CFF8240_0193		conserved domain protein	ABK81713.1	G	A (2)	G (280)	synonymous	C	C (2)	C (280)
430	177225	CFF8240_0193		conserved domain protein	ABK81713.1	G	A (2)	G (280)	synonymous	C	C (2)	C (280)
431	177267	CFF8240_0193		conserved domain protein	ABK81713.1	A	G (2)	A (280)	synonymous	V	V (2)	V (280)
432	177351	CFF8240_0193		conserved domain protein	ABK81713.1	G	A (2)	G (280)	synonymous	G	G (2)	G (280)
433	181730	CFF8240_0198		putative periplasmic protein	ABK83011.1	G	T (2)	G (280)	synonymous	G	G (2)	G (280)
434	181775	CFF8240_0198		putative periplasmic protein	ABK83011.1	G	A (2)	G (280)	synonymous	I	I (2)	I (280)
435	181802	CFF8240_0198		putative periplasmic protein	ABK83011.1	C	T (2)	C (280)	synonymous	A	A (2)	A (280)
436	181805	CFF8240_0198		putative periplasmic protein	ABK83011.1	G	A (2)	G (280)	synonymous	G	G (2)	G (280)
437	181892	CFF8240_0198		putative periplasmic protein	ABK83011.1	A	G (2)	A (280)	synonymous	I	I (2)	I (280)
438	181981	CFF8240_0198		putative periplasmic protein	ABK83011.1	T	C (2)	T (280)	non-synonymous	I	V (2)	I (280)
439	182015	CFF8240_0198		putative periplasmic protein	ABK83011.1	C	T (2)	C (280)	synonymous	E	E (2)	E (280)
440	182060	CFF8240_0198		putative periplasmic protein	ABK83011.1	A	G (2)	A (280)	synonymous	N	N (2)	N (280)
441	182065	CFF8240_0198		putative periplasmic protein	ABK83011.1	G	T (2)	G (280)	non-synonymous	Q	K (2)	Q (280)
442	182366	CFF8240_0198		putative periplasmic protein	ABK83011.1	T	G (2)	T (280)	non-synonymous	E	D (2)	E (280)
443	184015	CFF8240_0201	recA	protein RecA	ABK81965.1	A	G (2)	A (280)	synonymous	G	G (2)	G (280)
444	184135	CFF8240_0201	recA	protein RecA	ABK81965.1	G	A (2)	G (280)	synonymous	G	G (2)	G (280)
445	184240	CFF8240_0201	recA	protein RecA	ABK81965.1	A	C (2)	A (280)	synonymous	P	P (2)	P (280)
446	184270	CFF8240_0201	recA	protein RecA	ABK81965.1	T	C (2)	T (280)	synonymous	K	K (2)	K (280)
447	184321	CFF8240_0201	recA	protein RecA	ABK81965.1	A	G (2)	A (280)	synonymous	R	R (2)	R (280)
448	184360	CFF8240_0201	recA	protein RecA	ABK81965.1	A	G (2)	A (280)	synonymous	N	N (2)	N (280)
449	184393	CFF8240_0201	recA	protein RecA	ABK81965.1	G	A (2)	G (280)	synonymous	G	G (2)	G (280)
450	184507	CFF8240_0201	recA	protein RecA	ABK81965.1	C	T (2)	C (280)	synonymous	G	G (2)	G (280)
451	184531	CFF8240_0201	recA	protein RecA	ABK81965.1	G	A (2)	G (280)	synonymous	G	G (2)	G (280)
452	184714	CFF8240_0201	recA	protein RecA	ABK81965.1	C	T (2)	C (280)	synonymous	E	E (2)	E (280)
453	184894	CFF8240_0201	recA	protein RecA	ABK81965.1	C	T (2)	C (280)	synonymous	P	P (2)	P (280)
454	184975	CFF8240_0201	recA	protein RecA	ABK81965.1	G	A (2)	G (280)	synonymous	S	S (2)	S (280)
455	185985	CFF8240_0203	fliQ	flagellar biosynthetic protein FliQ	ABK82560.1	A	T (2)	A (280)	synonymous	G	G (2)	G (280)
456	186042	CFF8240_0203	fliQ	flagellar biosynthetic protein FliQ	ABK82560.1	T	C (2)	T (280)	synonymous	A	A (2)	A (280)
457	186051	CFF8240_0203	fliQ	flagellar biosynthetic protein FliQ	ABK82560.1	C	A (2)	C (280)	synonymous	I	I (2)	I (280)
458	186177	CFF8240_0203	fliQ	flagellar biosynthetic protein FliQ	ABK82560.1	G	A (2)	G (280)	synonymous	Q	Q (2)	Q (280)
459	187685	CFF8240_0208		hypothetical protein	ABK83049.1	C	T (2)	C (280)	synonymous	A	A (2)	A (280)
460	187691	CFF8240_0208		hypothetical protein	ABK83049.1	G	T (2)	G (280)	synonymous	G	G (2)	G (280)
461	187823	CFF8240_0208		hypothetical protein	ABK83049.1	C	T (2)	C (280)	synonymous	S	S (2)	S (280)
462	187862	CFF8240_0208		hypothetical protein	ABK83049.1	A	G (2)	A (280)	synonymous	L	L (2)	L (280)
463	187917	CFF8240_0208		hypothetical protein	ABK83049.1	C	T (2)	C (280)	synonymous	L	L (2)	L (280)
464	197216	CFF8240_0216	miaA	tRNA delta(2)-isopentenylpyrophosphate transferase	ABK82402.1	C	T (2)	C (280)	non-synonymous	V	I (2)	V (280)
465	197237	CFF8240_0216	miaA	tRNA delta(2)-isopentenylpyrophosphate transferase	ABK82402.1	A	G (2)	A (280)	synonymous	L	L (2)	L (280)
466	197297	CFF8240_0216	miaA	tRNA delta(2)-isopentenylpyrophosphate transferase	ABK82402.1	T	C (2)	T (280)	non-synonymous	I	V (2)	I (280)
467	197306	CFF8240_0216	miaA	tRNA delta(2)-isopentenylpyrophosphate transferase	ABK82402.1	T	C (2)	T (280)	non-synonymous	I	V (2)	I (280)
468	197376	CFF8240_0216	miaA	tRNA delta(2)-isopentenylpyrophosphate transferase	ABK82402.1	T	C (2)	T (280)	synonymous	E	E (2)	E (280)
469	197415	CFF8240_0216	miaA	tRNA delta(2)-isopentenylpyrophosphate transferase	ABK82402.1	G	A (2)	G (280)	synonymous	I	I (2)	I (280)
470	197420	CFF8240_0216	miaA	tRNA delta(2)-isopentenylpyrophosphate transferase	ABK82402.1	C	T (2)	C (280)	non-synonymous	D	N (2)	D (280)
471	197432	CFF8240_0216	miaA	tRNA delta(2)-isopentenylpyrophosphate transferase	ABK82402.1	T	C (2)	T (280)	non-synonymous	T	A (2)	T (280)
472	197466	CFF8240_0216	miaA	tRNA delta(2)-isopentenylpyrophosphate transferase	ABK82402.1	T	C (2)	T (280)	synonymous	S	S (2)	S (280)
473	197484	CFF8240_0216	miaA	tRNA delta(2)-isopentenylpyrophosphate transferase	ABK82402.1	C	T (2)	C (280)	synonymous	T	T (2)	T (280)
474	197544	CFF8240_0216	miaA	tRNA delta(2)-isopentenylpyrophosphate transferase	ABK82402.1	T	C (2)	T (280)	synonymous	L	L (2)	L (280)
475	197673	CFF8240_0216	miaA	tRNA delta(2)-isopentenylpyrophosphate transferase	ABK82402.1	A	G (2)	A (280)	synonymous	N	N (2)	N (280)
476	197759	CFF8240_0216	miaA	tRNA delta(2)-isopentenylpyrophosphate transferase	ABK82402.1	T	G (2)	T (280)	non-synonymous	K	Q (2)	K (280)
477	197790	CFF8240_0216	miaA	tRNA delta(2)-isopentenylpyrophosphate transferase	ABK82402.1	A	G (2)	A (280)	synonymous	G	G (2)	G (280)
478	197876	CFF8240_0216	miaA	tRNA delta(2)-isopentenylpyrophosphate transferase	ABK82402.1	G	T (2)	G (280)	non-synonymous	H	N (2)	H (280)
479	197919	CFF8240_0216	miaA	tRNA delta(2)-isopentenylpyrophosphate transferase	ABK82402.1	G	A (2)	G (280)	synonymous	S	S (2)	S (280)
480	198005	CFF8240_0216	miaA	tRNA delta(2)-isopentenylpyrophosphate transferase	ABK82402.1	C	T (2)	C (280)	non-synonymous	E	K (2)	E (280)
481	198048	CFF8240_0216	miaA	tRNA delta(2)-isopentenylpyrophosphate transferase	ABK82402.1	C	T (2)	C (280)	synonymous	A	A (2)	A (280)
482	198060	CFF8240_0216	miaA	tRNA delta(2)-isopentenylpyrophosphate transferase	ABK82402.1	G	A (2)	G (280)	synonymous	I	I (2)	I (280)
483	199093	CFF8240_0219		conserved hypothetical protein	ABK81800.1	C	T (2)	C (280)	synonymous	F	F (2)	F (280)
484	199189	CFF8240_0219		conserved hypothetical protein	ABK81800.1	C	T (2)	C (280)	synonymous	L	L (2)	L (280)
485	199425	CFF8240_0219		conserved hypothetical protein	ABK81800.1	G	A (2)	G (280)	non-synonymous	C	Y (2)	C (280)
486	199489	CFF8240_0219		conserved hypothetical protein	ABK81800.1	C	T (2)	C (280)	synonymous	A	A (2)	A (280)
487	201049	CFF8240_0222		radical SAM domain protein	ABK82016.1	G	A (2)	G (280)	non-synonymous	V	I (2)	V (280)
488	201075	CFF8240_0222		radical SAM domain protein	ABK82016.1	T	G (2)	T (280)	synonymous	G	G (2)	G (280)
489	201123	CFF8240_0222		radical SAM domain protein	ABK82016.1	A	G (2)	A (280)	synonymous	K	K (2)	K (280)
490	201262	CFF8240_0222		radical SAM domain protein	ABK82016.1	G	A (2)	G (280)	non-synonymous	E	K (2)	E (280)
491	201391	CFF8240_0222		radical SAM domain protein	ABK82016.1	A	G (2)	A (280)	non-synonymous	I	V (2)	I (280)
492	201562	CFF8240_0222		radical SAM domain protein	ABK82016.1	C	T (2)	C (280)	non-synonymous	L	F (2)	L (280)
493	201591	CFF8240_0222		radical SAM domain protein	ABK82016.1	A	G (2)	A (280)	synonymous	L	L (2)	L (280)
494	201702	CFF8240_0222		radical SAM domain protein	ABK82016.1	C	T (2)	C (280)	synonymous	D	D (2)	D (280)
495	201711	CFF8240_0222		radical SAM domain protein	ABK82016.1	T	C (2)	T (280)	synonymous	H	H (2)	H (280)
496	203107	CFF8240_0224		putative 6-pyruvoyl tetrahydrobiopterin synthase	ABK82990.1	G	A (2)	G (280)	synonymous	R	R (2)	R (280)
497	203279	CFF8240_0224		putative 6-pyruvoyl tetrahydrobiopterin synthase	ABK82990.1	T	G (2)	T (280)	non-synonymous	S	A (2)	S (280)
498	203338	CFF8240_0224		putative 6-pyruvoyl tetrahydrobiopterin synthase	ABK82990.1	G	A (2)	G (280)	synonymous	E	E (2)	E (280)
499	203560	CFF8240_0224		putative 6-pyruvoyl tetrahydrobiopterin synthase	ABK82990.1	T	C (2)	T (280)	synonymous	G	G (2)	G (280)
500	203576	CFF8240_0224		putative 6-pyruvoyl tetrahydrobiopterin synthase	ABK82990.1	A	G (2)	A (280)	non-synonymous	K	E (2)	K (280)
501	203582	CFF8240_0224		putative 6-pyruvoyl tetrahydrobiopterin synthase	ABK82990.1	G	T (2)	G (280)	non-synonymous	A	S (2)	A (280)
502	203608	CFF8240_0224		putative 6-pyruvoyl tetrahydrobiopterin synthase	ABK82990.1	C	T (2)	C (280)	synonymous	N	N (2)	N (280)
503	203676	CFF8240_0225		hypothetical protein	ABK82474.1	G	A (2)	G (280)	synonymous	L	L (2)	L (280)
504	203751	CFF8240_0225		hypothetical protein	ABK82474.1	G	A (2)	G (280)	synonymous	V	V (2)	V (280)
505	203799	CFF8240_0225		hypothetical protein	ABK82474.1	G	T (2)	G (280)	synonymous	P	P (2)	P (280)
506	203931	CFF8240_0226		hypothetical protein	ABK83250.1	A	G (2)	A (280)	synonymous	T	T (2)	T (280)
507	204009	CFF8240_0226		hypothetical protein	ABK83250.1	G	T (2)	G (280)	synonymous	T	T (2)	T (280)
508	204012	CFF8240_0226		hypothetical protein	ABK83250.1	C	T (2)	C (280)	synonymous	G	G (2)	G (280)
509	204054	CFF8240_0226		hypothetical protein	ABK83250.1	C	T (2)	C (280)	synonymous	S	S (2)	S (280)
510	204207	CFF8240_0226		hypothetical protein	ABK83250.1	A	G (2)	A (280)	synonymous	L	L (2)	L (280)
511	204216	CFF8240_0226		hypothetical protein	ABK83250.1	C	T (2)	C (280)	synonymous	V	V (2)	V (280)
512	210728	CFF8240_0235	rpmF	ribosomal protein L32	ABK81894.1	C	T (2)	C (280)	synonymous	S	S (2)	S (280)
513	211965	CFF8240_0237		3-oxoacyl-[acyl-carrier-protein] synthase 3	ABK82247.1	A	G (2)	A (280)	synonymous	R	R (2)	R (280)
514	211989	CFF8240_0237		3-oxoacyl-[acyl-carrier-protein] synthase 3	ABK82247.1	A	G (2)	A (280)	synonymous	L	L (2)	L (280)
515	212032	CFF8240_0237		3-oxoacyl-[acyl-carrier-protein] synthase 3	ABK82247.1	C	T (2)	C (280)	synonymous	L	L (2)	L (280)
516	212052	CFF8240_0237		3-oxoacyl-[acyl-carrier-protein] synthase 3	ABK82247.1	C	T (2)	C (280)	synonymous	A	A (2)	A (280)
517	212067	CFF8240_0237		3-oxoacyl-[acyl-carrier-protein] synthase 3	ABK82247.1	T	C (2)	T (280)	synonymous	N	N (2)	N (280)
518	212436	CFF8240_0237		3-oxoacyl-[acyl-carrier-protein] synthase 3	ABK82247.1	T	C (2)	T (280)	synonymous	G	G (2)	G (280)
519	212580	CFF8240_0237		3-oxoacyl-[acyl-carrier-protein] synthase 3	ABK82247.1	C	T (2)	C (280)	synonymous	S	S (2)	S (280)
520	216300	CFF8240_0240		conserved hypothetical protein	ABK83075.1	G	T (2)	G (280)	synonymous	A	A (2)	A (280)
521	216349	CFF8240_0240		conserved hypothetical protein	ABK83075.1	A	G (2)	A (280)	non-synonymous	T	A (2)	T (280)
522	216448	CFF8240_0240		conserved hypothetical protein	ABK83075.1	G	C (2)	G (280)	non-synonymous	V	L (2)	V (280)
523	216505	CFF8240_0240		conserved hypothetical protein	ABK83075.1	T	C (2)	T (280)	synonymous	L	L (2)	L (280)
524	216540	CFF8240_0240		conserved hypothetical protein	ABK83075.1	A	G (2)	A (280)	synonymous	L	L (2)	L (280)
525	216627	CFF8240_0240		conserved hypothetical protein	ABK83075.1	T	C (2)	T (280)	synonymous	F	F (2)	F (280)
526	216702	CFF8240_0240		conserved hypothetical protein	ABK83075.1	C	A (2)	C (280)	synonymous	A	A (2)	A (280)
527	218023	CFF8240_0243		histidine kinase	ABK81743.1	C	T (2)	C (280)	synonymous	T	T (2)	T (280)
528	218088	CFF8240_0243		histidine kinase	ABK81743.1	T	C (2)	T (280)	non-synonymous	L	P (2)	L (280)
529	218170	CFF8240_0243		histidine kinase	ABK81743.1	C	T (2)	C (280)	synonymous	N	N (2)	N (280)
530	218174	CFF8240_0243		histidine kinase	ABK81743.1	T	A (2)	T (280)	non-synonymous	S	T (2)	S (280)
531	218239	CFF8240_0243		histidine kinase	ABK81743.1	T	C (2)	T (280)	synonymous	Y	Y (2)	Y (280)
532	218254	CFF8240_0243		histidine kinase	ABK81743.1	A	G (2)	A (280)	synonymous	V	V (2)	V (280)
533	218347	CFF8240_0243		histidine kinase	ABK81743.1	G	A (2)	G (280)	synonymous	L	L (2)	L (280)
534	218419	CFF8240_0243		histidine kinase	ABK81743.1	C	T (2)	C (280)	synonymous	G	G (2)	G (280)
535	218456	CFF8240_0243		histidine kinase	ABK81743.1	G	A (2)	G (280)	non-synonymous	D	N (2)	D (280)
536	218494	CFF8240_0243		histidine kinase	ABK81743.1	G	T (2)	G (280)	synonymous	G	G (2)	G (280)
537	218512	CFF8240_0243		histidine kinase	ABK81743.1	T	C (2)	T (280)	synonymous	S	S (2)	S (280)
538	218533	CFF8240_0243		histidine kinase	ABK81743.1	A	G (2)	A (280)	synonymous	Q	Q (2)	Q (280)
539	218554	CFF8240_0243		histidine kinase	ABK81743.1	C	A (2)	C (280)	synonymous	V	V (2)	V (280)
540	218708	CFF8240_0243		histidine kinase	ABK81743.1	T	C (2)	T (280)	synonymous	L	L (2)	L (280)
541	219007	CFF8240_0243		histidine kinase	ABK81743.1	T	C (2)	T (280)	synonymous	P	P (2)	P (280)
542	219080	CFF8240_0243		histidine kinase	ABK81743.1	T	C (2)	T (280)	synonymous	L	L (2)	L (280)
543	219147	CFF8240_0243		histidine kinase	ABK81743.1	G	A (2)	G (258)/T (22)	non-synonymous	R	K (2)	R (258)/I (22)
544	219151	CFF8240_0243		histidine kinase	ABK81743.1	T	C (2)	T (280)	synonymous	S	S (2)	S (280)
545	219187	CFF8240_0243		histidine kinase	ABK81743.1	C	T (2)	C (280)	synonymous	T	T (2)	T (280)
546	221016	CFF8240_0246		conserved hypothetical protein	ABK82214.1	T	C (2)	T (280)	synonymous	*	* (2)	* (280)
547	221063	CFF8240_0246		conserved hypothetical protein	ABK82214.1	A	G (2)	A (280)	synonymous	N	N (2)	N (280)
548	221106	CFF8240_0246		conserved hypothetical protein	ABK82214.1	T	A (2)	T (280)	non-synonymous	D	V (2)	D (280)
549	221113	CFF8240_0246		conserved hypothetical protein	ABK82214.1	A	G (2)	A (280)	non-synonymous	S	P (2)	S (280)
550	221139	CFF8240_0246		conserved hypothetical protein	ABK82214.1	C	A (2)	C (280)	non-synonymous	R	I (2)	R (280)
551	221291	CFF8240_0246		conserved hypothetical protein	ABK82214.1	T	C (2)	T (280)	synonymous	E	E (2)	E (280)
552	221303	CFF8240_0246		conserved hypothetical protein	ABK82214.1	T	C (2)	T (280)	synonymous	S	S (2)	S (280)
553	221315	CFF8240_0246		conserved hypothetical protein	ABK82214.1	T	C (2)	T (280)	synonymous	L	L (2)	L (280)
554	221414	CFF8240_0246		conserved hypothetical protein	ABK82214.1	G	A (2)	G (280)	synonymous	F	F (2)	F (280)
555	221495	CFF8240_0246		conserved hypothetical protein	ABK82214.1	C	T (2)	C (280)	synonymous	K	K (2)	K (280)
556	221649	CFF8240_0247		tRNA-dihydrouridine synthase B	ABK83371.1	C	T (2)	C (280)	synonymous	L	L (2)	L (280)
557	221652	CFF8240_0247		tRNA-dihydrouridine synthase B	ABK83371.1	T	G (2)	T (280)	synonymous	I	I (2)	I (280)
558	221994	CFF8240_0247		tRNA-dihydrouridine synthase B	ABK83371.1	T	C (2)	T (280)	synonymous	V	V (2)	V (280)
559	222059	CFF8240_0247		tRNA-dihydrouridine synthase B	ABK83371.1	C	T (2)	C (280)	non-synonymous	V	I (2)	V (280)
560	222156	CFF8240_0247		tRNA-dihydrouridine synthase B	ABK83371.1	C	T (2)	C (280)	synonymous	K	K (2)	K (280)
561	222222	CFF8240_0247		tRNA-dihydrouridine synthase B	ABK83371.1	G	A (2)	G (280)	synonymous	S	S (2)	S (280)
562	222294	CFF8240_0247		tRNA-dihydrouridine synthase B	ABK83371.1	A	C (2)	A (280)	non-synonymous	I	M (2)	I (280)
563	222363	CFF8240_0247		tRNA-dihydrouridine synthase B	ABK83371.1	T	C (2)	T (280)	synonymous	P	P (2)	P (280)
564	222441	CFF8240_0247		tRNA-dihydrouridine synthase B	ABK83371.1	T	C (2)	T (280)	synonymous	E	E (2)	E (280)
565	224379	CFF8240_0251	accD	acetyl-CoA carboxylase, carboxyl transferase, beta subunit	ABK81712.1	C	T (2)	C (280)	synonymous	V	V (2)	V (280)
566	224493	CFF8240_0251	accD	acetyl-CoA carboxylase, carboxyl transferase, beta subunit	ABK81712.1	A	G (2)	A (280)	synonymous	L	L (2)	L (280)
567	224634	CFF8240_0251	accD	acetyl-CoA carboxylase, carboxyl transferase, beta subunit	ABK81712.1	T	C (2)	T (280)	synonymous	S	S (2)	S (280)
568	224685	CFF8240_0251	accD	acetyl-CoA carboxylase, carboxyl transferase, beta subunit	ABK81712.1	C	T (2)	C (280)	synonymous	L	L (2)	L (280)
569	224748	CFF8240_0251	accD	acetyl-CoA carboxylase, carboxyl transferase, beta subunit	ABK81712.1	C	T (2)	C (280)	synonymous	T	T (2)	T (280)
570	224913	CFF8240_0251	accD	acetyl-CoA carboxylase, carboxyl transferase, beta subunit	ABK81712.1	G	A (2)	G (280)	synonymous	D	D (2)	D (280)
571	224967	CFF8240_0251	accD	acetyl-CoA carboxylase, carboxyl transferase, beta subunit	ABK81712.1	G	A (2)	G (280)	synonymous	S	S (2)	S (280)
572	225061	CFF8240_0251	accD	acetyl-CoA carboxylase, carboxyl transferase, beta subunit	ABK81712.1	C	T (2)	C (280)	non-synonymous	R	Q (2)	R (280)
573	225062	CFF8240_0251	accD	acetyl-CoA carboxylase, carboxyl transferase, beta subunit	ABK81712.1	G	T (2)	G (280)	synonymous	R	R (2)	R (280)
574	225090	CFF8240_0251	accD	acetyl-CoA carboxylase, carboxyl transferase, beta subunit	ABK81712.1	C	A (2)	C (280)	synonymous	A	A (2)	A (280)
575	226832	CFF8240_0254	serC	phosphoserine aminotransferase	ABK83225.1	C	T (2)	C (280)	synonymous	G	G (2)	G (280)
576	226868	CFF8240_0254	serC	phosphoserine aminotransferase	ABK83225.1	G	T (2)	G (280)	non-synonymous	S	R (2)	S (280)
577	226982	CFF8240_0254	serC	phosphoserine aminotransferase	ABK83225.1	G	A (2)	G (280)	synonymous	Y	Y (2)	Y (280)
578	227294	CFF8240_0254	serC	phosphoserine aminotransferase	ABK83225.1	A	G (2)	A (280)	synonymous	S	S (2)	S (280)
579	227303	CFF8240_0254	serC	phosphoserine aminotransferase	ABK83225.1	T	C (2)	T (280)	synonymous	V	V (2)	V (280)
580	227336	CFF8240_0254	serC	phosphoserine aminotransferase	ABK83225.1	G	A (2)	G (280)	synonymous	Y	Y (2)	Y (280)
581	227418	CFF8240_0254	serC	phosphoserine aminotransferase	ABK83225.1	C	T (2)	C (280)	non-synonymous	R	H (2)	R (280)
582	227522	CFF8240_0254	serC	phosphoserine aminotransferase	ABK83225.1	T	C (2)	T (280)	synonymous	Q	Q (2)	Q (280)
583	227600	CFF8240_0254	serC	phosphoserine aminotransferase	ABK83225.1	C	A (2)	C (280)	synonymous	S	S (2)	S (280)
584	227633	CFF8240_0254	serC	phosphoserine aminotransferase	ABK83225.1	G	T (2)	G (280)	synonymous	I	I (2)	I (280)
585	227648	CFF8240_0254	serC	phosphoserine aminotransferase	ABK83225.1	A	G (2)	A (280)	synonymous	N	N (2)	N (280)
586	227711	CFF8240_0254	serC	phosphoserine aminotransferase	ABK83225.1	C	A (2)	C (280)	synonymous	G	G (2)	G (280)
587	227754	CFF8240_0254	serC	phosphoserine aminotransferase	ABK83225.1	C	T (2)	C (280)	non-synonymous	S	N (2)	S (280)
588	227765	CFF8240_0254	serC	phosphoserine aminotransferase	ABK83225.1	C	T (2)	C (280)	synonymous	A	A (2)	A (280)
589	237746	CFF8240_0263		transcriptional regulator, Fur family	ABK83134.1	G	A (2)	G (279)/C (1)	synonymous	C	C (2)	C (279)/W (1)
590	237800	CFF8240_0263		transcriptional regulator, Fur family	ABK83134.1	A	G (2)	A (280)	synonymous	H	H (2)	H (280)
591	240054	CFF8240_0265		flagellar assembly protein	ABK82698.1	T	G (2)	T (280)	synonymous	I	I (2)	I (280)
592	240153	CFF8240_0265		flagellar assembly protein	ABK82698.1	G	A (2)	G (280)	synonymous	S	S (2)	S (280)
593	240186	CFF8240_0265		flagellar assembly protein	ABK82698.1	A	G (2)	A (280)	synonymous	S	S (2)	S (280)
594	240270	CFF8240_0265		flagellar assembly protein	ABK82698.1	T	C (2)	T (280)	synonymous	A	A (2)	A (280)
595	240312	CFF8240_0265		flagellar assembly protein	ABK82698.1	A	G (2)	A (280)	synonymous	H	H (2)	H (280)
596	240537	CFF8240_0265		flagellar assembly protein	ABK82698.1	A	G (2)	A (280)	synonymous	P	P (2)	P (280)
597	240616	CFF8240_0265		flagellar assembly protein	ABK82698.1	G	A (2)	G (280)	non-synonymous	S	L (2)	S (280)
598	243499	CFF8240_0268	hisC	histidinol-phosphate aminotransferase	ABK81751.1	A	T (2)	A (177)/G (103)	synonymous	R	R (2)	R (280)
599	243727	CFF8240_0268	hisC	histidinol-phosphate aminotransferase	ABK81751.1	C	T (2)	C (280)	synonymous	L	L (2)	L (280)
600	243790	CFF8240_0268	hisC	histidinol-phosphate aminotransferase	ABK81751.1	C	A (2)	C (280)	synonymous	T	T (2)	T (280)
601	243835	CFF8240_0268	hisC	histidinol-phosphate aminotransferase	ABK81751.1	T	G (2)	T (280)	non-synonymous	E	D (2)	E (280)
602	243856	CFF8240_0268	hisC	histidinol-phosphate aminotransferase	ABK81751.1	T	A (2)	T (280)	synonymous	G	G (2)	G (280)
603	243925	CFF8240_0268	hisC	histidinol-phosphate aminotransferase	ABK81751.1	C	T (2)	C (280)	synonymous	Q	Q (2)	Q (280)
604	243935	CFF8240_0268	hisC	histidinol-phosphate aminotransferase	ABK81751.1	G	A (2)	G (280)	non-synonymous	T	M (2)	T (280)
605	243945	CFF8240_0268	hisC	histidinol-phosphate aminotransferase	ABK81751.1	C	T (2)	C (280)	non-synonymous	D	N (2)	D (280)
606	244008	CFF8240_0268	hisC	histidinol-phosphate aminotransferase	ABK81751.1	A	G (2)	A (280)	synonymous	L	L (2)	L (280)
607	244018	CFF8240_0268	hisC	histidinol-phosphate aminotransferase	ABK81751.1	G	A (2)	G (280)	synonymous	S	S (2)	S (280)
608	244072	CFF8240_0268	hisC	histidinol-phosphate aminotransferase	ABK81751.1	A	G (2)	A (280)	synonymous	P	P (2)	P (280)
609	244075	CFF8240_0268	hisC	histidinol-phosphate aminotransferase	ABK81751.1	A	G (2)	A (280)	synonymous	N	N (2)	N (280)
610	244086	CFF8240_0268	hisC	histidinol-phosphate aminotransferase	ABK81751.1	G	T (2)	G (280)	non-synonymous	L	I (2)	L (280)
611	244122	CFF8240_0268	hisC	histidinol-phosphate aminotransferase	ABK81751.1	T	C (2)	T (280)	non-synonymous	T	A (2)	T (280)
612	244266	CFF8240_0268	hisC	histidinol-phosphate aminotransferase	ABK81751.1	C	T (2)	C (280)	non-synonymous	A	T (2)	A (280)
613	244315	CFF8240_0268	hisC	histidinol-phosphate aminotransferase	ABK81751.1	A	G (2)	A (280)	synonymous	N	N (2)	N (280)
614	244405	CFF8240_0268	hisC	histidinol-phosphate aminotransferase	ABK81751.1	G	A (2)	G (280)	synonymous	N	N (2)	N (280)
615	249815	CFF8240_0274		Ham1 family	ABK83193.1	C	T (2)	C (280)	synonymous	F	F (2)	F (280)
616	249821	CFF8240_0274		Ham1 family	ABK83193.1	C	T (2)	C (280)	synonymous	I	I (2)	I (280)
617	249917	CFF8240_0274		Ham1 family	ABK83193.1	C	T (2)	C (280)	synonymous	I	I (2)	I (280)
618	249956	CFF8240_0274		Ham1 family	ABK83193.1	C	T (2)	C (280)	synonymous	L	L (2)	L (280)
619	250037	CFF8240_0274		Ham1 family	ABK83193.1	T	C (2)	T (280)	synonymous	C	C (2)	C (280)
620	250139	CFF8240_0274		Ham1 family	ABK83193.1	C	T (2)	C (280)	synonymous	Y	Y (2)	Y (280)
621	250202	CFF8240_0274		Ham1 family	ABK83193.1	C	A (2)	C (280)	synonymous	P	P (2)	P (280)
622	250252	CFF8240_0274		Ham1 family	ABK83193.1	C	T (2)	C (280)	non-synonymous	A	V (2)	A (280)
623	250273	CFF8240_0274		Ham1 family	ABK83193.1	G	C (2)	G (280)	non-synonymous	G	A (2)	G (280)
624	250289	CFF8240_0274		Ham1 family	ABK83193.1	A	T (2)	A (280)	non-synonymous	K	N (2)	K (280)
625	250307	CFF8240_0274		Ham1 family	ABK83193.1	T	A (2)	T (280)	synonymous	L	L (2)	L (280)
626	272015	CFF8240_0301		putative integral membrane protein	ABK82015.1	A	G (2)	A (280)	synonymous	F	F (2)	F (280)
627	272043	CFF8240_0301		putative integral membrane protein	ABK82015.1	T	C (2)	T (280)	non-synonymous	K	R (2)	K (280)
628	272061	CFF8240_0301		putative integral membrane protein	ABK82015.1	A	G (2)	A (280)	non-synonymous	V	A (2)	V (280)
629	272108	CFF8240_0301		putative integral membrane protein	ABK82015.1	T	C (2)	T (280)	synonymous	S	S (2)	S (280)
630	272192	CFF8240_0301		putative integral membrane protein	ABK82015.1	T	C (2)	T (280)	synonymous	R	R (2)	R (280)
631	272229	CFF8240_0301		putative integral membrane protein	ABK82015.1	A	G (2)	A (280)	non-synonymous	I	T (2)	I (280)
632	273195	CFF8240_0303		spfh domain	ABK81733.1	C	T (2)	C (280)	synonymous	V	V (2)	V (280)
633	273345	CFF8240_0303		spfh domain	ABK81733.1	G	A (2)	G (280)	synonymous	Y	Y (2)	Y (280)
634	273399	CFF8240_0303		spfh domain	ABK81733.1	T	G (2)	T (280)	synonymous	I	I (2)	I (280)
635	273459	CFF8240_0303		spfh domain	ABK81733.1	C	T (2)	C (280)	synonymous	A	A (2)	A (280)
636	273540	CFF8240_0303		spfh domain	ABK81733.1	C	A (2)	C (280)	synonymous	P	P (2)	P (280)
637	273567	CFF8240_0303		spfh domain	ABK81733.1	A	G (2)	A (280)	synonymous	S	S (2)	S (280)
638	273582	CFF8240_0303		spfh domain	ABK81733.1	C	T (2)	C (280)	synonymous	P	P (2)	P (280)
639	273621	CFF8240_0303		spfh domain	ABK81733.1	A	G (2)	A (280)	synonymous	N	N (2)	N (280)
640	273630	CFF8240_0303		spfh domain	ABK81733.1	A	G (2)	A (280)	synonymous	A	A (2)	A (280)
641	273678	CFF8240_0303		spfh domain	ABK81733.1	C	T (2)	C (280)	synonymous	K	K (2)	K (280)
642	273714	CFF8240_0303		spfh domain	ABK81733.1	T	C (2)	T (280)	synonymous	P	P (2)	P (280)
643	273900	CFF8240_0303		spfh domain	ABK81733.1	G	A (2)	G (280)	synonymous	S	S (2)	S (280)
644	273954	CFF8240_0303		spfh domain	ABK81733.1	T	C (2)	T (280)	synonymous	V	V (2)	V (280)
645	274002	CFF8240_0303		spfh domain	ABK81733.1	G	A (2)	G (280)	synonymous	F	F (2)	F (280)
646	274029	CFF8240_0303		spfh domain	ABK81733.1	C	T (2)	C (280)	synonymous	V	V (2)	V (280)
647	274035	CFF8240_0303		spfh domain	ABK81733.1	A	G (2)	A (280)	synonymous	G	G (2)	G (280)
648	277163	CFF8240_0310		conserved domain protein	ABK82788.1	T	G (2)	T (280)	synonymous	P	P (2)	P (280)
649	277172	CFF8240_0310		conserved domain protein	ABK82788.1	T	C (2)	T (280)	synonymous	N	N (2)	N (280)
650	277178	CFF8240_0310		conserved domain protein	ABK82788.1	A	C (2)	A (280)	non-synonymous	K	N (2)	K (280)
651	277184	CFF8240_0310		conserved domain protein	ABK82788.1	A	T (2)	A (280)	synonymous	A	A (2)	A (280)
652	277186	CFF8240_0310		conserved domain protein	ABK82788.1	G	C (2)	G (280)	non-synonymous	G	A (2)	G (280)
653	277188	CFF8240_0310		conserved domain protein	ABK82788.1	T	C (2)	T (280)	non-synonymous	S	P (2)	S (280)
654	277190	CFF8240_0310		conserved domain protein	ABK82788.1	C	T (2)	C (280)	synonymous	S	S (2)	S (280)
655	277235	CFF8240_0310		conserved domain protein	ABK82788.1	G	A (2)	G (280)	synonymous	T	T (2)	T (280)
656	277241	CFF8240_0310		conserved domain protein	ABK82788.1	A	T (2)	A (280)	synonymous	I	I (2)	I (280)
657	277338	CFF8240_0310		conserved domain protein	ABK82788.1	A	G (2)	A (280)	non-synonymous	T	A (2)	T (280)
658	277367	CFF8240_0311		antioxidant, AhpC/Tsa family	ABK82052.1	C	T (2)	C (280)	synonymous	C	C (2)	C (280)
659	277383	CFF8240_0311		antioxidant, AhpC/Tsa family	ABK82052.1	T	C (2)	T (280)	non-synonymous	S	P (2)	S (280)
660	277417	CFF8240_0311		antioxidant, AhpC/Tsa family	ABK82052.1	C	T (2)	C (280)	non-synonymous	A	V (2)	A (280)
661	277481	CFF8240_0311		antioxidant, AhpC/Tsa family	ABK82052.1	C	A (2)	C (280)	synonymous	I	I (2)	I (280)
662	277507	CFF8240_0311		antioxidant, AhpC/Tsa family	ABK82052.1	C	T (2)	C (280)	non-synonymous	A	V (2)	A (280)
663	277514	CFF8240_0311		antioxidant, AhpC/Tsa family	ABK82052.1	A	C (2)	A (280)	synonymous	G	G (2)	G (280)
664	277517	CFF8240_0311		antioxidant, AhpC/Tsa family	ABK82052.1	T	A (2)	T (280)	synonymous	V	V (2)	V (280)
665	277583	CFF8240_0311		antioxidant, AhpC/Tsa family	ABK82052.1	G	T (2)	G (280)	synonymous	T	T (2)	T (280)
666	277592	CFF8240_0311		antioxidant, AhpC/Tsa family	ABK82052.1	T	C (2)	T (280)	synonymous	C	C (2)	C (280)
667	277595	CFF8240_0311		antioxidant, AhpC/Tsa family	ABK82052.1	G	C (2)	G (280)	synonymous	T	T (2)	T (280)
668	277604	CFF8240_0311		antioxidant, AhpC/Tsa family	ABK82052.1	G	A (2)	G (280)	synonymous	A	A (2)	A (280)
669	277619	CFF8240_0311		antioxidant, AhpC/Tsa family	ABK82052.1	A	C (2)	A (280)	synonymous	A	A (2)	A (280)
670	277673	CFF8240_0311		antioxidant, AhpC/Tsa family	ABK82052.1	C	T (2)	C (280)	synonymous	D	D (2)	D (280)
671	277721	CFF8240_0311		antioxidant, AhpC/Tsa family	ABK82052.1	T	C (2)	T (280)	synonymous	H	H (2)	H (280)
672	277750	CFF8240_0311		antioxidant, AhpC/Tsa family	ABK82052.1	T	C (2)	T (280)	non-synonymous	I	T (2)	I (280)
673	277766	CFF8240_0311		antioxidant, AhpC/Tsa family	ABK82052.1	C	T (2)	C (280)	synonymous	G	G (2)	G (280)
674	277787	CFF8240_0311		antioxidant, AhpC/Tsa family	ABK82052.1	C	T (2)	C (280)	synonymous	N	N (2)	N (280)
675	277814	CFF8240_0311		antioxidant, AhpC/Tsa family	ABK82052.1	G	A (2)	G (280)	synonymous	V	V (2)	V (280)
676	277838	CFF8240_0311		antioxidant, AhpC/Tsa family	ABK82052.1	G	A (2)	G (280)	synonymous	K	K (2)	K (280)
677	277841	CFF8240_0311		antioxidant, AhpC/Tsa family	ABK82052.1	A	T (2)	A (280)	synonymous	T	T (2)	T (280)
678	277845	CFF8240_0311		antioxidant, AhpC/Tsa family	ABK82052.1	A	C (2)	A (280)	non-synonymous	K	Q (2)	K (280)
679	277846	CFF8240_0311		antioxidant, AhpC/Tsa family	ABK82052.1	A	G (2)	A (280)	non-synonymous	K	R (2)	K (280)
680	277847	CFF8240_0311		antioxidant, AhpC/Tsa family	ABK82052.1	A	T (2)	A (280)	non-synonymous	K	N (2)	K (280)
681	277868	CFF8240_0311		antioxidant, AhpC/Tsa family	ABK82052.1	C	T (2)	C (280)	synonymous	S	S (2)	S (280)
682	277880	CFF8240_0311		antioxidant, AhpC/Tsa family	ABK82052.1	A	C (2)	A (280)	synonymous	A	A (2)	A (280)
683	277889	CFF8240_0311		antioxidant, AhpC/Tsa family	ABK82052.1	T	C (2)	T (280)	synonymous	A	A (2)	A (280)
684	277890	CFF8240_0311		antioxidant, AhpC/Tsa family	ABK82052.1	A	G (2)	A (280)	non-synonymous	M	V (2)	M (280)
685	302160	CFF8240_0332		purine-binding chemotaxis protein CheW	ABK81841.1	T	G (2)	T (280)	synonymous	A	A (2)	A (280)
686	302166	CFF8240_0332		purine-binding chemotaxis protein CheW	ABK81841.1	G	T (2)	G (280)	synonymous	P	P (2)	P (280)
687	302238	CFF8240_0332		purine-binding chemotaxis protein CheW	ABK81841.1	A	G (2)	A (280)	synonymous	L	L (2)	L (280)
688	302319	CFF8240_0332		purine-binding chemotaxis protein CheW	ABK81841.1	G	A (2)	G (280)	synonymous	T	T (2)	T (280)
689	302328	CFF8240_0332		purine-binding chemotaxis protein CheW	ABK81841.1	T	A (2)	T (280)	synonymous	T	T (2)	T (280)
690	302340	CFF8240_0332		purine-binding chemotaxis protein CheW	ABK81841.1	T	C (2)	T (280)	synonymous	V	V (2)	V (280)
691	302355	CFF8240_0332		purine-binding chemotaxis protein CheW	ABK81841.1	T	C (2)	T (280)	synonymous	D	D (2)	D (280)
692	302361	CFF8240_0332		purine-binding chemotaxis protein CheW	ABK81841.1	A	C (2)	A (280)	synonymous	I	I (2)	I (280)
693	302367	CFF8240_0332		purine-binding chemotaxis protein CheW	ABK81841.1	A	C (2)	A (280)	synonymous	G	G (2)	G (280)
694	302418	CFF8240_0332		purine-binding chemotaxis protein CheW	ABK81841.1	C	T (2)	C (280)	synonymous	I	I (2)	I (280)
695	307840	CFF8240_0339		conserved hypothetical protein	ABK81723.1	G	A (2)	G (280)	synonymous	E	E (2)	E (280)
696	307913	CFF8240_0339		conserved hypothetical protein	ABK81723.1	G	A (2)	G (280)	non-synonymous	V	I (2)	V (280)
697	307925	CFF8240_0339		conserved hypothetical protein	ABK81723.1	G	A (2)	G (280)	non-synonymous	A	T (2)	A (280)
698	307956	CFF8240_0339		conserved hypothetical protein	ABK81723.1	G	A (2)	G (280)	non-synonymous	S	N (2)	S (280)
699	307976	CFF8240_0339		conserved hypothetical protein	ABK81723.1	A	G (2)	A (280)	non-synonymous	N	D (2)	N (280)
700	307983	CFF8240_0339		conserved hypothetical protein	ABK81723.1	C	T (2)	C (280)	non-synonymous	S	F (2)	S (280)
701	308008	CFF8240_0339		conserved hypothetical protein	ABK81723.1	T	C (2)	T (280)	synonymous	V	V (2)	V (280)
702	308024	CFF8240_0339		conserved hypothetical protein	ABK81723.1	T	C (2)	T (280)	non-synonymous	C	R (2)	C (280)
703	308025	CFF8240_0339		conserved hypothetical protein	ABK81723.1	G	A (2)	G (280)	non-synonymous	C	Y (2)	C (280)
704	308047	CFF8240_0339		conserved hypothetical protein	ABK81723.1	T	G (2)	T (280)	non-synonymous	I	M (2)	I (280)
705	308062	CFF8240_0339		conserved hypothetical protein	ABK81723.1	T	C (2)	T (280)	synonymous	C	C (2)	C (280)
706	308119	CFF8240_0339		conserved hypothetical protein	ABK81723.1	C	A (2)	C (280)	non-synonymous	S	R (2)	S (280)
707	308179	CFF8240_0339		conserved hypothetical protein	ABK81723.1	G	A (2)	G (280)	synonymous	A	A (2)	A (280)
708	308182	CFF8240_0339		conserved hypothetical protein	ABK81723.1	C	T (2)	C (280)	synonymous	N	N (2)	N (280)
709	308201	CFF8240_0339		conserved hypothetical protein	ABK81723.1	A	G (2)	A (280)	non-synonymous	I	V (2)	I (280)
710	315621	CFF8240_0345		hypothetical protein	ABK81873.1	C	A (2)	C (280)	non-synonymous	L	I (2)	L (280)
711	317508	CFF8240_0347		hypothetical protein	ABK81942.1	C	T (2)	C (280)	non-synonymous	M	I (2)	M (280)
712	317526	CFF8240_0347		hypothetical protein	ABK81942.1	T	G (2)	T (280)	synonymous	L	L (2)	L (280)
713	317700	CFF8240_0347		hypothetical protein	ABK81942.1	T	C (2)	T (280)	synonymous	V	V (2)	V (280)
714	317790	CFF8240_0347		hypothetical protein	ABK81942.1	G	A (2)	G (280)	synonymous	G	G (2)	G (280)
715	317921	CFF8240_0347		hypothetical protein	ABK81942.1	A	G (2)	A (280)	synonymous	L	L (2)	L (280)
716	317991	CFF8240_0347		hypothetical protein	ABK81942.1	T	C (2)	T (280)	synonymous	G	G (2)	G (280)
717	322620	CFF8240_0352	trpF	N-(5'phosphoribosyl)anthranilate isomerase	ABK82929.1	T	C (2)	T (280)	synonymous	C	C (2)	C (280)
718	322632	CFF8240_0352	trpF	N-(5'phosphoribosyl)anthranilate isomerase	ABK82929.1	G	A (2)	G (280)	synonymous	L	L (2)	L (280)
719	322639	CFF8240_0352	trpF	N-(5'phosphoribosyl)anthranilate isomerase	ABK82929.1	G	A (2)	G (280)	non-synonymous	V	I (2)	V (280)
720	322722	CFF8240_0352	trpF	N-(5'phosphoribosyl)anthranilate isomerase	ABK82929.1	A	G (2)	A (280)	synonymous	L	L (2)	L (280)
721	322824	CFF8240_0352	trpF	N-(5'phosphoribosyl)anthranilate isomerase	ABK82929.1	T	C (2)	T (280)	synonymous	I	I (2)	I (280)
722	322854	CFF8240_0352	trpF	N-(5'phosphoribosyl)anthranilate isomerase	ABK82929.1	G	A (2)	G (280)	synonymous	L	L (2)	L (280)
723	322863	CFF8240_0352	trpF	N-(5'phosphoribosyl)anthranilate isomerase	ABK82929.1	A	G (2)	A (280)	synonymous	E	E (2)	E (280)
724	322939	CFF8240_0352	trpF	N-(5'phosphoribosyl)anthranilate isomerase	ABK82929.1	C	A (2)	C (280)	non-synonymous	Q	K (2)	Q (280)
725	322956	CFF8240_0352	trpF	N-(5'phosphoribosyl)anthranilate isomerase	ABK82929.1	T	C (2)	T (280)	synonymous	G	G (2)	G (280)
726	323005	CFF8240_0352	trpF	N-(5'phosphoribosyl)anthranilate isomerase	ABK82929.1	A	G (2)	A (280)	non-synonymous	K	E (2)	K (280)
727	323006	CFF8240_0352	trpF	N-(5'phosphoribosyl)anthranilate isomerase	ABK82929.1	A	G (2)	A (280)	non-synonymous	K	R (2)	K (280)
728	329087	CFF8240_0361		hypothetical protein	ABK82019.1	C	T (2)	C (280)	synonymous	L	L (2)	L (280)
729	329090	CFF8240_0361		hypothetical protein	ABK82019.1	A	G (2)	A (280)	synonymous	C	C (2)	C (280)
730	329138	CFF8240_0361		hypothetical protein	ABK82019.1	G	A (2)	G (280)	synonymous	S	S (2)	S (280)
731	329202	CFF8240_0361		hypothetical protein	ABK82019.1	G	A (2)	G (280)	non-synonymous	A	V (2)	A (280)
732	329205	CFF8240_0361		hypothetical protein	ABK82019.1	T	C (2)	T (280)	non-synonymous	N	S (2)	N (280)
733	329225	CFF8240_0361		hypothetical protein	ABK82019.1	A	G (2)	A (280)	synonymous	C	C (2)	C (280)
734	329276	CFF8240_0361		hypothetical protein	ABK82019.1	G	A (2)	G (280)	synonymous	S	S (2)	S (280)
735	329354	CFF8240_0361		hypothetical protein	ABK82019.1	A	G (2)	A (280)	synonymous	G	G (2)	G (280)
736	329386	CFF8240_0361		hypothetical protein	ABK82019.1	C	T (2)	C (280)	non-synonymous	V	M (2)	V (280)
737	329418	CFF8240_0361		hypothetical protein	ABK82019.1	G	A (2)	G (280)	non-synonymous	A	V (2)	A (280)
738	335086	CFF8240_0366		transport-associated, putative	ABK82271.1	T	C (2)	T (280)	synonymous	R	R (2)	R (280)
739	335103	CFF8240_0366		transport-associated, putative	ABK82271.1	T	G (2)	T (280)	non-synonymous	I	L (2)	I (280)
740	335128	CFF8240_0366		transport-associated, putative	ABK82271.1	T	G (2)	T (280)	synonymous	V	V (2)	V (280)
741	335374	CFF8240_0366		transport-associated, putative	ABK82271.1	C	T (2)	C (280)	synonymous	E	E (2)	E (280)
742	339992	CFF8240_0369		tRNA synthetase, class II	ABK82157.1	C	G (2)	C (280)	non-synonymous	T	R (2)	T (280)
743	340017	CFF8240_0369		tRNA synthetase, class II	ABK82157.1	A	G (2)	A (280)	synonymous	E	E (2)	E (280)
744	340083	CFF8240_0369		tRNA synthetase, class II	ABK82157.1	G	A (2)	G (280)	synonymous	R	R (2)	R (280)
745	340091	CFF8240_0369		tRNA synthetase, class II	ABK82157.1	T	C (2)	T (280)	non-synonymous	V	A (2)	V (280)
746	340218	CFF8240_0369		tRNA synthetase, class II	ABK82157.1	G	A (2)	G (280)	synonymous	R	R (2)	R (280)
747	340230	CFF8240_0369		tRNA synthetase, class II	ABK82157.1	G	A (2)	G (280)	synonymous	T	T (2)	T (280)
748	340749	CFF8240_0369		tRNA synthetase, class II	ABK82157.1	C	A (2)	C (280)	synonymous	G	G (2)	G (280)
749	340764	CFF8240_0369		tRNA synthetase, class II	ABK82157.1	G	A (2)	G (280)	synonymous	E	E (2)	E (280)
750	340770	CFF8240_0369		tRNA synthetase, class II	ABK82157.1	T	C (2)	T (280)	synonymous	D	D (2)	D (280)
751	343292	CFF8240_0373		conserved hypothetical protein	ABK82476.1	C	T (2)	C (280)	synonymous	S	S (2)	S (280)
752	343337	CFF8240_0373		conserved hypothetical protein	ABK82476.1	A	G (2)	A (280)	synonymous	K	K (2)	K (280)
753	343658	CFF8240_0373		conserved hypothetical protein	ABK82476.1	C	T (2)	C (280)	synonymous	T	T (2)	T (280)
754	343674	CFF8240_0373		conserved hypothetical protein	ABK82476.1	A	G (2)	A (280)	non-synonymous	I	V (2)	I (280)
755	343858	CFF8240_0374	carA	carbamoyl-phosphate synthase, small subunit	ABK82049.1	C	T (2)	C (280)	synonymous	S	S (2)	S (280)
756	343861	CFF8240_0374	carA	carbamoyl-phosphate synthase, small subunit	ABK82049.1	C	T (2)	C (280)	synonymous	Y	Y (2)	Y (280)
757	344353	CFF8240_0374	carA	carbamoyl-phosphate synthase, small subunit	ABK82049.1	G	A (2)	G (280)	synonymous	E	E (2)	E (280)
758	344584	CFF8240_0374	carA	carbamoyl-phosphate synthase, small subunit	ABK82049.1	C	T (2)	C (280)	synonymous	F	F (2)	F (280)
759	344602	CFF8240_0374	carA	carbamoyl-phosphate synthase, small subunit	ABK82049.1	T	C (2)	T (280)	synonymous	N	N (2)	N (280)
760	344800	CFF8240_0374	carA	carbamoyl-phosphate synthase, small subunit	ABK82049.1	C	T (2)	C (280)	synonymous	N	N (2)	N (280)
761	350932	CFF8240_0382		conserved hypothetical protein	ABK82658.1	C	T (2)	C (280)	non-synonymous	S	L (2)	S (280)
762	350990	CFF8240_0382		conserved hypothetical protein	ABK82658.1	G	T (2)	G (280)	non-synonymous	M	I (2)	M (280)
763	350999	CFF8240_0382		conserved hypothetical protein	ABK82658.1	T	C (2)	T (280)	synonymous	S	S (2)	S (280)
764	351804	CFF8240_0384		lipoprotein, putative	ABK82595.1	T	C (2)	T (280)	synonymous	C	C (2)	C (280)
765	351976	CFF8240_0384		lipoprotein, putative	ABK82595.1	C	G (2)	C (280)	non-synonymous	L	V (2)	L (280)
766	352048	CFF8240_0384		lipoprotein, putative	ABK82595.1	G	C (2)	G (280)	non-synonymous	V	L (2)	V (280)
767	352191	CFF8240_0384		lipoprotein, putative	ABK82595.1	G	T (2)	G (280)	non-synonymous	M	I (2)	M (280)
768	358169	CFF8240_0388	rpsI	ribosomal protein S9	ABK83087.1	C	T (2)	C (280)	synonymous	A	A (2)	A (280)
769	360624	CFF8240_0391		phosphoglycolate phosphatase	ABK81909.1	G	A (2)	G (280)	non-synonymous	V	I (2)	V (280)
770	360643	CFF8240_0391		phosphoglycolate phosphatase	ABK81909.1	T	G (2)	T (280)	non-synonymous	L	W (2)	L (280)
771	360726	CFF8240_0391		phosphoglycolate phosphatase	ABK81909.1	G	A (2)	G (280)	non-synonymous	V	I (2)	V (280)
772	360824	CFF8240_0391		phosphoglycolate phosphatase	ABK81909.1	C	T (2)	C (280)	synonymous	Y	Y (2)	Y (280)
773	360854	CFF8240_0391		phosphoglycolate phosphatase	ABK81909.1	T	C (2)	T (280)	synonymous	V	V (2)	V (280)
774	360971	CFF8240_0391		phosphoglycolate phosphatase	ABK81909.1	C	T (2)	C (280)	synonymous	G	G (2)	G (280)
775	361067	CFF8240_0391		phosphoglycolate phosphatase	ABK81909.1	G	A (2)	G (279)/T (1)	synonymous	A	A (2)	A (280)
776	361085	CFF8240_0391		phosphoglycolate phosphatase	ABK81909.1	C	T (2)	C (280)	synonymous	I	I (2)	I (280)
777	371743	CFF8240_0400		ABC transporter, hydrophobic amino acid uptake transporter (haat) family, permease protein	ABK81747.1	C	T (2)	C (280)	synonymous	S	S (2)	S (280)
778	371758	CFF8240_0400		ABC transporter, hydrophobic amino acid uptake transporter (haat) family, permease protein	ABK81747.1	A	G (2)	A (280)	synonymous	Q	Q (2)	Q (280)
779	371857	CFF8240_0400		ABC transporter, hydrophobic amino acid uptake transporter (haat) family, permease protein	ABK81747.1	T	C (2)	T (280)	synonymous	H	H (2)	H (280)
780	371914	CFF8240_0400		ABC transporter, hydrophobic amino acid uptake transporter (haat) family, permease protein	ABK81747.1	C	T (2)	C (280)	synonymous	S	S (2)	S (280)
781	372010	CFF8240_0400		ABC transporter, hydrophobic amino acid uptake transporter (haat) family, permease protein	ABK81747.1	T	C (2)	T (280)	synonymous	A	A (2)	A (280)
782	372058	CFF8240_0400		ABC transporter, hydrophobic amino acid uptake transporter (haat) family, permease protein	ABK81747.1	G	A (2)	G (280)	synonymous	L	L (2)	L (280)
783	372112	CFF8240_0400		ABC transporter, hydrophobic amino acid uptake transporter (haat) family, permease protein	ABK81747.1	G	A (2)	G (280)	synonymous	P	P (2)	P (280)
784	372193	CFF8240_0400		ABC transporter, hydrophobic amino acid uptake transporter (haat) family, permease protein	ABK81747.1	T	C (2)	T (280)	synonymous	F	F (2)	F (280)
785	372352	CFF8240_0400		ABC transporter, hydrophobic amino acid uptake transporter (haat) family, permease protein	ABK81747.1	C	T (2)	C (280)	synonymous	G	G (2)	G (280)
786	372430	CFF8240_0400		ABC transporter, hydrophobic amino acid uptake transporter (haat) family, permease protein	ABK81747.1	T	G (2)	T (280)	synonymous	A	A (2)	A (280)
787	372475	CFF8240_0400		ABC transporter, hydrophobic amino acid uptake transporter (haat) family, permease protein	ABK81747.1	T	C (2)	T (280)	synonymous	G	G (2)	G (280)
788	372511	CFF8240_0400		ABC transporter, hydrophobic amino acid uptake transporter (haat) family, permease protein	ABK81747.1	T	C (2)	T (280)	synonymous	V	V (2)	V (280)
789	372529	CFF8240_0400		ABC transporter, hydrophobic amino acid uptake transporter (haat) family, permease protein	ABK81747.1	A	G (2)	A (280)	synonymous	L	L (2)	L (280)
790	372538	CFF8240_0400		ABC transporter, hydrophobic amino acid uptake transporter (haat) family, permease protein	ABK81747.1	T	C (2)	T (280)	synonymous	F	F (2)	F (280)
791	373762	CFF8240_0402		high affinity branched-chain amino acid ABC transporter, ATP-binding protein	ABK82267.1	C	T (2)	C (280)	non-synonymous	S	L (2)	S (280)
792	373864	CFF8240_0402		high affinity branched-chain amino acid ABC transporter, ATP-binding protein	ABK82267.1	G	A (2)	G (280)	non-synonymous	R	K (2)	R (280)
793	373954	CFF8240_0402		high affinity branched-chain amino acid ABC transporter, ATP-binding protein	ABK82267.1	G	A (2)	G (280)	non-synonymous	S	N (2)	S (280)
794	374006	CFF8240_0402		high affinity branched-chain amino acid ABC transporter, ATP-binding protein	ABK82267.1	A	G (2)	A (280)	synonymous	K	K (2)	K (280)
795	374063	CFF8240_0402		high affinity branched-chain amino acid ABC transporter, ATP-binding protein	ABK82267.1	A	G (2)	A (280)	synonymous	L	L (2)	L (280)
796	374108	CFF8240_0402		high affinity branched-chain amino acid ABC transporter, ATP-binding protein	ABK82267.1	C	G (2)	C (280)	non-synonymous	F	L (2)	F (280)
797	374144	CFF8240_0402		high affinity branched-chain amino acid ABC transporter, ATP-binding protein	ABK82267.1	C	T (2)	C (280)	synonymous	Y	Y (2)	Y (280)
798	374243	CFF8240_0402		high affinity branched-chain amino acid ABC transporter, ATP-binding protein	ABK82267.1	G	T (2)	G (280)	synonymous	T	T (2)	T (280)
799	374250	CFF8240_0402		high affinity branched-chain amino acid ABC transporter, ATP-binding protein	ABK82267.1	T	C (2)	T (280)	synonymous	L	L (2)	L (280)
800	374399	CFF8240_0402		high affinity branched-chain amino acid ABC transporter, ATP-binding protein	ABK82267.1	C	T (2)	C (280)	synonymous	A	A (2)	A (280)
801	374420	CFF8240_0402		high affinity branched-chain amino acid ABC transporter, ATP-binding protein	ABK82267.1	A	C (2)	A (280)	synonymous	I	I (2)	I (280)
802	378836	CFF8240_0405		phosphatidylglycerophosphatase A	ABK81729.1	G	A (2)	G (280)	non-synonymous	A	V (2)	A (280)
803	378963	CFF8240_0405		phosphatidylglycerophosphatase A	ABK81729.1	A	G (2)	A (280)	synonymous	L	L (2)	L (280)
804	379122	CFF8240_0405		phosphatidylglycerophosphatase A	ABK81729.1	C	A (2)	C (280)	non-synonymous	A	S (2)	A (280)
805	379228	CFF8240_0405		phosphatidylglycerophosphatase A	ABK81729.1	C	T (2)	C (280)	synonymous	K	K (2)	K (280)
806	381582	CFF8240_0409		IspD/IspF bifunctional enzyme	ABK81838.1	G	A (2)	G (280)	synonymous	D	D (2)	D (280)
807	381606	CFF8240_0409		IspD/IspF bifunctional enzyme	ABK81838.1	T	C (2)	T (280)	synonymous	P	P (2)	P (280)
808	381663	CFF8240_0409		IspD/IspF bifunctional enzyme	ABK81838.1	C	T (2)	C (280)	synonymous	A	A (2)	A (280)
809	381806	CFF8240_0409		IspD/IspF bifunctional enzyme	ABK81838.1	A	G (2)	A (280)	non-synonymous	S	P (2)	S (280)
810	381810	CFF8240_0409		IspD/IspF bifunctional enzyme	ABK81838.1	C	T (2)	C (280)	synonymous	L	L (2)	L (280)
811	381957	CFF8240_0409		IspD/IspF bifunctional enzyme	ABK81838.1	A	G (2)	A (280)	synonymous	N	N (2)	N (280)
812	382118	CFF8240_0409		IspD/IspF bifunctional enzyme	ABK81838.1	C	T (2)	C (280)	non-synonymous	D	N (2)	D (280)
813	382177	CFF8240_0409		IspD/IspF bifunctional enzyme	ABK81838.1	C	T (2)	C (280)	non-synonymous	R	K (2)	R (280)
814	382237	CFF8240_0409		IspD/IspF bifunctional enzyme	ABK81838.1	C	T (2)	C (280)	non-synonymous	R	H (2)	R (280)
815	382271	CFF8240_0409		IspD/IspF bifunctional enzyme	ABK81838.1	C	T (2)	C (280)	non-synonymous	V	I (2)	V (280)
816	385278	CFF8240_0412		2,3,4,5-tetrahydropyridine-2-carboxylate N-succinyltransferase DapD	ABK81835.1	C	T (2)	C (280)	synonymous	G	G (2)	G (280)
817	385290	CFF8240_0412		2,3,4,5-tetrahydropyridine-2-carboxylate N-succinyltransferase DapD	ABK81835.1	G	T (2)	G (280)	synonymous	P	P (2)	P (280)
818	385326	CFF8240_0412		2,3,4,5-tetrahydropyridine-2-carboxylate N-succinyltransferase DapD	ABK81835.1	G	A (2)	G (280)	synonymous	K	K (2)	K (280)
819	385461	CFF8240_0412		2,3,4,5-tetrahydropyridine-2-carboxylate N-succinyltransferase DapD	ABK81835.1	A	G (2)	A (280)	synonymous	P	P (2)	P (280)
820	385555	CFF8240_0412		2,3,4,5-tetrahydropyridine-2-carboxylate N-succinyltransferase DapD	ABK81835.1	C	T (2)	C (280)	synonymous	L	L (2)	L (280)
821	385606	CFF8240_0412		2,3,4,5-tetrahydropyridine-2-carboxylate N-succinyltransferase DapD	ABK81835.1	G	A (2)	G (280)	non-synonymous	V	I (2)	V (280)
822	385883	CFF8240_0412		2,3,4,5-tetrahydropyridine-2-carboxylate N-succinyltransferase DapD	ABK81835.1	A	G (2)	A (280)	non-synonymous	D	G (2)	D (280)
823	385887	CFF8240_0412		2,3,4,5-tetrahydropyridine-2-carboxylate N-succinyltransferase DapD	ABK81835.1	C	T (2)	C (280)	synonymous	N	N (2)	N (280)
824	385936	CFF8240_0412		2,3,4,5-tetrahydropyridine-2-carboxylate N-succinyltransferase DapD	ABK81835.1	C	G (2)	C (280)	non-synonymous	P	A (2)	P (280)
825	386007	CFF8240_0412		2,3,4,5-tetrahydropyridine-2-carboxylate N-succinyltransferase DapD	ABK81835.1	T	C (2)	T (280)	synonymous	V	V (2)	V (280)
826	386160	CFF8240_0412		2,3,4,5-tetrahydropyridine-2-carboxylate N-succinyltransferase DapD	ABK81835.1	A	G (2)	A (280)	synonymous	P	P (2)	P (280)
827	386242	CFF8240_0412		2,3,4,5-tetrahydropyridine-2-carboxylate N-succinyltransferase DapD	ABK81835.1	G	A (2)	G (280)	non-synonymous	E	K (2)	E (280)
828	386244	CFF8240_0412		2,3,4,5-tetrahydropyridine-2-carboxylate N-succinyltransferase DapD	ABK81835.1	G	A (2)	G (280)	synonymous	E	E (2)	E (280)
829	386304	CFF8240_0412		2,3,4,5-tetrahydropyridine-2-carboxylate N-succinyltransferase DapD	ABK81835.1	A	G (2)	A (280)	synonymous	L	L (2)	L (280)
830	386305	CFF8240_0412		2,3,4,5-tetrahydropyridine-2-carboxylate N-succinyltransferase DapD	ABK81835.1	T	G (2)	T (280)	non-synonymous	S	A (2)	S (280)
831	391885	CFF8240_0417	lgt	prolipoprotein diacylglyceryl transferase	ABK82976.1	A	G (2)	A (280)	synonymous	F	F (2)	F (280)
832	391957	CFF8240_0417	lgt	prolipoprotein diacylglyceryl transferase	ABK82976.1	C	T (2)	C (280)	synonymous	P	P (2)	P (280)
833	391990	CFF8240_0417	lgt	prolipoprotein diacylglyceryl transferase	ABK82976.1	A	G (2)	A (280)	synonymous	V	V (2)	V (280)
834	392014	CFF8240_0417	lgt	prolipoprotein diacylglyceryl transferase	ABK82976.1	A	G (2)	A (280)	synonymous	A	A (2)	A (280)
835	392050	CFF8240_0417	lgt	prolipoprotein diacylglyceryl transferase	ABK82976.1	A	G (2)	A (280)	synonymous	Y	Y (2)	Y (280)
836	392155	CFF8240_0417	lgt	prolipoprotein diacylglyceryl transferase	ABK82976.1	C	T (2)	C (280)	synonymous	T	T (2)	T (280)
837	392161	CFF8240_0417	lgt	prolipoprotein diacylglyceryl transferase	ABK82976.1	T	C (2)	T (280)	synonymous	R	R (2)	R (280)
838	392173	CFF8240_0417	lgt	prolipoprotein diacylglyceryl transferase	ABK82976.1	C	T (2)	C (280)	synonymous	E	E (2)	E (280)
839	392473	CFF8240_0417	lgt	prolipoprotein diacylglyceryl transferase	ABK82976.1	G	A (2)	G (280)	synonymous	Y	Y (2)	Y (280)
840	392590	CFF8240_0417	lgt	prolipoprotein diacylglyceryl transferase	ABK82976.1	T	C (2)	T (280)	synonymous	L	L (2)	L (280)
841	392611	CFF8240_0417	lgt	prolipoprotein diacylglyceryl transferase	ABK82976.1	C	T (2)	C (280)	synonymous	V	V (2)	V (280)
842	398957	CFF8240_0424		conserved hypothetical protein	ABK81969.1	A	G (2)	A (280)	synonymous	E	E (2)	E (280)
843	399008	CFF8240_0424		conserved hypothetical protein	ABK81969.1	T	A (2)	T (280)	synonymous	I	I (2)	I (280)
844	399146	CFF8240_0424		conserved hypothetical protein	ABK81969.1	C	T (2)	C (280)	synonymous	S	S (2)	S (280)
845	399369	CFF8240_0424		conserved hypothetical protein	ABK81969.1	C	T (2)	C (280)	non-synonymous	L	F (2)	L (280)
846	399431	CFF8240_0424		conserved hypothetical protein	ABK81969.1	C	T (2)	C (280)	synonymous	Y	Y (2)	Y (280)
847	399546	CFF8240_0424		conserved hypothetical protein	ABK81969.1	G	A (2)	G (280)	non-synonymous	A	T (2)	A (280)
848	426200	CFF8240_0446		ferredoxin-type protein, NapH/MauN family	ABK83192.1	A	G (2)	A (280)	non-synonymous	I	M (2)	I (280)
849	426272	CFF8240_0446		ferredoxin-type protein, NapH/MauN family	ABK83192.1	A	G (2)	A (280)	synonymous	S	S (2)	S (280)
850	426275	CFF8240_0446		ferredoxin-type protein, NapH/MauN family	ABK83192.1	G	A (2)	G (280)	synonymous	R	R (2)	R (280)
851	426375	CFF8240_0446		ferredoxin-type protein, NapH/MauN family	ABK83192.1	C	T (2)	C (280)	synonymous	L	L (2)	L (280)
852	426401	CFF8240_0446		ferredoxin-type protein, NapH/MauN family	ABK83192.1	T	C (2)	T (280)	synonymous	G	G (2)	G (280)
853	426419	CFF8240_0446		ferredoxin-type protein, NapH/MauN family	ABK83192.1	T	C (2)	T (280)	synonymous	F	F (2)	F (280)
854	426581	CFF8240_0446		ferredoxin-type protein, NapH/MauN family	ABK83192.1	G	A (2)	G (280)	synonymous	E	E (2)	E (280)
855	426599	CFF8240_0446		ferredoxin-type protein, NapH/MauN family	ABK83192.1	C	T (2)	C (280)	synonymous	G	G (2)	G (280)
856	426698	CFF8240_0446		ferredoxin-type protein, NapH/MauN family	ABK83192.1	T	C (2)	T (280)	synonymous	C	C (2)	C (280)
857	426713	CFF8240_0446		ferredoxin-type protein, NapH/MauN family	ABK83192.1	G	T (2)	G (280)	synonymous	P	P (2)	P (280)
858	426853	CFF8240_0446		ferredoxin-type protein, NapH/MauN family	ABK83192.1	C	T (2)	C (279)/A (1)	non-synonymous	A	V (2)	A (279)/E (1)
859	426911	CFF8240_0446		ferredoxin-type protein, NapH/MauN family	ABK83192.1	C	T (2)	C (280)	synonymous	R	R (2)	R (280)
860	460228	CFF8240_0467	ssrA			A	G (2)	A (280)	non-synonymous
861	460238	CFF8240_0467	ssrA			T	C (2)	T (280)	non-synonymous
862	460302	CFF8240_0467	ssrA			C	T (2)	C (280)	non-synonymous
863	460303	CFF8240_0467	ssrA			T	C (2)	T (280)	non-synonymous
864	460304	CFF8240_0467	ssrA			T	G (2)	T (280)	non-synonymous
865	460323	CFF8240_0467	ssrA			T	A (2)	T (280)	non-synonymous
866	460325	CFF8240_0467	ssrA			T	C (2)	T (280)	non-synonymous
867	460327	CFF8240_0467	ssrA			G	A (2)	G (280)	non-synonymous
868	460329	CFF8240_0467	ssrA			T	C (2)	T (280)	non-synonymous
869	460344	CFF8240_0467	ssrA			T	C (2)	T (280)	non-synonymous
870	460369	CFF8240_0467	ssrA			T	C (2)	T (280)	non-synonymous
871	460469	CFF8240_0467	ssrA			G	A (2)	G (280)	non-synonymous
872	460645	CFF8240_0468		conserved hypothetical protein	ABK82580.1	C	A (2)	C (280)	non-synonymous	S	I (2)	S (280)
873	460757	CFF8240_0468		conserved hypothetical protein	ABK82580.1	T	C (2)	T (280)	non-synonymous	T	A (2)	T (280)
874	460762	CFF8240_0468		conserved hypothetical protein	ABK82580.1	G	A (2)	G (280)	non-synonymous	T	I (2)	T (280)
875	460857	CFF8240_0468		conserved hypothetical protein	ABK82580.1	A	G (2)	A (280)	synonymous	I	I (2)	I (280)
876	461948	CFF8240_0470		conserved hypothetical protein	ABK82943.1	G	A (2)	G (280)	synonymous	E	E (2)	E (280)
877	462071	CFF8240_0470		conserved hypothetical protein	ABK82943.1	T	C (2)	T (280)	synonymous	C	C (2)	C (280)
878	467595	CFF8240_0477		conserved hypothetical protein	ABK83265.1	G	A (2)	G (280)	synonymous	N	N (2)	N (280)
879	467685	CFF8240_0477		conserved hypothetical protein	ABK83265.1	G	A (2)	G (280)	synonymous	F	F (2)	F (280)
880	467751	CFF8240_0477		conserved hypothetical protein	ABK83265.1	T	C (2)	T (280)	synonymous	L	L (2)	L (280)
881	467856	CFF8240_0477		conserved hypothetical protein	ABK83265.1	G	A (2)	G (280)	synonymous	D	D (2)	D (280)
882	467919	CFF8240_0477		conserved hypothetical protein	ABK83265.1	G	T (2)	G (280)	synonymous	V	V (2)	V (280)
883	467943	CFF8240_0477		conserved hypothetical protein	ABK83265.1	G	A (2)	G (280)	synonymous	A	A (2)	A (280)
884	503242	CFF8240_0500		thiredoxin	ABK81808.1	C	T (2)	C (280)	synonymous	E	E (2)	E (280)
885	503287	CFF8240_0500		thiredoxin	ABK81808.1	T	C (2)	T (280)	synonymous	P	P (2)	P (280)
886	503422	CFF8240_0500		thiredoxin	ABK81808.1	T	C (2)	T (280)	synonymous	R	R (2)	R (280)
887	503443	CFF8240_0500		thiredoxin	ABK81808.1	A	G (2)	A (280)	synonymous	V	V (2)	V (280)
888	503491	CFF8240_0500		thiredoxin	ABK81808.1	C	T (2)	C (280)	synonymous	P	P (2)	P (280)
889	519725	CFF8240_0515	fbaA	fructose-bisphosphate aldolase, class II	ABK82118.1	A	G (2)	A (280)	synonymous	A	A (2)	A (280)
890	519911	CFF8240_0515	fbaA	fructose-bisphosphate aldolase, class II	ABK82118.1	G	A (2)	G (280)	synonymous	L	L (2)	L (280)
891	519947	CFF8240_0515	fbaA	fructose-bisphosphate aldolase, class II	ABK82118.1	A	G (2)	A (280)	synonymous	E	E (2)	E (280)
892	520010	CFF8240_0515	fbaA	fructose-bisphosphate aldolase, class II	ABK82118.1	C	A (2)	C (280)	non-synonymous	S	R (2)	S (280)
893	520067	CFF8240_0515	fbaA	fructose-bisphosphate aldolase, class II	ABK82118.1	T	G (2)	T (280)	non-synonymous	D	E (2)	D (280)
894	520172	CFF8240_0515	fbaA	fructose-bisphosphate aldolase, class II	ABK82118.1	T	C (2)	T (280)	synonymous	A	A (2)	A (280)
895	520193	CFF8240_0515	fbaA	fructose-bisphosphate aldolase, class II	ABK82118.1	C	T (2)	C (280)	synonymous	G	G (2)	G (280)
896	520202	CFF8240_0515	fbaA	fructose-bisphosphate aldolase, class II	ABK82118.1	C	T (2)	C (280)	synonymous	S	S (2)	S (280)
897	520367	CFF8240_0515	fbaA	fructose-bisphosphate aldolase, class II	ABK82118.1	T	C (2)	T (280)	synonymous	S	S (2)	S (280)
898	520496	CFF8240_0515	fbaA	fructose-bisphosphate aldolase, class II	ABK82118.1	G	T (2)	G (280)	synonymous	L	L (2)	L (280)
899	520508	CFF8240_0515	fbaA	fructose-bisphosphate aldolase, class II	ABK82118.1	A	T (2)	A (192)/C (88)	synonymous	I	I (2)	I (280)
900	522136	CFF8240_0517		chemotaxis protein MotB, putative	ABK81868.1	C	A (2)	C (280)	synonymous	L	L (2)	L (280)
901	522178	CFF8240_0517		chemotaxis protein MotB, putative	ABK81868.1	T	C (2)	T (280)	synonymous	D	D (2)	D (280)
902	522295	CFF8240_0517		chemotaxis protein MotB, putative	ABK81868.1	T	C (2)	T (280)	synonymous	A	A (2)	A (280)
903	522355	CFF8240_0517		chemotaxis protein MotB, putative	ABK81868.1	A	G (2)	A (280)	synonymous	E	E (2)	E (280)
904	522534	CFF8240_0517		chemotaxis protein MotB, putative	ABK81868.1	G	A (2)	G (280)	non-synonymous	R	H (2)	R (280)
905	522535	CFF8240_0517		chemotaxis protein MotB, putative	ABK81868.1	C	T (2)	C (280)	synonymous	R	R (2)	R (280)
906	522551	CFF8240_0517		chemotaxis protein MotB, putative	ABK81868.1	G	A (2)	G (280)	non-synonymous	G	S (2)	G (280)
907	522583	CFF8240_0517		chemotaxis protein MotB, putative	ABK81868.1	G	A (2)	G (280)	synonymous	K	K (2)	K (280)
908	522739	CFF8240_0517		chemotaxis protein MotB, putative	ABK81868.1	C	T (2)	C (280)	synonymous	S	S (2)	S (280)
909	522760	CFF8240_0517		chemotaxis protein MotB, putative	ABK81868.1	T	C (2)	T (280)	synonymous	I	I (2)	I (280)
910	522940	CFF8240_0517		chemotaxis protein MotB, putative	ABK81868.1	C	T (2)	C (280)	synonymous	N	N (2)	N (280)
911	523003	CFF8240_0517		chemotaxis protein MotB, putative	ABK81868.1	C	T (2)	C (280)	synonymous	A	A (2)	A (280)
912	528203	CFF8240_0522		flagellar basal-body rod protein	ABK81922.1	C	A (2)	C (280)	synonymous	I	I (2)	I (280)
913	528218	CFF8240_0522		flagellar basal-body rod protein	ABK81922.1	T	C (2)	T (280)	synonymous	D	D (2)	D (280)
914	528392	CFF8240_0522		flagellar basal-body rod protein	ABK81922.1	C	T (2)	C (280)	synonymous	N	N (2)	N (280)
915	528413	CFF8240_0522		flagellar basal-body rod protein	ABK81922.1	A	G (2)	A (280)	synonymous	G	G (2)	G (280)
916	528488	CFF8240_0522		flagellar basal-body rod protein	ABK81922.1	C	T (2)	C (280)	synonymous	D	D (2)	D (280)
917	528578	CFF8240_0522		flagellar basal-body rod protein	ABK81922.1	T	A (2)	T (280)	synonymous	I	I (2)	I (280)
918	528698	CFF8240_0522		flagellar basal-body rod protein	ABK81922.1	T	C (2)	T (280)	synonymous	D	D (2)	D (280)
919	528749	CFF8240_0522		flagellar basal-body rod protein	ABK81922.1	C	T (2)	C (280)	synonymous	S	S (2)	S (280)
920	528791	CFF8240_0522		flagellar basal-body rod protein	ABK81922.1	T	C (2)	T (280)	synonymous	N	N (2)	N (280)
921	532695	CFF8240_0526		integral membrane protein	ABK82036.1	G	T (2)	G (280)	non-synonymous	D	Y (2)	D (280)
922	532730	CFF8240_0526		integral membrane protein	ABK82036.1	A	G (2)	A (280)	synonymous	P	P (2)	P (280)
923	532734	CFF8240_0526		integral membrane protein	ABK82036.1	G	A (2)	G (280)	non-synonymous	V	I (2)	V (280)
924	532910	CFF8240_0526		integral membrane protein	ABK82036.1	C	T (2)	C (280)	synonymous	V	V (2)	V (280)
925	533030	CFF8240_0526		integral membrane protein	ABK82036.1	G	T (2)	G (280)	synonymous	L	L (2)	L (280)
926	533035	CFF8240_0526		integral membrane protein	ABK82036.1	C	T (2)	C (280)	non-synonymous	A	V (2)	A (280)
927	533211	CFF8240_0526		integral membrane protein	ABK82036.1	G	A (2)	G (280)	non-synonymous	V	I (2)	V (280)
928	533402	CFF8240_0526		integral membrane protein	ABK82036.1	T	C (2)	T (280)	synonymous	C	C (2)	C (280)
929	533438	CFF8240_0526		integral membrane protein	ABK82036.1	G	A (2)	G (280)	synonymous	P	P (2)	P (280)
930	533453	CFF8240_0526		integral membrane protein	ABK82036.1	T	C (2)	T (280)	synonymous	T	T (2)	T (280)
931	533591	CFF8240_0526		integral membrane protein	ABK82036.1	T	C (2)	T (280)	synonymous	D	D (2)	D (280)
932	533636	CFF8240_0526		integral membrane protein	ABK82036.1	C	T (2)	C (280)	synonymous	G	G (2)	G (280)
933	533684	CFF8240_0526		integral membrane protein	ABK82036.1	C	T (2)	C (280)	synonymous	C	C (2)	C (280)
934	533726	CFF8240_0526		integral membrane protein	ABK82036.1	C	T (2)	C (280)	synonymous	G	G (2)	G (280)
935	533778	CFF8240_0526		integral membrane protein	ABK82036.1	G	A (2)	G (280)	non-synonymous	G	S (2)	G (280)
936	533897	CFF8240_0526		integral membrane protein	ABK82036.1	C	T (2)	C (280)	synonymous	Y	Y (2)	Y (280)
937	533905	CFF8240_0526		integral membrane protein	ABK82036.1	C	T (2)	C (280)	non-synonymous	T	M (2)	T (280)
938	533923	CFF8240_0526		integral membrane protein	ABK82036.1	A	C (2)	A (280)	non-synonymous	H	P (2)	H (280)
939	535303	CFF8240_0528		integral membrane protein-permease component, involved in lipoprotein release	ABK83346.1	G	T (2)	G (280)	synonymous	V	V (2)	V (280)
940	535322	CFF8240_0528		integral membrane protein-permease component, involved in lipoprotein release	ABK83346.1	C	T (2)	C (280)	non-synonymous	L	F (2)	L (280)
941	535483	CFF8240_0528		integral membrane protein-permease component, involved in lipoprotein release	ABK83346.1	C	T (2)	C (280)	synonymous	G	G (2)	G (280)
942	535600	CFF8240_0528		integral membrane protein-permease component, involved in lipoprotein release	ABK83346.1	A	G (2)	A (280)	synonymous	L	L (2)	L (280)
943	535628	CFF8240_0528		integral membrane protein-permease component, involved in lipoprotein release	ABK83346.1	A	G (2)	A (280)	non-synonymous	I	V (2)	I (280)
944	535684	CFF8240_0528		integral membrane protein-permease component, involved in lipoprotein release	ABK83346.1	C	T (2)	C (280)	synonymous	G	G (2)	G (280)
945	535696	CFF8240_0528		integral membrane protein-permease component, involved in lipoprotein release	ABK83346.1	T	C (2)	T (280)	synonymous	G	G (2)	G (280)
946	535852	CFF8240_0528		integral membrane protein-permease component, involved in lipoprotein release	ABK83346.1	C	T (2)	C (280)	synonymous	A	A (2)	A (280)
947	535859	CFF8240_0528		integral membrane protein-permease component, involved in lipoprotein release	ABK83346.1	G	T (2)	G (280)	non-synonymous	A	S (2)	A (280)
948	535897	CFF8240_0528		integral membrane protein-permease component, involved in lipoprotein release	ABK83346.1	C	T (2)	C (280)	synonymous	C	C (2)	C (280)
949	535902	CFF8240_0528		integral membrane protein-permease component, involved in lipoprotein release	ABK83346.1	C	T (2)	C (280)	non-synonymous	S	F (2)	S (280)
950	536053	CFF8240_0528		integral membrane protein-permease component, involved in lipoprotein release	ABK83346.1	T	C (2)	T (280)	synonymous	S	S (2)	S (280)
951	536093	CFF8240_0528		integral membrane protein-permease component, involved in lipoprotein release	ABK83346.1	G	T (2)	G (280)	non-synonymous	A	S (2)	A (280)
952	536098	CFF8240_0528		integral membrane protein-permease component, involved in lipoprotein release	ABK83346.1	C	T (2)	C (280)	synonymous	I	I (2)	I (280)
953	536152	CFF8240_0528		integral membrane protein-permease component, involved in lipoprotein release	ABK83346.1	T	C (2)	T (280)	synonymous	I	I (2)	I (280)
954	536216	CFF8240_0528		integral membrane protein-permease component, involved in lipoprotein release	ABK83346.1	T	G (2)	T (280)	non-synonymous	L	V (2)	L (280)
955	557621	CFF8240_0551	rpmH	ribosomal protein L34	ABK82017.1	G	A (2)	G (280)	synonymous	R	R (2)	R (280)
956	616636	CFF8240_0609		hypothetical protein	ABK83081.1	A	G (2)	A (280)	non-synonymous	F	S (2)	F (280)
957	616637	CFF8240_0609		hypothetical protein	ABK83081.1	A	G (2)	A (280)	non-synonymous	F	L (2)	F (280)
958	616699	CFF8240_0609		hypothetical protein	ABK83081.1	T	C (2)	T (280)	non-synonymous	N	S (2)	N (280)
959	616730	CFF8240_0609		hypothetical protein	ABK83081.1	C	T (2)	C (280)	non-synonymous	V	I (2)	V (280)
960	616800	CFF8240_0609		hypothetical protein	ABK83081.1	G	A (2)	G (280)	synonymous	I	I (2)	I (280)
961	616917	CFF8240_0609		hypothetical protein	ABK83081.1	C	T (2)	C (280)	synonymous	K	K (2)	K (280)
962	616923	CFF8240_0609		hypothetical protein	ABK83081.1	G	A (2)	G (280)	synonymous	D	D (2)	D (280)
963	616986	CFF8240_0609		hypothetical protein	ABK83081.1	C	T (2)	C (280)	synonymous	L	L (2)	L (280)
964	617016	CFF8240_0609		hypothetical protein	ABK83081.1	G	A (2)	G (280)	synonymous	N	N (2)	N (280)
965	617068	CFF8240_0609		hypothetical protein	ABK83081.1	A	G (2)	A (280)	non-synonymous	V	A (2)	V (280)
966	617109	CFF8240_0609		hypothetical protein	ABK83081.1	G	T (2)	G (280)	synonymous	I	I (2)	I (280)
967	617181	CFF8240_0609		hypothetical protein	ABK83081.1	A	G (2)	A (280)	synonymous	I	I (2)	I (280)
968	624116	CFF8240_0614		conserved hypothetical protein	ABK83359.1	T	C (2)	T (280)	synonymous	S	S (2)	S (280)
969	631395	CFF8240_0623		conserved hypothetical protein	ABK82264.1	G	A (2)	G (280)	synonymous	G	G (2)	G (280)
970	631563	CFF8240_0623		conserved hypothetical protein	ABK82264.1	T	C (2)	T (280)	synonymous	L	L (2)	L (280)
971	631599	CFF8240_0623		conserved hypothetical protein	ABK82264.1	T	C (2)	T (280)	synonymous	E	E (2)	E (280)
972	631608	CFF8240_0623		conserved hypothetical protein	ABK82264.1	C	T (2)	C (280)	synonymous	T	T (2)	T (280)
973	646288	CFF8240_0634	proA	gamma-glutamyl phosphate reductase	ABK83082.1	G	T (2)	G (280)	synonymous	R	R (2)	R (280)
974	646485	CFF8240_0634	proA	gamma-glutamyl phosphate reductase	ABK83082.1	T	C (2)	T (280)	non-synonymous	I	V (2)	I (280)
975	646531	CFF8240_0634	proA	gamma-glutamyl phosphate reductase	ABK83082.1	A	C (2)	A (280)	synonymous	S	S (2)	S (280)
976	646540	CFF8240_0634	proA	gamma-glutamyl phosphate reductase	ABK83082.1	C	T (2)	C (280)	synonymous	L	L (2)	L (280)
977	646688	CFF8240_0634	proA	gamma-glutamyl phosphate reductase	ABK83082.1	T	C (2)	T (280)	non-synonymous	N	S (2)	N (280)
978	646784	CFF8240_0634	proA	gamma-glutamyl phosphate reductase	ABK83082.1	C	T (2)	C (280)	non-synonymous	S	N (2)	S (280)
979	646804	CFF8240_0634	proA	gamma-glutamyl phosphate reductase	ABK83082.1	C	T (2)	C (280)	synonymous	A	A (2)	A (280)
980	646903	CFF8240_0634	proA	gamma-glutamyl phosphate reductase	ABK83082.1	T	C (2)	T (280)	synonymous	R	R (2)	R (280)
981	646936	CFF8240_0634	proA	gamma-glutamyl phosphate reductase	ABK83082.1	A	T (2)	A (280)	non-synonymous	N	K (2)	N (280)
982	646950	CFF8240_0634	proA	gamma-glutamyl phosphate reductase	ABK83082.1	T	C (2)	T (280)	non-synonymous	K	E (2)	K (280)
983	647000	CFF8240_0634	proA	gamma-glutamyl phosphate reductase	ABK83082.1	C	T (2)	C (280)	non-synonymous	G	D (2)	G (280)
984	647002	CFF8240_0634	proA	gamma-glutamyl phosphate reductase	ABK83082.1	G	A (2)	G (280)	synonymous	C	C (2)	C (280)
985	647040	CFF8240_0634	proA	gamma-glutamyl phosphate reductase	ABK83082.1	C	T (2)	C (280)	non-synonymous	A	T (2)	A (280)
986	647043	CFF8240_0634	proA	gamma-glutamyl phosphate reductase	ABK83082.1	A	G (2)	A (280)	synonymous	L	L (2)	L (280)
987	647161	CFF8240_0634	proA	gamma-glutamyl phosphate reductase	ABK83082.1	A	G (2)	A (280)	synonymous	G	G (2)	G (280)
988	647193	CFF8240_0634	proA	gamma-glutamyl phosphate reductase	ABK83082.1	G	A (2)	G (280)	synonymous	L	L (2)	L (280)
989	647227	CFF8240_0634	proA	gamma-glutamyl phosphate reductase	ABK83082.1	G	T (2)	G (280)	synonymous	G	G (2)	G (280)
990	647236	CFF8240_0634	proA	gamma-glutamyl phosphate reductase	ABK83082.1	A	C (2)	A (280)	non-synonymous	D	E (2)	D (280)
991	647246	CFF8240_0634	proA	gamma-glutamyl phosphate reductase	ABK83082.1	T	C (2)	T (280)	non-synonymous	N	S (2)	N (280)
992	647266	CFF8240_0634	proA	gamma-glutamyl phosphate reductase	ABK83082.1	G	A (2)	G (280)	synonymous	N	N (2)	N (280)
993	647267	CFF8240_0634	proA	gamma-glutamyl phosphate reductase	ABK83082.1	T	C (2)	T (280)	non-synonymous	N	S (2)	N (280)
994	651217	CFF8240_0638		conserved hypothetical protein	ABK83322.1	A	G (2)	A (280)	synonymous	G	G (2)	G (280)
995	651501	CFF8240_0638		conserved hypothetical protein	ABK83322.1	A	G (2)	A (280)	non-synonymous	E	G (2)	E (280)
996	653628	CFF8240_0641		Hit family protein	ABK82108.1	G	A (2)	G (280)	non-synonymous	S	N (2)	S (280)
997	653665	CFF8240_0641		Hit family protein	ABK82108.1	C	T (2)	C (280)	synonymous	N	N (2)	N (280)
998	653722	CFF8240_0641		Hit family protein	ABK82108.1	A	G (2)	A (280)	synonymous	R	R (2)	R (280)
999	653805	CFF8240_0641		Hit family protein	ABK82108.1	C	T (2)	C (280)	non-synonymous	S	F (2)	S (280)
1000	653920	CFF8240_0641		Hit family protein	ABK82108.1	G	A (2)	G (280)	synonymous	E	E (2)	E (280)
1001	653953	CFF8240_0641		Hit family protein	ABK82108.1	T	C (2)	T (280)	synonymous	S	S (2)	S (280)
1002	653974	CFF8240_0641		Hit family protein	ABK82108.1	G	T (2)	G (280)	synonymous	T	T (2)	T (280)
1003	681721	CFF8240_0677		conserved hypothetical protein	ABK81829.1	A	G (2)	A (280)	non-synonymous	I	V (2)	I (280)
1004	681739	CFF8240_0677		conserved hypothetical protein	ABK81829.1	C	A (2)	C (280)	non-synonymous	P	T (2)	P (280)
1005	692398	CFF8240_0686		conserved hypothetical protein	ABK81805.1	C	T (2)	C (280)	synonymous	T	T (2)	T (280)
1006	692470	CFF8240_0686		conserved hypothetical protein	ABK81805.1	G	A (2)	G (280)	synonymous	L	L (2)	L (280)
1007	692497	CFF8240_0686		conserved hypothetical protein	ABK81805.1	C	A (2)	C (280)	synonymous	R	R (2)	R (280)
1008	692698	CFF8240_0686		conserved hypothetical protein	ABK81805.1	G	A (2)	G (280)	synonymous	*	* (2)	* (280)
1009	707532	CFF8240_0700	groS	chaperonin GroS	ABK82974.1	A	G (2)	A (280)	synonymous	A	A (2)	A (280)
1010	707556	CFF8240_0700	groS	chaperonin GroS	ABK82974.1	T	G (2)	T (280)	synonymous	V	V (2)	V (280)
1011	712270	CFF8240_0704	fliE	flagellar hook-basal body complex protein (FliE)	ABK81769.1	T	C (2)	T (280)	non-synonymous	N	S (2)	N (280)
1012	712476	CFF8240_0704	fliE	flagellar hook-basal body complex protein (FliE)	ABK81769.1	A	G (2)	A (280)	synonymous	T	T (2)	T (280)
1013	712689	CFF8240_0705	flgC	flagellar basal-body rod protein FlgC	ABK82489.1	G	A (2)	G (280)	synonymous	H	H (2)	H (280)
1014	712716	CFF8240_0705	flgC	flagellar basal-body rod protein FlgC	ABK82489.1	G	A (2)	G (280)	synonymous	D	D (2)	D (280)
1015	712905	CFF8240_0705	flgC	flagellar basal-body rod protein FlgC	ABK82489.1	T	G (2)	T (280)	synonymous	G	G (2)	G (280)
1016	712911	CFF8240_0705	flgC	flagellar basal-body rod protein FlgC	ABK82489.1	A	G (2)	A (280)	synonymous	A	A (2)	A (280)
1017	719760	CFF8240_0715	truB	tRNA pseudouridine synthase B	ABK81784.1	T	C (2)	T (280)	non-synonymous	Y	C (2)	Y (280)
1018	719911	CFF8240_0715	truB	tRNA pseudouridine synthase B	ABK81784.1	T	C (2)	T (280)	non-synonymous	N	D (2)	N (280)
1019	719929	CFF8240_0715	truB	tRNA pseudouridine synthase B	ABK81784.1	G	T (2)	G (280)	non-synonymous	Q	K (2)	Q (280)
1020	719960	CFF8240_0715	truB	tRNA pseudouridine synthase B	ABK81784.1	A	G (2)	A (280)	synonymous	A	A (2)	A (280)
1021	720107	CFF8240_0715	truB	tRNA pseudouridine synthase B	ABK81784.1	C	T (2)	C (280)	synonymous	P	P (2)	P (280)
1022	720221	CFF8240_0715	truB	tRNA pseudouridine synthase B	ABK81784.1	A	G (2)	A (280)	synonymous	A	A (2)	A (280)
1023	720308	CFF8240_0715	truB	tRNA pseudouridine synthase B	ABK81784.1	T	G (2)	T (280)	non-synonymous	K	N (2)	K (280)
1024	720444	CFF8240_0715	truB	tRNA pseudouridine synthase B	ABK81784.1	G	A (2)	G (280)	non-synonymous	A	V (2)	A (280)
1025	720574	CFF8240_0715	truB	tRNA pseudouridine synthase B	ABK81784.1	C	T (2)	C (280)	non-synonymous	D	N (2)	D (280)
1026	729733	CFF8240_0723		AfeB	ABK81709.1	T	C (2)	T (280)	synonymous	N	N (2)	N (280)
1027	729754	CFF8240_0723		AfeB	ABK81709.1	G	A (2)	G (280)	synonymous	V	V (2)	V (280)
1028	729793	CFF8240_0723		AfeB	ABK81709.1	C	T (2)	C (280)	synonymous	N	N (2)	N (280)
1029	729796	CFF8240_0723		AfeB	ABK81709.1	A	C (2)	A (280)	synonymous	I	I (2)	I (280)
1030	729808	CFF8240_0723		AfeB	ABK81709.1	C	A (2)	C (280)	synonymous	I	I (2)	I (280)
1031	729817	CFF8240_0723		AfeB	ABK81709.1	C	T (2)	C (280)	synonymous	N	N (2)	N (280)
1032	729900	CFF8240_0723		AfeB	ABK81709.1	G	A (2)	G (280)	non-synonymous	S	N (2)	S (280)
1033	729925	CFF8240_0723		AfeB	ABK81709.1	T	C (2)	T (280)	synonymous	S	S (2)	S (280)
1034	729928	CFF8240_0723		AfeB	ABK81709.1	C	T (2)	C (280)	synonymous	L	L (2)	L (280)
1035	729937	CFF8240_0723		AfeB	ABK81709.1	C	T (2)	C (280)	synonymous	Y	Y (2)	Y (280)
1036	729970	CFF8240_0723		AfeB	ABK81709.1	T	C (2)	T (280)	synonymous	F	F (2)	F (280)
1037	729982	CFF8240_0723		AfeB	ABK81709.1	A	G (2)	A (280)	synonymous	V	V (2)	V (280)
1038	730003	CFF8240_0723		AfeB	ABK81709.1	C	T (2)	C (280)	synonymous	G	G (2)	G (280)
1039	730054	CFF8240_0723		AfeB	ABK81709.1	A	G (2)	A (280)	non-synonymous	I	M (2)	I (280)
1040	730066	CFF8240_0723		AfeB	ABK81709.1	T	C (2)	T (280)	synonymous	D	D (2)	D (280)
1041	730159	CFF8240_0723		AfeB	ABK81709.1	T	G (2)	T (280)	synonymous	S	S (2)	S (280)
1042	730162	CFF8240_0723		AfeB	ABK81709.1	G	A (2)	G (280)	synonymous	L	L (2)	L (280)
1043	730165	CFF8240_0723		AfeB	ABK81709.1	C	T (2)	C (280)	synonymous	A	A (2)	A (280)
1044	730168	CFF8240_0723		AfeB	ABK81709.1	C	T (2)	C (280)	synonymous	S	S (2)	S (280)
1045	730201	CFF8240_0723		AfeB	ABK81709.1	T	C (2)	T (280)	synonymous	F	F (2)	F (280)
1046	730222	CFF8240_0723		AfeB	ABK81709.1	C	T (2)	C (280)	synonymous	T	T (2)	T (280)
1047	730252	CFF8240_0723		AfeB	ABK81709.1	A	G (2)	A (280)	synonymous	K	K (2)	K (280)
1048	730273	CFF8240_0723		AfeB	ABK81709.1	T	C (2)	T (280)	synonymous	L	L (2)	L (280)
1049	730315	CFF8240_0723		AfeB	ABK81709.1	T	C (2)	T (280)	synonymous	Y	Y (2)	Y (280)
1050	730327	CFF8240_0723		AfeB	ABK81709.1	G	T (2)	G (280)	synonymous	A	A (2)	A (280)
1051	730351	CFF8240_0723		AfeB	ABK81709.1	G	A (2)	G (280)	synonymous	L	L (2)	L (280)
1052	730366	CFF8240_0723		AfeB	ABK81709.1	G	A (2)	G (280)	synonymous	T	T (2)	T (280)
1053	730369	CFF8240_0723		AfeB	ABK81709.1	C	T (2)	C (280)	synonymous	N	N (2)	N (280)
1054	730381	CFF8240_0723		AfeB	ABK81709.1	T	G (2)	T (280)	synonymous	T	T (2)	T (280)
1055	730393	CFF8240_0723		AfeB	ABK81709.1	C	T (2)	C (280)	synonymous	L	L (2)	L (280)
1056	730394	CFF8240_0723		AfeB	ABK81709.1	A	G (2)	A (280)	non-synonymous	S	G (2)	S (280)
1057	730408	CFF8240_0723		AfeB	ABK81709.1	C	T (2)	C (280)	synonymous	G	G (2)	G (280)
1058	730418	CFF8240_0723		AfeB	ABK81709.1	A	C (2)	A (280)	synonymous	R	R (2)	R (280)
1059	730441	CFF8240_0723		AfeB	ABK81709.1	C	T (2)	C (280)	synonymous	D	D (2)	D (280)
1060	730474	CFF8240_0723		AfeB	ABK81709.1	C	T (2)	C (280)	synonymous	D	D (2)	D (280)
1061	730513	CFF8240_0723		AfeB	ABK81709.1	A	C (2)	A (280)	non-synonymous	Q	H (2)	Q (280)
1062	741303	CFF8240_0734	folC	folylpolyglutamate synthase	ABK81795.1	C	T (2)	C (280)	synonymous	G	G (2)	G (280)
1063	741315	CFF8240_0734	folC	folylpolyglutamate synthase	ABK81795.1	T	C (2)	T (280)	synonymous	S	S (2)	S (280)
1064	741456	CFF8240_0734	folC	folylpolyglutamate synthase	ABK81795.1	C	T (2)	C (280)	synonymous	R	R (2)	R (280)
1065	741543	CFF8240_0734	folC	folylpolyglutamate synthase	ABK81795.1	C	T (2)	C (280)	synonymous	T	T (2)	T (280)
1066	741546	CFF8240_0734	folC	folylpolyglutamate synthase	ABK81795.1	A	G (2)	A (280)	synonymous	P	P (2)	P (280)
1067	741577	CFF8240_0734	folC	folylpolyglutamate synthase	ABK81795.1	G	A (2)	G (280)	non-synonymous	D	N (2)	D (280)
1068	741581	CFF8240_0734	folC	folylpolyglutamate synthase	ABK81795.1	G	A (2)	G (280)	non-synonymous	S	N (2)	S (280)
1069	741582	CFF8240_0734	folC	folylpolyglutamate synthase	ABK81795.1	C	T (2)	C (280)	synonymous	S	S (2)	S (280)
1070	741615	CFF8240_0734	folC	folylpolyglutamate synthase	ABK81795.1	T	C (2)	T (280)	synonymous	S	S (2)	S (280)
1071	741625	CFF8240_0734	folC	folylpolyglutamate synthase	ABK81795.1	T	C (2)	T (280)	non-synonymous	F	L (2)	F (280)
1072	741627	CFF8240_0734	folC	folylpolyglutamate synthase	ABK81795.1	C	T (2)	C (280)	synonymous	F	F (2)	F (280)
1073	741650	CFF8240_0734	folC	folylpolyglutamate synthase	ABK81795.1	C	T (2)	C (280)	non-synonymous	S	F (2)	S (280)
1074	741731	CFF8240_0734	folC	folylpolyglutamate synthase	ABK81795.1	C	T (2)	C (280)	non-synonymous	T	I (2)	T (280)
1075	741792	CFF8240_0734	folC	folylpolyglutamate synthase	ABK81795.1	C	A (2)	C (280)	synonymous	A	A (2)	A (280)
1076	741801	CFF8240_0734	folC	folylpolyglutamate synthase	ABK81795.1	C	T (2)	C (280)	synonymous	S	S (2)	S (280)
1077	741888	CFF8240_0734	folC	folylpolyglutamate synthase	ABK81795.1	A	G (2)	A (280)	synonymous	A	A (2)	A (280)
1078	741966	CFF8240_0734	folC	folylpolyglutamate synthase	ABK81795.1	C	T (2)	C (280)	synonymous	Y	Y (2)	Y (280)
1079	742074	CFF8240_0734	folC	folylpolyglutamate synthase	ABK81795.1	A	G (2)	A (280)	synonymous	K	K (2)	K (280)
1080	742094	CFF8240_0734	folC	folylpolyglutamate synthase	ABK81795.1	T	C (2)	T (280)	non-synonymous	L	S (2)	L (280)
1081	742161	CFF8240_0734	folC	folylpolyglutamate synthase	ABK81795.1	C	T (2)	C (280)	synonymous	Y	Y (2)	Y (280)
1082	764622	CFF8240_0755	fliP	flagellar biosynthetic protein FliP	ABK82445.1	T	A (2)	T (280)	synonymous	A	A (2)	A (280)
1083	764631	CFF8240_0755	fliP	flagellar biosynthetic protein FliP	ABK82445.1	G	A (2)	G (280)	synonymous	T	T (2)	T (280)
1084	764634	CFF8240_0755	fliP	flagellar biosynthetic protein FliP	ABK82445.1	C	T (2)	C (280)	synonymous	P	P (2)	P (280)
1085	764637	CFF8240_0755	fliP	flagellar biosynthetic protein FliP	ABK82445.1	G	A (2)	G (280)	synonymous	Q	Q (2)	Q (280)
1086	764667	CFF8240_0755	fliP	flagellar biosynthetic protein FliP	ABK82445.1	T	C (2)	T (280)	synonymous	I	I (2)	I (280)
1087	764670	CFF8240_0755	fliP	flagellar biosynthetic protein FliP	ABK82445.1	G	A (2)	G (280)	synonymous	V	V (2)	V (280)
1088	764724	CFF8240_0755	fliP	flagellar biosynthetic protein FliP	ABK82445.1	A	G (2)	A (280)	synonymous	L	L (2)	L (280)
1089	764805	CFF8240_0755	fliP	flagellar biosynthetic protein FliP	ABK82445.1	A	G (2)	A (280)	synonymous	L	L (2)	L (280)
1090	764829	CFF8240_0755	fliP	flagellar biosynthetic protein FliP	ABK82445.1	T	A (2)	T (280)	synonymous	I	I (2)	I (280)
1091	764838	CFF8240_0755	fliP	flagellar biosynthetic protein FliP	ABK82445.1	A	T (2)	A (280)	synonymous	P	P (2)	P (280)
1092	764841	CFF8240_0755	fliP	flagellar biosynthetic protein FliP	ABK82445.1	T	G (2)	T (280)	synonymous	V	V (2)	V (280)
1093	764844	CFF8240_0755	fliP	flagellar biosynthetic protein FliP	ABK82445.1	T	C (2)	T (280)	synonymous	A	A (2)	A (280)
1094	764850	CFF8240_0755	fliP	flagellar biosynthetic protein FliP	ABK82445.1	A	G (2)	A (280)	synonymous	Q	Q (2)	Q (280)
1095	764862	CFF8240_0755	fliP	flagellar biosynthetic protein FliP	ABK82445.1	A	T (2)	A (280)	non-synonymous	E	D (2)	E (280)
1096	764865	CFF8240_0755	fliP	flagellar biosynthetic protein FliP	ABK82445.1	C	T (2)	C (280)	synonymous	G	G (2)	G (280)
1097	764874	CFF8240_0755	fliP	flagellar biosynthetic protein FliP	ABK82445.1	G	A (2)	G (280)	synonymous	P	P (2)	P (280)
1098	764907	CFF8240_0755	fliP	flagellar biosynthetic protein FliP	ABK82445.1	T	G (2)	T (280)	synonymous	A	A (2)	A (280)
1099	764912	CFF8240_0755	fliP	flagellar biosynthetic protein FliP	ABK82445.1	C	T (2)	C (280)	non-synonymous	A	V (2)	A (280)
1100	765048	CFF8240_0755	fliP	flagellar biosynthetic protein FliP	ABK82445.1	T	C (2)	T (280)	synonymous	A	A (2)	A (280)
1101	765096	CFF8240_0755	fliP	flagellar biosynthetic protein FliP	ABK82445.1	G	A (2)	G (280)	synonymous	L	L (2)	L (280)
1102	765111	CFF8240_0755	fliP	flagellar biosynthetic protein FliP	ABK82445.1	G	A (2)	G (280)	synonymous	L	L (2)	L (280)
1103	765168	CFF8240_0755	fliP	flagellar biosynthetic protein FliP	ABK82445.1	G	A (2)	G (280)	synonymous	P	P (2)	P (280)
1104	765171	CFF8240_0755	fliP	flagellar biosynthetic protein FliP	ABK82445.1	C	T (2)	C (280)	synonymous	P	P (2)	P (280)
1105	765174	CFF8240_0755	fliP	flagellar biosynthetic protein FliP	ABK82445.1	G	T (2)	G (280)	synonymous	V	V (2)	V (280)
1106	765198	CFF8240_0755	fliP	flagellar biosynthetic protein FliP	ABK82445.1	G	A (2)	G (280)	synonymous	L	L (2)	L (280)
1107	778118	CFF8240_0765		co-chaperone protein DnaJ	ABK82156.1	G	A (2)	G (280)	synonymous	A	A (2)	A (280)
1108	778165	CFF8240_0765		co-chaperone protein DnaJ	ABK82156.1	C	T (2)	C (280)	non-synonymous	A	V (2)	A (280)
1109	778220	CFF8240_0765		co-chaperone protein DnaJ	ABK82156.1	C	T (2)	C (280)	synonymous	D	D (2)	D (280)
1110	778248	CFF8240_0765		co-chaperone protein DnaJ	ABK82156.1	C	T (2)	C (280)	non-synonymous	H	Y (2)	H (280)
1111	778256	CFF8240_0765		co-chaperone protein DnaJ	ABK82156.1	T	C (2)	T (280)	synonymous	D	D (2)	D (280)
1112	778276	CFF8240_0765		co-chaperone protein DnaJ	ABK82156.1	G	A (2)	G (280)	non-synonymous	S	N (2)	S (280)
1113	778417	CFF8240_0765		co-chaperone protein DnaJ	ABK82156.1	G	A (2)	G (280)	non-synonymous	S	N (2)	S (280)
1114	778445	CFF8240_0765		co-chaperone protein DnaJ	ABK82156.1	C	T (2)	C (280)	synonymous	N	N (2)	N (280)
1115	778469	CFF8240_0765		co-chaperone protein DnaJ	ABK82156.1	C	T (2)	C (280)	synonymous	N	N (2)	N (280)
1116	778493	CFF8240_0765		co-chaperone protein DnaJ	ABK82156.1	T	C (2)	T (280)	synonymous	Y	Y (2)	Y (280)
1117	778560	CFF8240_0765		co-chaperone protein DnaJ	ABK82156.1	C	T (2)	C (280)	synonymous	L	L (2)	L (280)
1118	778565	CFF8240_0765		co-chaperone protein DnaJ	ABK82156.1	C	T (2)	C (280)	synonymous	R	R (2)	R (280)
1119	778608	CFF8240_0765		co-chaperone protein DnaJ	ABK82156.1	G	A (2)	G (280)	non-synonymous	V	I (2)	V (280)
1120	778675	CFF8240_0765		co-chaperone protein DnaJ	ABK82156.1	C	T (2)	C (280)	non-synonymous	P	L (2)	P (280)
1121	778805	CFF8240_0765		co-chaperone protein DnaJ	ABK82156.1	C	T (2)	C (280)	synonymous	G	G (2)	G (280)
1122	778868	CFF8240_0765		co-chaperone protein DnaJ	ABK82156.1	C	A (2)	C (280)	synonymous	P	P (2)	P (280)
1123	778893	CFF8240_0765		co-chaperone protein DnaJ	ABK82156.1	C	T (2)	C (280)	synonymous	L	L (2)	L (280)
1124	779140	CFF8240_0766		putative heat shock protein HspR	ABK82121.1	C	A (2)	C (280)	synonymous	A	A (2)	A (280)
1125	779146	CFF8240_0766		putative heat shock protein HspR	ABK82121.1	C	T (2)	C (280)	synonymous	V	V (2)	V (280)
1126	779197	CFF8240_0766		putative heat shock protein HspR	ABK82121.1	A	C (2)	A (280)	synonymous	I	I (2)	I (280)
1127	779225	CFF8240_0766		putative heat shock protein HspR	ABK82121.1	A	G (2)	A (280)	non-synonymous	I	V (2)	I (280)
1128	779269	CFF8240_0766		putative heat shock protein HspR	ABK82121.1	T	C (2)	T (280)	synonymous	N	N (2)	N (280)
1129	788945	CFF8240_0776		conserved hypothetical protein	ABK82053.1	A	G (2)	A (280)	synonymous	F	F (2)	F (280)
1130	788982	CFF8240_0776		conserved hypothetical protein	ABK82053.1	G	A (2)	G (280)	non-synonymous	A	V (2)	A (280)
1131	788988	CFF8240_0776		conserved hypothetical protein	ABK82053.1	T	G (2)	T (280)	non-synonymous	D	A (2)	D (280)
1132	789005	CFF8240_0776		conserved hypothetical protein	ABK82053.1	G	T (2)	G (280)	synonymous	T	T (2)	T (280)
1133	806345	CFF8240_0795		hypothetical protein	ABK83218.1	A	G (2)	A (280)	non-synonymous	S	G (2)	S (280)
1134	806365	CFF8240_0795		hypothetical protein	ABK83218.1	A	G (2)	A (280)	synonymous	K	K (2)	K (280)
1135	806383	CFF8240_0795		hypothetical protein	ABK83218.1	T	A (2)	T (280)	non-synonymous	N	K (2)	N (280)
1136	806392	CFF8240_0795		hypothetical protein	ABK83218.1	C	T (2)	C (280)	synonymous	N	N (2)	N (280)
1137	806404	CFF8240_0795		hypothetical protein	ABK83218.1	A	G (2)	A (280)	synonymous	E	E (2)	E (280)
1138	806413	CFF8240_0795		hypothetical protein	ABK83218.1	C	T (2)	C (280)	synonymous	N	N (2)	N (280)
1139	806419	CFF8240_0795		hypothetical protein	ABK83218.1	C	T (2)	C (280)	synonymous	G	G (2)	G (280)
1140	806420	CFF8240_0795		hypothetical protein	ABK83218.1	A	C (2)	A (280)	synonymous	R	R (2)	R (280)
1141	806422	CFF8240_0795		hypothetical protein	ABK83218.1	A	C (2)	A (280)	non-synonymous	R	S (2)	R (280)
1142	808399	CFF8240_0797		conserved hypothetical protein	ABK82584.1	C	T (2)	C (280)	synonymous	L	L (2)	L (280)
1143	808485	CFF8240_0797		conserved hypothetical protein	ABK82584.1	G	A (2)	G (280)	synonymous	L	L (2)	L (280)
1144	808491	CFF8240_0797		conserved hypothetical protein	ABK82584.1	C	T (2)	C (280)	synonymous	A	A (2)	A (280)
1145	808603	CFF8240_0797		conserved hypothetical protein	ABK82584.1	G	T (2)	G (280)	non-synonymous	A	S (2)	A (280)
1146	808717	CFF8240_0797		conserved hypothetical protein	ABK82584.1	A	T (2)	A (280)	non-synonymous	I	L (2)	I (280)
1147	808804	CFF8240_0797		conserved hypothetical protein	ABK82584.1	A	G (2)	A (280)	non-synonymous	I	V (2)	I (280)
1148	808875	CFF8240_0797		conserved hypothetical protein	ABK82584.1	C	T (2)	C (280)	synonymous	H	H (2)	H (280)
1149	808978	CFF8240_0797		conserved hypothetical protein	ABK82584.1	T	C (2)	T (280)	non-synonymous	Y	H (2)	Y (280)
1150	809040	CFF8240_0797		conserved hypothetical protein	ABK82584.1	T	C (2)	T (280)	synonymous	I	I (2)	I (280)
1151	809043	CFF8240_0797		conserved hypothetical protein	ABK82584.1	T	C (2)	T (280)	synonymous	F	F (2)	F (280)
1152	809139	CFF8240_0797		conserved hypothetical protein	ABK82584.1	T	C (2)	T (280)	synonymous	F	F (2)	F (280)
1153	809172	CFF8240_0797		conserved hypothetical protein	ABK82584.1	T	C (2)	T (280)	synonymous	C	C (2)	C (280)
1154	816656	CFF8240_0805		chemotaxis response regulator protein-glutamate methylesterase	ABK83397.1	G	A (2)	G (280)	non-synonymous	A	V (2)	A (280)
1155	816787	CFF8240_0805		chemotaxis response regulator protein-glutamate methylesterase	ABK83397.1	G	A (2)	G (280)	synonymous	N	N (2)	N (280)
1156	820851	CFF8240_0809		conserved domain protein	ABK82972.1	C	T (2)	C (280)	synonymous	T	T (2)	T (280)
1157	820974	CFF8240_0809		conserved domain protein	ABK82972.1	C	T (2)	C (280)	synonymous	Y	Y (2)	Y (280)
1158	820981	CFF8240_0809		conserved domain protein	ABK82972.1	C	T (2)	C (280)	synonymous	L	L (2)	L (280)
1159	838792	CFF8240_0828		conserved hypothetical protein	ABK81924.1	G	T (2)	G (280)	non-synonymous	Q	K (2)	Q (280)
1160	839048	CFF8240_0828		conserved hypothetical protein	ABK81924.1	T	A (2)	T (280)	non-synonymous	Q	H (2)	Q (280)
1161	839060	CFF8240_0828		conserved hypothetical protein	ABK81924.1	C	T (2)	C (280)	synonymous	E	E (2)	E (280)
1162	839067	CFF8240_0828		conserved hypothetical protein	ABK81924.1	A	G (2)	A (280)	non-synonymous	V	A (2)	V (280)
1163	839087	CFF8240_0828		conserved hypothetical protein	ABK81924.1	A	G (2)	A (280)	synonymous	N	N (2)	N (280)
1164	839099	CFF8240_0828		conserved hypothetical protein	ABK81924.1	G	A (2)	G (280)	synonymous	V	V (2)	V (280)
1165	839229	CFF8240_0829		conserved hypothetical protein	ABK83084.1	C	A (2)	C (280)	non-synonymous	A	S (2)	A (280)
1166	839250	CFF8240_0829		conserved hypothetical protein	ABK83084.1	C	T (2)	C (280)	non-synonymous	G	S (2)	G (280)
1167	839254	CFF8240_0829		conserved hypothetical protein	ABK83084.1	G	A (2)	G (280)	synonymous	H	H (2)	H (280)
1168	842998	CFF8240_0832		conserved hypothetical protein	ABK82444.1	C	T (2)	C (280)	non-synonymous	V	I (2)	V (280)
1169	843225	CFF8240_0832		conserved hypothetical protein	ABK82444.1	G	T (2)	G (280)	non-synonymous	A	D (2)	A (280)
1170	843638	CFF8240_0834		conserved hypothetical protein	ABK82690.1	G	A (2)	G (280)	non-synonymous	P	S (2)	P (280)
1171	845196	CFF8240_0837		hypothetical protein	ABK82136.1	A	G (2)	A (280)	synonymous	R	R (2)	R (280)
1172	855705	CFF8240_0850		S4 domain protein	ABK81878.1	G	A (2)	G (280)	synonymous	S	S (2)	S (280)
1173	855773	CFF8240_0851		conserved hypothetical protein	ABK83266.1	G	A (2)	G (280)	non-synonymous	V	I (2)	V (280)
1174	855781	CFF8240_0851		conserved hypothetical protein	ABK83266.1	G	A (2)	G (280)	synonymous	E	E (2)	E (280)
1175	855910	CFF8240_0851		conserved hypothetical protein	ABK83266.1	G	T (2)	G (280)	synonymous	S	S (2)	S (280)
1176	855937	CFF8240_0851		conserved hypothetical protein	ABK83266.1	T	C (2)	T (280)	synonymous	Y	Y (2)	Y (280)
1177	855982	CFF8240_0851		conserved hypothetical protein	ABK83266.1	G	T (2)	G (280)	synonymous	S	S (2)	S (280)
1178	856078	CFF8240_0851		conserved hypothetical protein	ABK83266.1	C	T (2)	C (280)	synonymous	Y	Y (2)	Y (280)
1179	872062	CFF8240_0869		hypothetical protein	ABK83260.1	T	C (2)	T (280)	synonymous	L	L (2)	L (280)
1180	872115	CFF8240_0869		hypothetical protein	ABK83260.1	A	G (2)	A (280)	non-synonymous	Y	H (2)	Y (280)
1181	872122	CFF8240_0869		hypothetical protein	ABK83260.1	A	G (2)	A (280)	synonymous	H	H (2)	H (280)
1182	872218	CFF8240_0869		hypothetical protein	ABK83260.1	G	A (2)	G (280)	synonymous	F	F (2)	F (280)
1183	872367	CFF8240_0870		conserved hypothetical protein	ABK82473.1	A	G (2)	A (280)	synonymous	N	N (2)	N (280)
1184	872388	CFF8240_0870		conserved hypothetical protein	ABK82473.1	C	T (2)	C (280)	synonymous	A	A (2)	A (280)
1185	872409	CFF8240_0870		conserved hypothetical protein	ABK82473.1	G	A (2)	G (280)	synonymous	N	N (2)	N (280)
1186	872463	CFF8240_0870		conserved hypothetical protein	ABK82473.1	T	C (2)	T (280)	synonymous	T	T (2)	T (280)
1187	883228	CFF8240_0877	metE	5-methyltetrahydropteroyltriglutamate-- homocysteine S-methyltransferase	ABK82215.1	T	C (2)	T (280)	synonymous	G	G (2)	G (280)
1188	883231	CFF8240_0877	metE	5-methyltetrahydropteroyltriglutamate-- homocysteine S-methyltransferase	ABK82215.1	G	A (2)	G (280)	synonymous	K	K (2)	K (280)
1189	883255	CFF8240_0877	metE	5-methyltetrahydropteroyltriglutamate-- homocysteine S-methyltransferase	ABK82215.1	C	A (2)	C (280)	synonymous	R	R (2)	R (280)
1190	883268	CFF8240_0877	metE	5-methyltetrahydropteroyltriglutamate-- homocysteine S-methyltransferase	ABK82215.1	C	T (2)	C (280)	synonymous	L	L (2)	L (280)
1191	883288	CFF8240_0877	metE	5-methyltetrahydropteroyltriglutamate-- homocysteine S-methyltransferase	ABK82215.1	G	A (2)	G (280)	synonymous	K	K (2)	K (280)
1192	883348	CFF8240_0877	metE	5-methyltetrahydropteroyltriglutamate-- homocysteine S-methyltransferase	ABK82215.1	A	G (2)	A (280)	synonymous	L	L (2)	L (280)
1193	883360	CFF8240_0877	metE	5-methyltetrahydropteroyltriglutamate-- homocysteine S-methyltransferase	ABK82215.1	C	T (2)	C (280)	synonymous	N	N (2)	N (280)
1194	883367	CFF8240_0877	metE	5-methyltetrahydropteroyltriglutamate-- homocysteine S-methyltransferase	ABK82215.1	G	A (2)	G (280)	non-synonymous	A	T (2)	A (280)
1195	883384	CFF8240_0877	metE	5-methyltetrahydropteroyltriglutamate-- homocysteine S-methyltransferase	ABK82215.1	A	G (2)	A (280)	synonymous	P	P (2)	P (280)
1196	883420	CFF8240_0877	metE	5-methyltetrahydropteroyltriglutamate-- homocysteine S-methyltransferase	ABK82215.1	C	T (2)	C (280)	synonymous	Y	Y (2)	Y (280)
1197	883576	CFF8240_0877	metE	5-methyltetrahydropteroyltriglutamate-- homocysteine S-methyltransferase	ABK82215.1	C	T (2)	C (280)	synonymous	A	A (2)	A (280)
1198	883579	CFF8240_0877	metE	5-methyltetrahydropteroyltriglutamate-- homocysteine S-methyltransferase	ABK82215.1	G	T (2)	G (280)	non-synonymous	Q	H (2)	Q (280)
1199	883582	CFF8240_0877	metE	5-methyltetrahydropteroyltriglutamate-- homocysteine S-methyltransferase	ABK82215.1	T	C (2)	T (280)	synonymous	G	G (2)	G (280)
1200	883726	CFF8240_0877	metE	5-methyltetrahydropteroyltriglutamate-- homocysteine S-methyltransferase	ABK82215.1	C	T (2)	C (280)	synonymous	N	N (2)	N (280)
1201	883765	CFF8240_0877	metE	5-methyltetrahydropteroyltriglutamate-- homocysteine S-methyltransferase	ABK82215.1	C	T (2)	C (280)	synonymous	T	T (2)	T (280)
1202	883801	CFF8240_0877	metE	5-methyltetrahydropteroyltriglutamate-- homocysteine S-methyltransferase	ABK82215.1	A	C (2)	A (280)	synonymous	L	L (2)	L (280)
1203	883814	CFF8240_0877	metE	5-methyltetrahydropteroyltriglutamate-- homocysteine S-methyltransferase	ABK82215.1	C	T (2)	C (280)	synonymous	L	L (2)	L (280)
1204	883820	CFF8240_0877	metE	5-methyltetrahydropteroyltriglutamate-- homocysteine S-methyltransferase	ABK82215.1	A	G (2)	A (280)	non-synonymous	T	A (2)	T (280)
1205	883832	CFF8240_0877	metE	5-methyltetrahydropteroyltriglutamate-- homocysteine S-methyltransferase	ABK82215.1	G	A (2)	G (280)	non-synonymous	V	I (2)	V (280)
1206	883910	CFF8240_0877	metE	5-methyltetrahydropteroyltriglutamate-- homocysteine S-methyltransferase	ABK82215.1	G	A (2)	G (280)	non-synonymous	V	I (2)	V (280)
1207	883915	CFF8240_0877	metE	5-methyltetrahydropteroyltriglutamate-- homocysteine S-methyltransferase	ABK82215.1	G	A (2)	G (280)	synonymous	G	G (2)	G (280)
1208	883984	CFF8240_0877	metE	5-methyltetrahydropteroyltriglutamate-- homocysteine S-methyltransferase	ABK82215.1	G	A (2)	G (280)	synonymous	L	L (2)	L (280)
1209	884098	CFF8240_0877	metE	5-methyltetrahydropteroyltriglutamate-- homocysteine S-methyltransferase	ABK82215.1	C	T (2)	C (280)	synonymous	T	T (2)	T (280)
1210	884107	CFF8240_0877	metE	5-methyltetrahydropteroyltriglutamate-- homocysteine S-methyltransferase	ABK82215.1	A	G (2)	A (280)	synonymous	S	S (2)	S (280)
1211	884272	CFF8240_0877	metE	5-methyltetrahydropteroyltriglutamate-- homocysteine S-methyltransferase	ABK82215.1	G	A (2)	G (280)	synonymous	A	A (2)	A (280)
1212	884305	CFF8240_0877	metE	5-methyltetrahydropteroyltriglutamate-- homocysteine S-methyltransferase	ABK82215.1	A	G (2)	A (280)	synonymous	V	V (2)	V (280)
1213	884443	CFF8240_0877	metE	5-methyltetrahydropteroyltriglutamate-- homocysteine S-methyltransferase	ABK82215.1	G	A (2)	G (280)	synonymous	P	P (2)	P (280)
1214	884539	CFF8240_0877	metE	5-methyltetrahydropteroyltriglutamate-- homocysteine S-methyltransferase	ABK82215.1	G	T (2)	G (280)	non-synonymous	E	D (2)	E (280)
1215	884644	CFF8240_0877	metE	5-methyltetrahydropteroyltriglutamate-- homocysteine S-methyltransferase	ABK82215.1	G	A (2)	G (280)	synonymous	A	A (2)	A (280)
1216	884680	CFF8240_0877	metE	5-methyltetrahydropteroyltriglutamate-- homocysteine S-methyltransferase	ABK82215.1	T	C (2)	T (280)	synonymous	S	S (2)	S (280)
1217	884763	CFF8240_0877	metE	5-methyltetrahydropteroyltriglutamate-- homocysteine S-methyltransferase	ABK82215.1	G	A (2)	G (280)	non-synonymous	S	N (2)	S (280)
1218	884851	CFF8240_0877	metE	5-methyltetrahydropteroyltriglutamate-- homocysteine S-methyltransferase	ABK82215.1	C	A (2)	C (280)	non-synonymous	S	R (2)	S (280)
1219	884854	CFF8240_0877	metE	5-methyltetrahydropteroyltriglutamate-- homocysteine S-methyltransferase	ABK82215.1	G	A (2)	G (280)	synonymous	E	E (2)	E (280)
1220	884866	CFF8240_0877	metE	5-methyltetrahydropteroyltriglutamate-- homocysteine S-methyltransferase	ABK82215.1	G	A (2)	G (280)	synonymous	E	E (2)	E (280)
1221	885034	CFF8240_0877	metE	5-methyltetrahydropteroyltriglutamate-- homocysteine S-methyltransferase	ABK82215.1	T	C (2)	T (280)	synonymous	A	A (2)	A (280)
1222	885360	CFF8240_0877	metE	5-methyltetrahydropteroyltriglutamate-- homocysteine S-methyltransferase	ABK82215.1	C	A (2)	C (274)/T (6)	non-synonymous	T	K (2)	T (274)/I (6)
1223	885370	CFF8240_0877	metE	5-methyltetrahydropteroyltriglutamate-- homocysteine S-methyltransferase	ABK82215.1	T	C (2)	T (280)	synonymous	T	T (2)	T (280)
1224	885385	CFF8240_0877	metE	5-methyltetrahydropteroyltriglutamate-- homocysteine S-methyltransferase	ABK82215.1	C	A (2)	C (280)	synonymous	I	I (2)	I (280)
1225	895655	CFF8240_0889		molybdopterin biosynthesis enzyme	ABK82729.1	C	A (2)	C (280)	non-synonymous	T	K (2)	T (280)
1226	895656	CFF8240_0889		molybdopterin biosynthesis enzyme	ABK82729.1	G	T (2)	G (280)	synonymous	T	T (2)	T (280)
1227	895704	CFF8240_0889		molybdopterin biosynthesis enzyme	ABK82729.1	A	G (2)	A (280)	synonymous	L	L (2)	L (280)
1228	895784	CFF8240_0889		molybdopterin biosynthesis enzyme	ABK82729.1	C	T (2)	C (280)	non-synonymous	T	I (2)	T (280)
1229	895878	CFF8240_0889		molybdopterin biosynthesis enzyme	ABK82729.1	C	T (2)	C (280)	synonymous	T	T (2)	T (280)
1230	896280	CFF8240_0889		molybdopterin biosynthesis enzyme	ABK82729.1	C	T (2)	C (280)	synonymous	Y	Y (2)	Y (280)
1231	896322	CFF8240_0889		molybdopterin biosynthesis enzyme	ABK82729.1	G	A (2)	G (280)	synonymous	A	A (2)	A (280)
1232	896358	CFF8240_0889		molybdopterin biosynthesis enzyme	ABK82729.1	C	T (2)	C (280)	synonymous	F	F (2)	F (280)
1233	896442	CFF8240_0889		molybdopterin biosynthesis enzyme	ABK82729.1	A	G (2)	A (280)	synonymous	L	L (2)	L (280)
1234	896583	CFF8240_0889		molybdopterin biosynthesis enzyme	ABK82729.1	T	C (2)	T (280)	synonymous	R	R (2)	R (280)
1235	896664	CFF8240_0889		molybdopterin biosynthesis enzyme	ABK82729.1	A	T (2)	A (280)	synonymous	I	I (2)	I (280)
1236	897631	CFF8240_0892	coaD	pantetheine-phosphate adenylyltransferase	ABK83092.1	A	G (2)	A (280)	non-synonymous	N	D (2)	N (280)
1237	897699	CFF8240_0892	coaD	pantetheine-phosphate adenylyltransferase	ABK83092.1	C	T (2)	C (280)	synonymous	S	S (2)	S (280)
1238	897765	CFF8240_0892	coaD	pantetheine-phosphate adenylyltransferase	ABK83092.1	G	T (2)	G (280)	synonymous	V	V (2)	V (280)
1239	897933	CFF8240_0892	coaD	pantetheine-phosphate adenylyltransferase	ABK83092.1	C	A (2)	C (280)	synonymous	I	I (2)	I (280)
1240	897991	CFF8240_0892	coaD	pantetheine-phosphate adenylyltransferase	ABK83092.1	T	C (2)	T (280)	synonymous	L	L (2)	L (280)
1241	906515	CFF8240_0900		flavodoxin	ABK83398.1	C	T (2)	C (280)	synonymous	V	V (2)	V (280)
1242	906517	CFF8240_0900		flavodoxin	ABK83398.1	C	T (2)	C (280)	non-synonymous	V	M (2)	V (280)
1243	906543	CFF8240_0900		flavodoxin	ABK83398.1	G	T (2)	G (280)	non-synonymous	A	E (2)	A (280)
1244	906596	CFF8240_0900		flavodoxin	ABK83398.1	G	A (2)	G (280)	synonymous	N	N (2)	N (280)
1245	906644	CFF8240_0900		flavodoxin	ABK83398.1	A	C (2)	A (280)	synonymous	S	S (2)	S (280)
1246	906674	CFF8240_0900		flavodoxin	ABK83398.1	C	T (2)	C (280)	synonymous	P	P (2)	P (280)
1247	906737	CFF8240_0900		flavodoxin	ABK83398.1	G	A (2)	G (280)	synonymous	V	V (2)	V (280)
1248	906759	CFF8240_0900		flavodoxin	ABK83398.1	T	C (2)	T (280)	non-synonymous	N	S (2)	N (280)
1249	906783	CFF8240_0900		flavodoxin	ABK83398.1	C	G (2)	C (280)	non-synonymous	G	A (2)	G (280)
1250	906785	CFF8240_0900		flavodoxin	ABK83398.1	G	T (2)	G (280)	synonymous	L	L (2)	L (280)
1251	906788	CFF8240_0900		flavodoxin	ABK83398.1	T	C (2)	T (280)	synonymous	K	K (2)	K (280)
1252	906803	CFF8240_0900		flavodoxin	ABK83398.1	T	C (2)	T (280)	synonymous	K	K (2)	K (280)
1253	906872	CFF8240_0900		flavodoxin	ABK83398.1	G	A (2)	G (280)	synonymous	A	A (2)	A (280)
1254	906881	CFF8240_0900		flavodoxin	ABK83398.1	A	G (2)	A (280)	synonymous	D	D (2)	D (280)
1255	906970	CFF8240_0900		flavodoxin	ABK83398.1	C	T (2)	C (280)	non-synonymous	V	I (2)	V (280)
1256	907445	CFF8240_0902		tricarboxylic transport	ABK82630.1	C	A (2)	C (280)	non-synonymous	S	Y (2)	S (280)
1257	907449	CFF8240_0902		tricarboxylic transport	ABK82630.1	G	A (2)	G (280)	synonymous	V	V (2)	V (280)
1258	907464	CFF8240_0902		tricarboxylic transport	ABK82630.1	C	T (2)	C (280)	synonymous	S	S (2)	S (280)
1259	907469	CFF8240_0902		tricarboxylic transport	ABK82630.1	T	G (2)	T (280)	non-synonymous	V	G (2)	V (280)
1260	907474	CFF8240_0902		tricarboxylic transport	ABK82630.1	A	T (2)	A (280)	non-synonymous	I	L (2)	I (280)
1261	907480	CFF8240_0902		tricarboxylic transport	ABK82630.1	A	G (2)	A (280)	non-synonymous	S	G (2)	S (280)
1262	907494	CFF8240_0902		tricarboxylic transport	ABK82630.1	T	G (2)	T (280)	synonymous	S	S (2)	S (280)
1263	907512	CFF8240_0902		tricarboxylic transport	ABK82630.1	T	C (2)	T (280)	synonymous	P	P (2)	P (280)
1264	907528	CFF8240_0902		tricarboxylic transport	ABK82630.1	T	C (2)	T (280)	synonymous	L	L (2)	L (280)
1265	907536	CFF8240_0902		tricarboxylic transport	ABK82630.1	G	A (2)	G (280)	synonymous	P	P (2)	P (280)
1266	907545	CFF8240_0902		tricarboxylic transport	ABK82630.1	G	T (2)	G (280)	synonymous	P	P (2)	P (280)
1267	907550	CFF8240_0902		tricarboxylic transport	ABK82630.1	A	G (2)	A (280)	non-synonymous	E	G (2)	E (280)
1268	907571	CFF8240_0902		tricarboxylic transport	ABK82630.1	A	G (2)	A (280)	non-synonymous	K	R (2)	K (280)
1269	907575	CFF8240_0902		tricarboxylic transport	ABK82630.1	C	T (2)	C (280)	synonymous	I	I (2)	I (280)
1270	907581	CFF8240_0902		tricarboxylic transport	ABK82630.1	C	A (2)	C (280)	synonymous	A	A (2)	A (280)
1271	907606	CFF8240_0902		tricarboxylic transport	ABK82630.1	C	T (2)	C (280)	synonymous	L	L (2)	L (280)
1272	907608	CFF8240_0902		tricarboxylic transport	ABK82630.1	A	G (2)	A (280)	synonymous	L	L (2)	L (280)
1273	907635	CFF8240_0902		tricarboxylic transport	ABK82630.1	A	G (2)	A (280)	non-synonymous	I	M (2)	I (280)
1274	907638	CFF8240_0902		tricarboxylic transport	ABK82630.1	C	A (2)	C (280)	synonymous	P	P (2)	P (280)
1275	907647	CFF8240_0902		tricarboxylic transport	ABK82630.1	C	T (2)	C (280)	synonymous	V	V (2)	V (280)
1276	907689	CFF8240_0902		tricarboxylic transport	ABK82630.1	C	T (2)	C (280)	synonymous	N	N (2)	N (280)
1277	907715	CFF8240_0902		tricarboxylic transport	ABK82630.1	A	G (2)	A (280)	non-synonymous	N	S (2)	N (280)
1278	907740	CFF8240_0902		tricarboxylic transport	ABK82630.1	T	C (2)	T (280)	synonymous	A	A (2)	A (280)
1279	907773	CFF8240_0902		tricarboxylic transport	ABK82630.1	C	A (2)	C (280)	synonymous	A	A (2)	A (280)
1280	907778	CFF8240_0902		tricarboxylic transport	ABK82630.1	A	G (2)	A (280)	non-synonymous	K	R (2)	K (280)
1281	907794	CFF8240_0902		tricarboxylic transport	ABK82630.1	T	C (2)	T (280)	synonymous	I	I (2)	I (280)
1282	907798	CFF8240_0902		tricarboxylic transport	ABK82630.1	G	A (2)	G (280)	non-synonymous	A	T (2)	A (280)
1283	907846	CFF8240_0902		tricarboxylic transport	ABK82630.1	T	C (2)	T (280)	non-synonymous	F	L (2)	F (280)
1284	907858	CFF8240_0902		tricarboxylic transport	ABK82630.1	T	C (2)	T (280)	synonymous	L	L (2)	L (280)
1285	907899	CFF8240_0902		tricarboxylic transport	ABK82630.1	A	T (2)	A (280)	synonymous	G	G (2)	G (280)
1286	907902	CFF8240_0902		tricarboxylic transport	ABK82630.1	A	T (2)	A (280)	synonymous	S	S (2)	S (280)
1287	907935	CFF8240_0902		tricarboxylic transport	ABK82630.1	G	A (2)	G (280)	synonymous	K	K (2)	K (280)
1288	907941	CFF8240_0902		tricarboxylic transport	ABK82630.1	A	G (2)	A (280)	non-synonymous	I	M (2)	I (280)
1289	907950	CFF8240_0902		tricarboxylic transport	ABK82630.1	C	T (2)	C (280)	synonymous	A	A (2)	A (280)
1290	907962	CFF8240_0902		tricarboxylic transport	ABK82630.1	T	C (2)	T (280)	synonymous	G	G (2)	G (280)
1291	907972	CFF8240_0902		tricarboxylic transport	ABK82630.1	C	A (2)	C (280)	non-synonymous	Q	K (2)	Q (280)
1292	907974	CFF8240_0902		tricarboxylic transport	ABK82630.1	A	G (2)	A (280)	synonymous	Q	Q (2)	Q (280)
1293	907986	CFF8240_0902		tricarboxylic transport	ABK82630.1	C	T (2)	C (280)	synonymous	Y	Y (2)	Y (280)
1294	908004	CFF8240_0902		tricarboxylic transport	ABK82630.1	A	C (2)	A (280)	non-synonymous	R	S (2)	R (280)
1295	908006	CFF8240_0902		tricarboxylic transport	ABK82630.1	A	G (2)	A (280)	non-synonymous	E	G (2)	E (280)
1296	908016	CFF8240_0902		tricarboxylic transport	ABK82630.1	G	A (2)	G (280)	synonymous	L	L (2)	L (280)
1297	908022	CFF8240_0902		tricarboxylic transport	ABK82630.1	T	C (2)	T (280)	synonymous	A	A (2)	A (280)
1298	908031	CFF8240_0902		tricarboxylic transport	ABK82630.1	A	G (2)	A (280)	synonymous	G	G (2)	G (280)
1299	908034	CFF8240_0902		tricarboxylic transport	ABK82630.1	A	T (2)	A (280)	synonymous	G	G (2)	G (280)
1300	908036	CFF8240_0902		tricarboxylic transport	ABK82630.1	G	A (2)	G (280)	non-synonymous	R	H (2)	R (280)
1301	908057	CFF8240_0902		tricarboxylic transport	ABK82630.1	G	A (2)	G (280)	non-synonymous	G	D (2)	G (280)
1302	908067	CFF8240_0902		tricarboxylic transport	ABK82630.1	G	A (2)	G (280)	synonymous	E	E (2)	E (280)
1303	908073	CFF8240_0902		tricarboxylic transport	ABK82630.1	G	A (2)	G (280)	synonymous	S	S (2)	S (280)
1304	908119	CFF8240_0902		tricarboxylic transport	ABK82630.1	G	A (2)	G (280)	non-synonymous	D	N (2)	D (280)
1305	908124	CFF8240_0902		tricarboxylic transport	ABK82630.1	G	A (2)	G (280)	synonymous	Q	Q (2)	Q (280)
1306	908136	CFF8240_0902		tricarboxylic transport	ABK82630.1	T	C (2)	T (280)	synonymous	G	G (2)	G (280)
1307	908148	CFF8240_0902		tricarboxylic transport	ABK82630.1	T	G (2)	T (280)	non-synonymous	D	E (2)	D (280)
1308	908149	CFF8240_0902		tricarboxylic transport	ABK82630.1	A	T (2)	A (280)	non-synonymous	I	F (2)	I (280)
1309	908151	CFF8240_0902		tricarboxylic transport	ABK82630.1	C	A (2)	C (280)	synonymous	I	I (2)	I (280)
1310	908153	CFF8240_0902		tricarboxylic transport	ABK82630.1	A	C (2)	A (280)	non-synonymous	Q	P (2)	Q (280)
1311	908181	CFF8240_0902		tricarboxylic transport	ABK82630.1	A	T (2)	A (280)	synonymous	V	V (2)	V (280)
1312	908226	CFF8240_0902		tricarboxylic transport	ABK82630.1	T	C (2)	T (280)	synonymous	S	S (2)	S (280)
1313	908227	CFF8240_0902		tricarboxylic transport	ABK82630.1	A	G (2)	A (280)	non-synonymous	N	D (2)	N (280)
1314	908231	CFF8240_0902		tricarboxylic transport	ABK82630.1	C	T (2)	C (280)	non-synonymous	A	V (2)	A (280)
1315	908232	CFF8240_0902		tricarboxylic transport	ABK82630.1	A	G (2)	A (280)	synonymous	A	A (2)	A (280)
1316	908238	CFF8240_0902		tricarboxylic transport	ABK82630.1	C	T (2)	C (280)	synonymous	Y	Y (2)	Y (280)
1317	908239	CFF8240_0902		tricarboxylic transport	ABK82630.1	A	G (2)	A (280)	non-synonymous	N	D (2)	N (280)
1318	908250	CFF8240_0902		tricarboxylic transport	ABK82630.1	A	G (2)	A (280)	synonymous	V	V (2)	V (280)
1319	908259	CFF8240_0902		tricarboxylic transport	ABK82630.1	A	T (2)	A (280)	non-synonymous	L	F (2)	L (280)
1320	908263	CFF8240_0902		tricarboxylic transport	ABK82630.1	G	A (2)	G (280)	non-synonymous	E	K (2)	E (280)
1321	908277	CFF8240_0902		tricarboxylic transport	ABK82630.1	C	T (2)	C (280)	synonymous	T	T (2)	T (280)
1322	908298	CFF8240_0902		tricarboxylic transport	ABK82630.1	C	A (2)	C (280)	synonymous	R	R (2)	R (280)
1323	908305	CFF8240_0902		tricarboxylic transport	ABK82630.1	G	A (2)	G (280)	non-synonymous	G	R (2)	G (280)
1324	908329	CFF8240_0902		tricarboxylic transport	ABK82630.1	A	G (2)	A (280)	non-synonymous	I	V (2)	I (280)
1325	908334	CFF8240_0902		tricarboxylic transport	ABK82630.1	T	C (2)	T (280)	synonymous	G	G (2)	G (280)
1326	908337	CFF8240_0902		tricarboxylic transport	ABK82630.1	G	T (2)	G (280)	synonymous	S	S (2)	S (280)
1327	908340	CFF8240_0902		tricarboxylic transport	ABK82630.1	G	A (2)	G (280)	synonymous	E	E (2)	E (280)
1328	908355	CFF8240_0902		tricarboxylic transport	ABK82630.1	C	A (2)	C (280)	synonymous	V	V (2)	V (280)
1329	908361	CFF8240_0902		tricarboxylic transport	ABK82630.1	C	T (2)	C (280)	synonymous	S	S (2)	S (280)
1330	908381	CFF8240_0902		tricarboxylic transport	ABK82630.1	A	G (2)	A (280)	non-synonymous	N	S (2)	N (280)
1331	908391	CFF8240_0902		tricarboxylic transport	ABK82630.1	C	T (2)	C (280)	synonymous	R	R (2)	R (280)
1332	908405	CFF8240_0902		tricarboxylic transport	ABK82630.1	C	T (2)	C (280)	non-synonymous	A	V (2)	A (280)
1333	912860	CFF8240_0910	sucD	succinyl-CoA synthetase, alpha subunit	ABK81724.1	G	A (2)	G (280)	synonymous	C	C (2)	C (280)
1334	912920	CFF8240_0910	sucD	succinyl-CoA synthetase, alpha subunit	ABK81724.1	A	G (2)	A (280)	synonymous	P	P (2)	P (280)
1335	913043	CFF8240_0910	sucD	succinyl-CoA synthetase, alpha subunit	ABK81724.1	A	G (2)	A (280)	synonymous	T	T (2)	T (280)
1336	913350	CFF8240_0910	sucD	succinyl-CoA synthetase, alpha subunit	ABK81724.1	A	G (2)	A (280)	non-synonymous	V	A (2)	V (280)
1337	913409	CFF8240_0910	sucD	succinyl-CoA synthetase, alpha subunit	ABK81724.1	G	T (2)	G (280)	synonymous	G	G (2)	G (280)
1338	913427	CFF8240_0910	sucD	succinyl-CoA synthetase, alpha subunit	ABK81724.1	G	A (2)	G (280)	synonymous	G	G (2)	G (280)
1339	913580	CFF8240_0911		succinyl-CoA synthetase beta chain	ABK82335.1	A	G (2)	A (280)	synonymous	P	P (2)	P (280)
1340	913616	CFF8240_0911		succinyl-CoA synthetase beta chain	ABK82335.1	T	C (2)	T (280)	synonymous	L	L (2)	L (280)
1341	913709	CFF8240_0911		succinyl-CoA synthetase beta chain	ABK82335.1	A	G (2)	A (280)	synonymous	N	N (2)	N (280)
1342	913814	CFF8240_0911		succinyl-CoA synthetase beta chain	ABK82335.1	C	T (2)	C (280)	synonymous	P	P (2)	P (280)
1343	913835	CFF8240_0911		succinyl-CoA synthetase beta chain	ABK82335.1	G	A (2)	G (280)	synonymous	D	D (2)	D (280)
1344	913898	CFF8240_0911		succinyl-CoA synthetase beta chain	ABK82335.1	T	C (2)	T (280)	synonymous	G	G (2)	G (280)
1345	913901	CFF8240_0911		succinyl-CoA synthetase beta chain	ABK82335.1	G	A (2)	G (280)	synonymous	A	A (2)	A (280)
1346	913904	CFF8240_0911		succinyl-CoA synthetase beta chain	ABK82335.1	A	G (2)	A (280)	synonymous	G	G (2)	G (280)
1347	914018	CFF8240_0911		succinyl-CoA synthetase beta chain	ABK82335.1	T	G (2)	T (280)	non-synonymous	E	D (2)	E (280)
1348	914170	CFF8240_0911		succinyl-CoA synthetase beta chain	ABK82335.1	G	A (2)	G (280)	non-synonymous	L	F (2)	L (280)
1349	914351	CFF8240_0911		succinyl-CoA synthetase beta chain	ABK82335.1	G	T (2)	G (280)	synonymous	T	T (2)	T (280)
1350	914423	CFF8240_0911		succinyl-CoA synthetase beta chain	ABK82335.1	C	A (2)	C (280)	non-synonymous	E	D (2)	E (280)
1351	914513	CFF8240_0911		succinyl-CoA synthetase beta chain	ABK82335.1	A	G (2)	A (280)	synonymous	G	G (2)	G (280)
1352	914519	CFF8240_0911		succinyl-CoA synthetase beta chain	ABK82335.1	A	G (2)	A (269)/C (11)	synonymous	G	G (2)	G (280)
1353	914660	CFF8240_0911		succinyl-CoA synthetase beta chain	ABK82335.1	C	T (2)	C (280)	synonymous	E	E (2)	E (280)
1354	914845	CFF8240_0912		malate dehydrogenase	ABK81977.1	T	C (2)	T (280)	non-synonymous	K	R (2)	K (280)
1355	914871	CFF8240_0912		malate dehydrogenase	ABK81977.1	A	G (2)	A (280)	synonymous	T	T (2)	T (280)
1356	914934	CFF8240_0912		malate dehydrogenase	ABK81977.1	C	T (2)	C (280)	synonymous	P	P (2)	P (280)
1357	914976	CFF8240_0912		malate dehydrogenase	ABK81977.1	A	G (2)	A (280)	synonymous	D	D (2)	D (280)
1358	915000	CFF8240_0912		malate dehydrogenase	ABK81977.1	G	A (2)	G (280)	synonymous	C	C (2)	C (280)
1359	915054	CFF8240_0912		malate dehydrogenase	ABK81977.1	T	C (2)	T (280)	synonymous	K	K (2)	K (280)
1360	915108	CFF8240_0912		malate dehydrogenase	ABK81977.1	T	G (2)	T (280)	non-synonymous	K	N (2)	K (280)
1361	915119	CFF8240_0912		malate dehydrogenase	ABK81977.1	C	G (2)	C (280)	non-synonymous	E	Q (2)	E (280)
1362	915122	CFF8240_0912		malate dehydrogenase	ABK81977.1	C	T (2)	C (280)	non-synonymous	D	N (2)	D (280)
1363	915153	CFF8240_0912		malate dehydrogenase	ABK81977.1	A	G (2)	A (280)	synonymous	S	S (2)	S (280)
1364	915198	CFF8240_0912		malate dehydrogenase	ABK81977.1	C	T (2)	C (280)	synonymous	K	K (2)	K (280)
1365	915273	CFF8240_0912		malate dehydrogenase	ABK81977.1	A	G (2)	A (280)	synonymous	G	G (2)	G (280)
1366	915351	CFF8240_0912		malate dehydrogenase	ABK81977.1	A	C (2)	A (280)	synonymous	T	T (2)	T (280)
1367	915374	CFF8240_0912		malate dehydrogenase	ABK81977.1	T	C (2)	T (280)	non-synonymous	K	E (2)	K (280)
1368	915432	CFF8240_0912		malate dehydrogenase	ABK81977.1	A	G (2)	A (280)	synonymous	A	A (2)	A (280)
1369	915581	CFF8240_0912		malate dehydrogenase	ABK81977.1	C	A (2)	C (280)	non-synonymous	A	S (2)	A (280)
1370	919324	CFF8240_0915		HAD-superfamily hydrolase, subfamily IA, variant 1 family protein	ABK81891.1	G	A (2)	G (280)	non-synonymous	A	V (2)	A (280)
1371	919326	CFF8240_0915		HAD-superfamily hydrolase, subfamily IA, variant 1 family protein	ABK81891.1	A	G (2)	A (280)	synonymous	S	S (2)	S (280)
1372	919344	CFF8240_0915		HAD-superfamily hydrolase, subfamily IA, variant 1 family protein	ABK81891.1	A	G (2)	A (280)	synonymous	C	C (2)	C (280)
1373	919350	CFF8240_0915		HAD-superfamily hydrolase, subfamily IA, variant 1 family protein	ABK81891.1	A	G (2)	A (280)	synonymous	C	C (2)	C (280)
1374	919927	CFF8240_0916		conserved hypothetical protein	ABK82795.1	A	G (2)	A (280)	synonymous	N	N (2)	N (280)
1375	920013	CFF8240_0916		conserved hypothetical protein	ABK82795.1	C	T (2)	C (280)	non-synonymous	V	I (2)	V (280)
1376	920038	CFF8240_0916		conserved hypothetical protein	ABK82795.1	G	A (2)	G (280)	synonymous	F	F (2)	F (280)
1377	953904	CFF8240_0950	crcB	CrcB protein	ABK82565.1	G	A (2)	G (280)	synonymous	T	T (2)	T (280)
1378	953985	CFF8240_0950	crcB	CrcB protein	ABK82565.1	T	C (2)	T (280)	synonymous	F	F (2)	F (280)
1379	954208	CFF8240_0950	crcB	CrcB protein	ABK82565.1	G	A (2)	G (280)	non-synonymous	A	T (2)	A (280)
1380	970206	CFF8240_0967		ABC transporter ATP-binding protein	ABK82812.1	A	G (2)	A (280)	non-synonymous	K	E (2)	K (280)
1381	970244	CFF8240_0967		ABC transporter ATP-binding protein	ABK82812.1	C	T (2)	C (280)	synonymous	G	G (2)	G (280)
1382	970319	CFF8240_0967		ABC transporter ATP-binding protein	ABK82812.1	C	T (2)	C (280)	synonymous	N	N (2)	N (280)
1383	970432	CFF8240_0967		ABC transporter ATP-binding protein	ABK82812.1	C	T (2)	C (280)	non-synonymous	A	V (2)	A (280)
1384	970508	CFF8240_0967		ABC transporter ATP-binding protein	ABK82812.1	G	T (2)	G (280)	synonymous	G	G (2)	G (280)
1385	970526	CFF8240_0967		ABC transporter ATP-binding protein	ABK82812.1	C	T (2)	C (280)	synonymous	N	N (2)	N (280)
1386	970544	CFF8240_0967		ABC transporter ATP-binding protein	ABK82812.1	A	T (2)	A (280)	synonymous	L	L (2)	L (280)
1387	970637	CFF8240_0967		ABC transporter ATP-binding protein	ABK82812.1	T	C (2)	T (280)	synonymous	D	D (2)	D (280)
1388	970664	CFF8240_0967		ABC transporter ATP-binding protein	ABK82812.1	T	C (2)	T (280)	synonymous	T	T (2)	T (280)
1389	970715	CFF8240_0967		ABC transporter ATP-binding protein	ABK82812.1	T	C (2)	T (280)	synonymous	T	T (2)	T (280)
1390	970917	CFF8240_0967		ABC transporter ATP-binding protein	ABK82812.1	G	A (2)	G (280)	non-synonymous	V	I (2)	V (280)
1391	970928	CFF8240_0967		ABC transporter ATP-binding protein	ABK82812.1	A	G (2)	A (280)	synonymous	S	S (2)	S (280)
1392	970938	CFF8240_0967		ABC transporter ATP-binding protein	ABK82812.1	G	A (2)	G (280)	non-synonymous	E	K (2)	E (280)
1393	970952	CFF8240_0967		ABC transporter ATP-binding protein	ABK82812.1	C	T (2)	C (280)	synonymous	D	D (2)	D (280)
1394	972982	CFF8240_0970		lipoprotein, nlpa family	ABK81832.1	C	A (2)	C (280)	synonymous	I	I (2)	I (280)
1395	973249	CFF8240_0970		lipoprotein, nlpa family	ABK81832.1	A	G (2)	A (280)	non-synonymous	I	M (2)	I (280)
1396	973360	CFF8240_0970		lipoprotein, nlpa family	ABK81832.1	T	C (2)	T (280)	synonymous	N	N (2)	N (280)
1397	973450	CFF8240_0970		lipoprotein, nlpa family	ABK81832.1	C	T (2)	C (280)	synonymous	F	F (2)	F (280)
1398	973532	CFF8240_0970		lipoprotein, nlpa family	ABK81832.1	G	A (2)	G (280)	non-synonymous	V	I (2)	V (280)
1399	977996	CFF8240_0976	trmA	tRNA (uracil-5-)-methyltransferase	ABK83066.1	G	A (2)	G (280)	synonymous	T	T (2)	T (280)
1400	978047	CFF8240_0976	trmA	tRNA (uracil-5-)-methyltransferase	ABK83066.1	A	G (2)	A (280)	synonymous	D	D (2)	D (280)
1401	978068	CFF8240_0976	trmA	tRNA (uracil-5-)-methyltransferase	ABK83066.1	T	A (2)	T (280)	synonymous	G	G (2)	G (280)
1402	978071	CFF8240_0976	trmA	tRNA (uracil-5-)-methyltransferase	ABK83066.1	T	A (2)	T (280)	synonymous	A	A (2)	A (280)
1403	978073	CFF8240_0976	trmA	tRNA (uracil-5-)-methyltransferase	ABK83066.1	C	A (2)	C (280)	non-synonymous	A	S (2)	A (280)
1404	978074	CFF8240_0976	trmA	tRNA (uracil-5-)-methyltransferase	ABK83066.1	T	G (2)	T (280)	synonymous	R	R (2)	R (280)
1405	978080	CFF8240_0976	trmA	tRNA (uracil-5-)-methyltransferase	ABK83066.1	C	A (2)	C (280)	synonymous	P	P (2)	P (280)
1406	978086	CFF8240_0976	trmA	tRNA (uracil-5-)-methyltransferase	ABK83066.1	T	G (2)	T (280)	synonymous	V	V (2)	V (280)
1407	978098	CFF8240_0976	trmA	tRNA (uracil-5-)-methyltransferase	ABK83066.1	A	G (2)	A (280)	synonymous	S	S (2)	S (280)
1408	978101	CFF8240_0976	trmA	tRNA (uracil-5-)-methyltransferase	ABK83066.1	A	G (2)	A (280)	synonymous	F	F (2)	F (280)
1409	978104	CFF8240_0976	trmA	tRNA (uracil-5-)-methyltransferase	ABK83066.1	T	A (2)	T (280)	non-synonymous	E	D (2)	E (280)
1410	978131	CFF8240_0976	trmA	tRNA (uracil-5-)-methyltransferase	ABK83066.1	T	C (2)	T (280)	synonymous	L	L (2)	L (280)
1411	978155	CFF8240_0976	trmA	tRNA (uracil-5-)-methyltransferase	ABK83066.1	G	A (2)	G (280)	synonymous	L	L (2)	L (280)
1412	978173	CFF8240_0976	trmA	tRNA (uracil-5-)-methyltransferase	ABK83066.1	T	C (2)	T (280)	synonymous	E	E (2)	E (280)
1413	978179	CFF8240_0976	trmA	tRNA (uracil-5-)-methyltransferase	ABK83066.1	G	A (2)	G (280)	synonymous	A	A (2)	A (280)
1414	978227	CFF8240_0976	trmA	tRNA (uracil-5-)-methyltransferase	ABK83066.1	A	G (2)	A (280)	synonymous	N	N (2)	N (280)
1415	978239	CFF8240_0976	trmA	tRNA (uracil-5-)-methyltransferase	ABK83066.1	A	G (2)	A (280)	synonymous	S	S (2)	S (280)
1416	978244	CFF8240_0976	trmA	tRNA (uracil-5-)-methyltransferase	ABK83066.1	T	G (2)	T (280)	non-synonymous	N	H (2)	N (280)
1417	978269	CFF8240_0976	trmA	tRNA (uracil-5-)-methyltransferase	ABK83066.1	A	G (2)	A (280)	synonymous	A	A (2)	A (280)
1418	978281	CFF8240_0976	trmA	tRNA (uracil-5-)-methyltransferase	ABK83066.1	G	A (2)	G (280)	synonymous	N	N (2)	N (280)
1419	978338	CFF8240_0976	trmA	tRNA (uracil-5-)-methyltransferase	ABK83066.1	G	A (2)	G (280)	synonymous	L	L (2)	L (280)
1420	978353	CFF8240_0976	trmA	tRNA (uracil-5-)-methyltransferase	ABK83066.1	C	T (2)	C (280)	synonymous	T	T (2)	T (280)
1421	978354	CFF8240_0976	trmA	tRNA (uracil-5-)-methyltransferase	ABK83066.1	G	A (2)	G (280)	non-synonymous	T	M (2)	T (280)
1422	978355	CFF8240_0976	trmA	tRNA (uracil-5-)-methyltransferase	ABK83066.1	T	C (2)	T (280)	non-synonymous	T	A (2)	T (280)
1423	978357	CFF8240_0976	trmA	tRNA (uracil-5-)-methyltransferase	ABK83066.1	G	A (2)	G (280)	non-synonymous	T	I (2)	T (280)
1424	978362	CFF8240_0976	trmA	tRNA (uracil-5-)-methyltransferase	ABK83066.1	G	A (2)	G (280)	synonymous	D	D (2)	D (280)
1425	978365	CFF8240_0976	trmA	tRNA (uracil-5-)-methyltransferase	ABK83066.1	T	C (2)	T (280)	synonymous	L	L (2)	L (280)
1426	978401	CFF8240_0976	trmA	tRNA (uracil-5-)-methyltransferase	ABK83066.1	A	G (2)	A (280)	synonymous	N	N (2)	N (280)
1427	978420	CFF8240_0976	trmA	tRNA (uracil-5-)-methyltransferase	ABK83066.1	G	C (2)	G (280)	non-synonymous	A	G (2)	A (280)
1428	978422	CFF8240_0976	trmA	tRNA (uracil-5-)-methyltransferase	ABK83066.1	G	A (2)	G (280)	synonymous	D	D (2)	D (280)
1429	978443	CFF8240_0976	trmA	tRNA (uracil-5-)-methyltransferase	ABK83066.1	A	G (2)	A (280)	synonymous	S	S (2)	S (280)
1430	978452	CFF8240_0976	trmA	tRNA (uracil-5-)-methyltransferase	ABK83066.1	G	T (2)	G (280)	non-synonymous	N	K (2)	N (280)
1431	978461	CFF8240_0976	trmA	tRNA (uracil-5-)-methyltransferase	ABK83066.1	T	C (2)	T (280)	synonymous	L	L (2)	L (280)
1432	978497	CFF8240_0976	trmA	tRNA (uracil-5-)-methyltransferase	ABK83066.1	T	C (2)	T (280)	synonymous	K	K (2)	K (280)
1433	978701	CFF8240_0976	trmA	tRNA (uracil-5-)-methyltransferase	ABK83066.1	G	A (2)	G (280)	synonymous	S	S (2)	S (280)
1434	978725	CFF8240_0976	trmA	tRNA (uracil-5-)-methyltransferase	ABK83066.1	A	G (2)	A (280)	synonymous	C	C (2)	C (280)
1435	978827	CFF8240_0976	trmA	tRNA (uracil-5-)-methyltransferase	ABK83066.1	A	G (2)	A (280)	synonymous	S	S (2)	S (280)
1436	978916	CFF8240_0976	trmA	tRNA (uracil-5-)-methyltransferase	ABK83066.1	C	T (2)	C (280)	non-synonymous	E	K (2)	E (280)
1437	978929	CFF8240_0976	trmA	tRNA (uracil-5-)-methyltransferase	ABK83066.1	A	C (2)	A (280)	non-synonymous	D	E (2)	D (280)
1438	979061	CFF8240_0977		NADP-dependent l-serine/l-allo-threonine dehydrogenase ydfg	ABK82797.1	T	C (2)	T (280)	non-synonymous	K	R (2)	K (280)
1439	979134	CFF8240_0977		NADP-dependent l-serine/l-allo-threonine dehydrogenase ydfg	ABK82797.1	C	T (2)	C (280)	non-synonymous	V	I (2)	V (280)
1440	979252	CFF8240_0977		NADP-dependent l-serine/l-allo-threonine dehydrogenase ydfg	ABK82797.1	T	C (2)	T (280)	synonymous	L	L (2)	L (280)
1441	979351	CFF8240_0977		NADP-dependent l-serine/l-allo-threonine dehydrogenase ydfg	ABK82797.1	G	A (2)	G (280)	synonymous	S	S (2)	S (280)
1442	979391	CFF8240_0977		NADP-dependent l-serine/l-allo-threonine dehydrogenase ydfg	ABK82797.1	G	A (2)	G (280)	non-synonymous	A	V (2)	A (280)
1443	979699	CFF8240_0977		NADP-dependent l-serine/l-allo-threonine dehydrogenase ydfg	ABK82797.1	C	G (2)	C (280)	synonymous	T	T (2)	T (280)
1444	985982	CFF8240_0983	ispG	4-hydroxy-3-methylbut-2-en-1-yl diphosphate synthase	ABK82969.1	T	C (2)	T (280)	synonymous	T	T (2)	T (280)
1445	986009	CFF8240_0983	ispG	4-hydroxy-3-methylbut-2-en-1-yl diphosphate synthase	ABK82969.1	G	T (2)	G (280)	synonymous	I	I (2)	I (280)
1446	986072	CFF8240_0983	ispG	4-hydroxy-3-methylbut-2-en-1-yl diphosphate synthase	ABK82969.1	C	A (2)	C (280)	synonymous	G	G (2)	G (280)
1447	986090	CFF8240_0983	ispG	4-hydroxy-3-methylbut-2-en-1-yl diphosphate synthase	ABK82969.1	G	A (2)	G (280)	synonymous	L	L (2)	L (280)
1448	986099	CFF8240_0983	ispG	4-hydroxy-3-methylbut-2-en-1-yl diphosphate synthase	ABK82969.1	C	A (2)	C (280)	synonymous	P	P (2)	P (280)
1449	986141	CFF8240_0983	ispG	4-hydroxy-3-methylbut-2-en-1-yl diphosphate synthase	ABK82969.1	G	A (2)	G (280)	synonymous	T	T (2)	T (280)
1450	986231	CFF8240_0983	ispG	4-hydroxy-3-methylbut-2-en-1-yl diphosphate synthase	ABK82969.1	C	T (2)	C (280)	synonymous	V	V (2)	V (280)
1451	986372	CFF8240_0983	ispG	4-hydroxy-3-methylbut-2-en-1-yl diphosphate synthase	ABK82969.1	C	T (2)	C (280)	synonymous	G	G (2)	G (280)
1452	986531	CFF8240_0983	ispG	4-hydroxy-3-methylbut-2-en-1-yl diphosphate synthase	ABK82969.1	A	G (2)	A (280)	synonymous	C	C (2)	C (280)
1453	1020053	CFF8240_1015	rsc	GatB/Yqey family protein	ABK82416.1	A	G (2)	A (280)	synonymous	L	L (2)	L (280)
1454	1020122	CFF8240_1015	rsc	GatB/Yqey family protein	ABK82416.1	T	C (2)	T (280)	synonymous	E	E (2)	E (280)
1455	1020137	CFF8240_1015	rsc	GatB/Yqey family protein	ABK82416.1	A	G (2)	A (280)	synonymous	G	G (2)	G (280)
1456	1020199	CFF8240_1015	rsc	GatB/Yqey family protein	ABK82416.1	C	T (2)	C (280)	non-synonymous	A	T (2)	A (280)
1457	1020344	CFF8240_1015	rsc	GatB/Yqey family protein	ABK82416.1	A	G (2)	A (280)	synonymous	S	S (2)	S (280)
1458	1020394	CFF8240_1016		phosphatase, Ppx/GppA family	ABK82995.1	G	A (2)	G (238)/T (42)	synonymous	I	I (2)	I (280)
1459	1020493	CFF8240_1016		phosphatase, Ppx/GppA family	ABK82995.1	C	T (2)	C (280)	synonymous	R	R (2)	R (280)
1460	1020637	CFF8240_1016		phosphatase, Ppx/GppA family	ABK82995.1	C	A (2)	C (280)	synonymous	V	V (2)	V (280)
1461	1020756	CFF8240_1016		phosphatase, Ppx/GppA family	ABK82995.1	A	C (2)	A (280)	non-synonymous	C	G (2)	C (280)
1462	1020941	CFF8240_1016		phosphatase, Ppx/GppA family	ABK82995.1	T	C (2)	T (280)	non-synonymous	N	S (2)	N (280)
1463	1021018	CFF8240_1016		phosphatase, Ppx/GppA family	ABK82995.1	G	A (2)	G (280)	synonymous	A	A (2)	A (280)
1464	1021039	CFF8240_1016		phosphatase, Ppx/GppA family	ABK82995.1	A	G (2)	A (280)	synonymous	N	N (2)	N (280)
1465	1021055	CFF8240_1016		phosphatase, Ppx/GppA family	ABK82995.1	G	A (2)	G (280)	non-synonymous	T	M (2)	T (280)
1466	1021117	CFF8240_1016		phosphatase, Ppx/GppA family	ABK82995.1	G	T (2)	G (280)	non-synonymous	S	R (2)	S (280)
1467	1021161	CFF8240_1016		phosphatase, Ppx/GppA family	ABK82995.1	G	T (2)	G (280)	non-synonymous	Q	K (2)	Q (280)
1468	1022365	CFF8240_1018		conserved hypothetical protein	ABK83234.1	A	G (2)	A (280)	synonymous	L	L (2)	L (280)
1469	1022542	CFF8240_1018		conserved hypothetical protein	ABK83234.1	G	T (2)	G (280)	non-synonymous	S	R (2)	S (280)
1470	1022581	CFF8240_1018		conserved hypothetical protein	ABK83234.1	C	T (2)	C (280)	synonymous	K	K (2)	K (280)
1471	1022596	CFF8240_1018		conserved hypothetical protein	ABK83234.1	T	C (2)	T (280)	synonymous	T	T (2)	T (280)
1472	1025212	CFF8240_1023		translocator protein, LysE family	ABK83085.1	C	T (2)	C (280)	synonymous	K	K (2)	K (280)
1473	1025297	CFF8240_1023		translocator protein, LysE family	ABK83085.1	G	T (2)	G (280)	non-synonymous	S	Y (2)	S (280)
1474	1025581	CFF8240_1023		translocator protein, LysE family	ABK83085.1	A	G (2)	A (280)	synonymous	A	A (2)	A (280)
1475	1025605	CFF8240_1023		translocator protein, LysE family	ABK83085.1	G	T (2)	G (280)	synonymous	I	I (2)	I (280)
1476	1033629	CFF8240_1031		conserved hypothetical protein	ABK82480.1	T	G (2)	T (280)	non-synonymous	F	L (2)	F (280)
1477	1033798	CFF8240_1031		conserved hypothetical protein	ABK82480.1	G	A (2)	G (280)	non-synonymous	E	K (2)	E (280)
1478	1036515	CFF8240_1034	rplS	ribosomal protein L19	ABK82391.1	G	A (2)	G (280)	synonymous	I	I (2)	I (280)
1479	1037351	CFF8240_1036	rimM	16S rRNA processing protein RimM	ABK82195.1	C	A (2)	C (280)	non-synonymous	Q	H (2)	Q (280)
1480	1037501	CFF8240_1036	rimM	16S rRNA processing protein RimM	ABK82195.1	C	T (2)	C (280)	synonymous	E	E (2)	E (280)
1481	1037534	CFF8240_1036	rimM	16S rRNA processing protein RimM	ABK82195.1	A	G (2)	A (280)	synonymous	C	C (2)	C (280)
1482	1037542	CFF8240_1036	rimM	16S rRNA processing protein RimM	ABK82195.1	T	C (2)	T (280)	non-synonymous	I	V (2)	I (280)
1483	1037663	CFF8240_1036	rimM	16S rRNA processing protein RimM	ABK82195.1	A	G (2)	A (280)	synonymous	F	F (2)	F (280)
1484	1037735	CFF8240_1036	rimM	16S rRNA processing protein RimM	ABK82195.1	A	G (2)	A (280)	synonymous	A	A (2)	A (280)
1485	1037750	CFF8240_1036	rimM	16S rRNA processing protein RimM	ABK82195.1	T	C (2)	T (280)	synonymous	Q	Q (2)	Q (280)
1486	1062164	CFF8240_1061		conserved hypothetical protein	ABK83396.1	G	T (2)	G (280)	synonymous	G	G (2)	G (280)
1487	1062494	CFF8240_1061		conserved hypothetical protein	ABK83396.1	C	T (2)	C (280)	non-synonymous	M	I (2)	M (280)
1488	1081615	CFF8240_1083	kdsB	3-deoxy-D-manno-octulosonate cytidylyltransferase	ABK81935.1	G	A (2)	G (280)	synonymous	P	P (2)	P (280)
1489	1081781	CFF8240_1083	kdsB	3-deoxy-D-manno-octulosonate cytidylyltransferase	ABK81935.1	A	G (2)	A (280)	non-synonymous	I	V (2)	I (280)
1490	1081851	CFF8240_1083	kdsB	3-deoxy-D-manno-octulosonate cytidylyltransferase	ABK81935.1	A	C (2)	A (280)	non-synonymous	K	T (2)	K (280)
1491	1081965	CFF8240_1083	kdsB	3-deoxy-D-manno-octulosonate cytidylyltransferase	ABK81935.1	C	T (2)	C (280)	non-synonymous	A	V (2)	A (280)
1492	1082008	CFF8240_1083	kdsB	3-deoxy-D-manno-octulosonate cytidylyltransferase	ABK81935.1	A	G (2)	A (280)	synonymous	P	P (2)	P (280)
1493	1082221	CFF8240_1083	kdsB	3-deoxy-D-manno-octulosonate cytidylyltransferase	ABK81935.1	T	C (2)	T (280)	synonymous	G	G (2)	G (280)
1494	1095846	CFF8240_1097	rpsO	ribosomal protein S15	ABK82176.1	C	A (2)	C (280)	synonymous	V	V (2)	V (280)
1495	1095907	CFF8240_1097	rpsO	ribosomal protein S15	ABK82176.1	C	A (2)	C (280)	non-synonymous	L	I (2)	L (280)
1496	1100759	CFF8240_1104		conserved hypothetical protein	ABK82041.1	C	T (2)	C (280)	non-synonymous	D	N (2)	D (280)
1497	1100913	CFF8240_1104		conserved hypothetical protein	ABK82041.1	G	A (2)	G (280)	synonymous	S	S (2)	S (280)
1498	1100934	CFF8240_1104		conserved hypothetical protein	ABK82041.1	G	A (2)	G (280)	synonymous	G	G (2)	G (280)
1499	1100970	CFF8240_1104		conserved hypothetical protein	ABK82041.1	T	C (2)	T (280)	non-synonymous	I	M (2)	I (280)
1500	1100991	CFF8240_1104		conserved hypothetical protein	ABK82041.1	A	C (2)	A (280)	synonymous	A	A (2)	A (280)
1501	1101096	CFF8240_1104		conserved hypothetical protein	ABK82041.1	C	T (2)	C (280)	synonymous	E	E (2)	E (280)
1502	1101099	CFF8240_1104		conserved hypothetical protein	ABK82041.1	T	C (2)	T (280)	synonymous	A	A (2)	A (280)
1503	1101100	CFF8240_1104		conserved hypothetical protein	ABK82041.1	G	C (2)	G (280)	non-synonymous	A	G (2)	A (280)
1504	1101141	CFF8240_1104		conserved hypothetical protein	ABK82041.1	A	G (2)	A (280)	synonymous	Y	Y (2)	Y (280)
1505	1101206	CFF8240_1104		conserved hypothetical protein	ABK82041.1	C	T (2)	C (280)	non-synonymous	D	N (2)	D (280)
1506	1101345	CFF8240_1104		conserved hypothetical protein	ABK82041.1	A	C (2)	A (280)	synonymous	A	A (2)	A (280)
1507	1101347	CFF8240_1104		conserved hypothetical protein	ABK82041.1	C	A (2)	C (280)	non-synonymous	A	S (2)	A (280)
1508	1101405	CFF8240_1104		conserved hypothetical protein	ABK82041.1	G	A (2)	G (280)	synonymous	S	S (2)	S (280)
1509	1101459	CFF8240_1104		conserved hypothetical protein	ABK82041.1	A	G (2)	A (280)	synonymous	G	G (2)	G (280)
1510	1105105	CFF8240_1111	rrmJ	ribosomal RNA large subunit methyltransferase J	ABK83278.1	C	T (2)	C (280)	non-synonymous	V	I (2)	V (280)
1511	1105151	CFF8240_1111	rrmJ	ribosomal RNA large subunit methyltransferase J	ABK83278.1	A	G (2)	A (280)	synonymous	S	S (2)	S (280)
1512	1105381	CFF8240_1111	rrmJ	ribosomal RNA large subunit methyltransferase J	ABK83278.1	C	T (2)	C (280)	non-synonymous	V	I (2)	V (280)
1513	1105660	CFF8240_1111	rrmJ	ribosomal RNA large subunit methyltransferase J	ABK83278.1	T	G (2)	T (280)	synonymous	R	R (2)	R (280)
1514	1105667	CFF8240_1111	rrmJ	ribosomal RNA large subunit methyltransferase J	ABK83278.1	G	A (2)	G (280)	synonymous	G	G (2)	G (280)
1515	1108965	CFF8240_1114		DNA polymerase III subunit delta	ABK82177.1	T	C (2)	T (280)	synonymous	R	R (2)	R (280)
1516	1108995	CFF8240_1114		DNA polymerase III subunit delta	ABK82177.1	A	G (2)	A (280)	synonymous	S	S (2)	S (280)
1517	1109082	CFF8240_1114		DNA polymerase III subunit delta	ABK82177.1	T	C (2)	T (280)	synonymous	Q	Q (2)	Q (280)
1518	1109274	CFF8240_1114		DNA polymerase III subunit delta	ABK82177.1	T	C (2)	T (280)	synonymous	A	A (2)	A (280)
1519	1109283	CFF8240_1114		DNA polymerase III subunit delta	ABK82177.1	C	T (2)	C (280)	synonymous	P	P (2)	P (280)
1520	1109285	CFF8240_1114		DNA polymerase III subunit delta	ABK82177.1	G	A (2)	G (280)	non-synonymous	P	S (2)	P (280)
1521	1111308	CFF8240_1117		(Di)nucleoside polyphosphate hydrolase ((Di)nucleosidepentaphosphate pyrophosphatase)	ABK82385.1	G	A (2)	G (280)	synonymous	F	F (2)	F (280)
1522	1111473	CFF8240_1117		(Di)nucleoside polyphosphate hydrolase ((Di)nucleosidepentaphosphate pyrophosphatase)	ABK82385.1	T	C (2)	T (280)	synonymous	P	P (2)	P (280)
1523	1121212	CFF8240_1128		putative signal transduction protein	ABK81895.1	T	C (2)	T (280)	synonymous	A	A (2)	A (280)
1524	1121281	CFF8240_1128		putative signal transduction protein	ABK81895.1	G	A (2)	G (280)	synonymous	E	E (2)	E (280)
1525	1121401	CFF8240_1128		putative signal transduction protein	ABK81895.1	T	A (2)	T (280)	synonymous	L	L (2)	L (280)
1526	1121470	CFF8240_1128		putative signal transduction protein	ABK81895.1	A	G (2)	A (280)	synonymous	T	T (2)	T (280)
1527	1121494	CFF8240_1128		putative signal transduction protein	ABK81895.1	A	G (2)	A (280)	synonymous	E	E (2)	E (280)
1528	1124614	CFF8240_1131	rpsF	ribosomal protein S6	ABK82163.1	C	T (2)	C (280)	synonymous	F	F (2)	F (280)
1529	1125709	CFF8240_1133	rpsR	ribosomal protein S18	ABK83198.1	T	C (2)	T (280)	synonymous	I	I (2)	I (280)
1530	1127341	CFF8240_1135		transcriptional regulatory protein BaeR	ABK83079.1	C	T (2)	C (280)	synonymous	G	G (2)	G (280)
1531	1127377	CFF8240_1135		transcriptional regulatory protein BaeR	ABK83079.1	C	T (2)	C (280)	synonymous	D	D (2)	D (280)
1532	1127401	CFF8240_1135		transcriptional regulatory protein BaeR	ABK83079.1	A	G (2)	A (280)	synonymous	A	A (2)	A (280)
1533	1127563	CFF8240_1135		transcriptional regulatory protein BaeR	ABK83079.1	T	C (2)	T (280)	synonymous	F	F (2)	F (280)
1534	1134700	CFF8240_1143		ferric uptake regulation protein	ABK82170.1	T	C (2)	T (280)	synonymous	K	K (2)	K (280)
1535	1134780	CFF8240_1143		ferric uptake regulation protein	ABK82170.1	G	A (2)	G (280)	synonymous	L	L (2)	L (280)
1536	1134862	CFF8240_1143		ferric uptake regulation protein	ABK82170.1	G	A (2)	G (280)	synonymous	H	H (2)	H (280)
1537	1135070	CFF8240_1144	cvpA	CvpA family protein	ABK81821.1	G	A (2)	G (280)	non-synonymous	A	V (2)	A (280)
1538	1135117	CFF8240_1144	cvpA	CvpA family protein	ABK81821.1	A	G (2)	A (280)	synonymous	S	S (2)	S (280)
1539	1135348	CFF8240_1144	cvpA	CvpA family protein	ABK81821.1	A	G (2)	A (280)	synonymous	T	T (2)	T (280)
1540	1135352	CFF8240_1144	cvpA	CvpA family protein	ABK81821.1	A	G (2)	A (280)	non-synonymous	V	A (2)	V (280)
1541	1135369	CFF8240_1144	cvpA	CvpA family protein	ABK81821.1	A	G (2)	A (280)	synonymous	F	F (2)	F (280)
1542	1135482	CFF8240_1144	cvpA	CvpA family protein	ABK81821.1	C	T (2)	C (280)	non-synonymous	V	I (2)	V (280)
1543	1136742	CFF8240_1146	gatC	glutamyl-tRNA(Gln) amidotransferase, C subunit	ABK82451.1	C	T (2)	C (280)	synonymous	P	P (2)	P (280)
1544	1136782	CFF8240_1146	gatC	glutamyl-tRNA(Gln) amidotransferase, C subunit	ABK82451.1	C	T (2)	C (280)	non-synonymous	G	D (2)	G (280)
1545	1136786	CFF8240_1146	gatC	glutamyl-tRNA(Gln) amidotransferase, C subunit	ABK82451.1	C	T (2)	C (280)	non-synonymous	D	N (2)	D (280)
1546	1136898	CFF8240_1146	gatC	glutamyl-tRNA(Gln) amidotransferase, C subunit	ABK82451.1	C	T (2)	C (280)	synonymous	E	E (2)	E (280)
1547	1138728	CFF8240_1149		conserved hypothetical protein	ABK83381.1	T	C (2)	T (280)	synonymous	D	D (2)	D (280)
1548	1138824	CFF8240_1149		conserved hypothetical protein	ABK83381.1	A	G (2)	A (280)	synonymous	K	K (2)	K (280)
1549	1139066	CFF8240_1150		transcriptional activator, putative, Baf family	ABK82010.1	G	T (2)	G (280)	non-synonymous	A	S (2)	A (280)
1550	1139167	CFF8240_1150		transcriptional activator, putative, Baf family	ABK82010.1	T	C (2)	T (280)	synonymous	S	S (2)	S (280)
1551	1139168	CFF8240_1150		transcriptional activator, putative, Baf family	ABK82010.1	T	C (2)	T (280)	synonymous	L	L (2)	L (280)
1552	1139392	CFF8240_1150		transcriptional activator, putative, Baf family	ABK82010.1	G	A (2)	G (280)	synonymous	L	L (2)	L (280)
[truncated: 797 more rows]
