# Supplementary material for: Phylogenomic Analysis of Campylobacter fetus Reveals a Clonal Structure of Insertion Element ISCfe1 Positive Genomes
Source: Front Microbiol. 2020 Nov 12;11:585374. doi: 10.3389/fmicb.2020.585374 (PMC7688749; doi:10.3389/fmicb.2020.585374)
Supplement: Supplementary file 8 [file Table_6.XLSX]

## Sheet: Sheet1
	Table S6: Reproducibility of cfvCatch using in silico generated sequncing reads with different sequencing depths
			Quality metrics for the in silico generated sequncing reads					cfvCatch output
Sample No.	In silico subsampled genomes*	Description	Total sequences	Estimated coverage**	Number of contigs	assembly size	N50	Subspecies	cf_SNP_Markers	Nr.ISCfe1	ISCfe1 Coverage	MLST_Type	1-Hum1997-MG3-4_amp_1	2-Hum1997-VenS	3-Abril2007-nahE_amp_1	4-Abril2007-ISCfe1	5-vandergraaf2013-nahE_amp_1	6-vandergraaf2013-ISC1	7-vandergraaf2013-ISC2	8-Cfv_McMillen	9-vanBergen2005-cfv	10-Irola2012-nC1165g4	11-Wang2002-cff-sapB2_amp_1	12-McGoldrick2013-ISCfe1	13-McGoldrick2013-nahE1_amp_1	14-McGoldrick2013-nahE2_amp_1	15-McGoldrick2013-modified-Hum1997-MG3-4_amp_1	16-McGoldrick2013-modified-Hum1997-VenS	17-Cfv_McMillen_modified
1	arg-ERR1045998-INTA14original	original read set	688545500	365.14	51	1882820	211189	cfv	T-T-C-T-A-C-A-C-C-A-G	1	100.00	-	764	neg	390	233	80	84	256	neg	neg	neg	neg	150	187	140	762	neg	neg
1	arg-ERR1045998-INTA14-sub05	subsampled read set to a coverage ~10X	20001750	10.607	51	1833558	107033	cfv	T-T-C-T-A-C-A-C-C-A-G	1	100.00	-	764	neg	390	233	80	84	256	neg	neg	neg	neg	150	187	140	762	neg	neg
1	arg-ERR1045998-INTA14-sub10	subsampled read set to a coverage ~20X	39894250	21.1562	47	1862331	193887	cfv	T-T-C-T-A-C-A-C-C-A-G	1	100.00	-	764	neg	390	233	80	84	256	neg	neg	neg	neg	150	187	140	762	neg	neg
1	arg-ERR1045998-INTA14-sub15	subsampled read set to a coverage ~30X	59855000	31.7415	47	1870390	193887	cfv	T-T-C-T-A-C-A-C-C-A-G	1	100.00	-	764	neg	390	233	80	84	256	neg	neg	neg	neg	150	187	140	762	neg	neg
1	arg-ERR1045998-INTA14-sub20	subsampled read set to a coverage ~40X	79985750	42.4169	47	1870388	193887	cfv	T-T-C-T-A-C-A-C-C-A-G	1	100.00	-	764	neg	390	233	80	84	256	neg	neg	neg	neg	150	187	140	762	neg	neg
1	arg-ERR1045998-INTA14-sub25	subsampled read set to a coverage ~50X	99965250	53.0122	50	1874340	193887	cfv	T-T-C-T-A-C-A-C-C-A-G	1	100.00	-	764	neg	390	233	80	84	256	neg	neg	neg	neg	150	187	140	762	neg	neg
1	arg-ERR1045998-INTA14-sub30	subsampled read set to a coverage ~60X	120026750	63.6509	48	1874644	211189	cfv	T-T-C-T-A-C-A-C-C-A-G	1	100.00	-	764	neg	390	233	80	84	256	neg	neg	neg	neg	150	187	140	762	neg	neg
1	arg-ERR1045998-INTA14-sub35	subsampled read set to a coverage ~70X	140133750	74.3138	49	1878002	211189	cfv	T-T-C-T-A-C-A-C-C-A-G	1	100.00	-	764	neg	390	233	80	84	256	neg	neg	neg	neg	150	187	140	762	neg	neg
1	arg-ERR1045998-INTA14-sub40	subsampled read set to a coverage ~80X	160089250	84.8963	49	1878636	211189	cfv	T-T-C-T-A-C-A-C-C-A-G	1	100.00	-	764	neg	390	233	80	84	256	neg	neg	neg	neg	150	187	140	762	neg	neg
1	arg-ERR1045998-INTA14-sub45	subsampled read set to a coverage ~90X	180186750	95.5541	52	1878551	211189	cfv	T-T-C-T-A-C-A-C-C-A-G	1	100.00	-	764	neg	390	233	80	84	256	neg	neg	neg	neg	150	187	140	762	neg	neg
1	arg-ERR1045998-INTA14-sub50	subsampled read set to a coverage ~100X	200320750	106.231	53	1882519	211189	cfv	T-T-C-T-A-C-A-C-C-A-G	1	100.00	-	764	neg	390	233	80	84	256	neg	neg	neg	neg	150	187	140	762	neg	neg
2	arg-ERR1046001-INTA17original	original read set	680519750	360.884	46	1934058	206917	cfv	T-T-C-T-A-C-A-C-C-A-G	1	100.00	4	764	neg	390	233	80	84	256	neg	neg	neg	neg	150	187	140	762	neg	neg
2	arg-ERR1046001-INTA17-sub05	subsampled read set to a coverage ~10X	19985250	10.5983	53	1630945	67001	cfv	T-T-C-T-A-C-A-C-C-A-G	1	100.00	-	764	neg	neg	233	neg	84	256	neg	neg	neg	neg	150	neg	neg	762	neg	neg
2	arg-ERR1046001-INTA17-sub10	subsampled read set to a coverage ~20X	39894000	21.156	45	1928753	211279	cfv	T-T-C-T-A-C-A-C-C-A-G	1	100.00	4	764	neg	390	233	80	84	256	neg	neg	neg	neg	150	187	140	762	neg	neg
2	arg-ERR1046001-INTA17-sub15	subsampled read set to a coverage ~30X	59875000	31.7521	47	1931935	206917	cfv	T-T-C-T-A-C-A-C-C-A-G	1	100.00	4	764	neg	390	233	80	84	256	neg	neg	neg	neg	150	187	140	762	neg	neg
2	arg-ERR1046001-INTA17-sub20	subsampled read set to a coverage ~40X	79996250	42.4225	47	1932560	206917	cfv	T-T-C-T-A-C-A-C-C-A-G	1	100.00	4	764	neg	390	233	80	84	256	neg	neg	neg	neg	150	187	140	762	neg	neg
2	arg-ERR1046001-INTA17-sub25	subsampled read set to a coverage ~50X	99957750	53.0082	47	1933545	206917	cfv	T-T-C-T-A-C-A-C-C-A-G	1	100.00	4	764	neg	390	233	80	84	256	neg	neg	neg	neg	150	187	140	762	neg	neg
2	arg-ERR1046001-INTA17-sub30	subsampled read set to a coverage ~60X	120039750	63.6578	47	1933570	206917	cfv	T-T-C-T-A-C-A-C-C-A-G	1	100.00	4	764	neg	390	233	80	84	256	neg	neg	neg	neg	150	187	140	762	neg	neg
2	arg-ERR1046001-INTA17-sub35	subsampled read set to a coverage ~70X	140130250	74.3119	47	1933570	206917	cfv	T-T-C-T-A-C-A-C-C-A-G	1	100.00	4	764	neg	390	233	80	84	256	neg	neg	neg	neg	150	187	140	762	neg	neg
2	arg-ERR1046001-INTA17-sub40	subsampled read set to a coverage ~80X	160101750	84.9029	46	1933798	206917	cfv	T-T-C-T-A-C-A-C-C-A-G	1	100.00	4	764	neg	390	233	80	84	256	neg	neg	neg	neg	150	187	140	762	neg	neg
2	arg-ERR1046001-INTA17-sub45	subsampled read set to a coverage ~90X	180233000	95.5786	46	1934058	206917	cfv	T-T-C-T-A-C-A-C-C-A-G	1	100.00	4	764	neg	390	233	80	84	256	neg	neg	neg	neg	150	187	140	762	neg	neg
2	arg-ERR1046001-INTA17-sub50	subsampled read set to a coverage ~100X	200308250	106.225	46	1934058	206917	cfv	T-T-C-T-A-C-A-C-C-A-G	1	100.00	4	764	neg	390	233	80	84	256	neg	neg	neg	neg	150	187	140	762	neg	neg
3	can-ERR1045983-CA25original	original read set	720826500	382.259	28	1742901	288989	cff	C-C-T-C-G-T-C-T-T-G-A	0	.	3	764	neg	390	neg	80	neg	neg	neg	neg	neg	435	neg	187	140	762	neg	neg
3	can-ERR1045983-CA25-sub05	subsampled read set to a coverage ~10X	20021750	10.6177	26	1715799	222323	cff	C-C-T-C-G-T-C-T-T-G-A	0	.	3	764	neg	390	neg	80	neg	neg	neg	neg	neg	435	neg	187	140	762	neg	neg
3	can-ERR1045983-CA25-sub10	subsampled read set to a coverage ~20X	39921500	21.1706	33	1742292	288989	cff	C-C-T-C-G-T-C-T-T-G-A	0	.	3	764	neg	390	neg	80	neg	neg	neg	neg	neg	435	neg	187	140	762	neg	neg
3	can-ERR1045983-CA25-sub15	subsampled read set to a coverage ~30X	59828500	31.7274	33	1742492	288989	cff	C-C-T-C-G-T-C-T-T-G-A	0	.	3	764	neg	390	neg	80	neg	neg	neg	neg	neg	435	neg	187	140	762	neg	neg
3	can-ERR1045983-CA25-sub20	subsampled read set to a coverage ~40X	79986000	42.417	33	1742534	288989	cff	C-C-T-C-G-T-C-T-T-G-A	0	.	3	764	neg	390	neg	80	neg	neg	neg	neg	neg	435	neg	187	140	762	neg	neg
3	can-ERR1045983-CA25-sub25	subsampled read set to a coverage ~50X	99962000	53.0104	30	1742661	288989	cff	C-C-T-C-G-T-C-T-T-G-A	0	.	3	764	neg	390	neg	80	neg	neg	neg	neg	neg	435	neg	187	140	762	neg	neg
3	can-ERR1045983-CA25-sub30	subsampled read set to a coverage ~60X	119994250	63.6337	29	1743013	288989	cff	C-C-T-C-G-T-C-T-T-G-A	0	.	3	764	neg	390	neg	80	neg	neg	neg	neg	neg	435	neg	187	140	762	neg	neg
3	can-ERR1045983-CA25-sub35	subsampled read set to a coverage ~70X	140159750	74.3275	28	1742901	288989	cff	C-C-T-C-G-T-C-T-T-G-A	0	.	3	764	neg	390	neg	80	neg	neg	neg	neg	neg	435	neg	187	140	762	neg	neg
3	can-ERR1045983-CA25-sub40	subsampled read set to a coverage ~80X	160137250	84.9217	28	1742901	288989	cff	C-C-T-C-G-T-C-T-T-G-A	0	.	3	764	neg	390	neg	80	neg	neg	neg	neg	neg	435	neg	187	140	762	neg	neg
3	can-ERR1045983-CA25-sub45	subsampled read set to a coverage ~90X	180217250	95.5703	28	1742901	288989	cff	C-C-T-C-G-T-C-T-T-G-A	0	.	3	764	neg	390	neg	80	neg	neg	neg	neg	neg	435	neg	187	140	762	neg	neg
3	can-ERR1045983-CA25-sub50	subsampled read set to a coverage ~100X	200340750	106.242	28	1742901	288989	cff	C-C-T-C-G-T-C-T-T-G-A	0	.	3	764	neg	390	neg	80	neg	neg	neg	neg	neg	435	neg	187	140	762	neg	neg
4	deu-ERR1069024-BS-458-99original	original read set	875474750	464.269	30	1789832	319048	cff	C-C-T-C-G-T-C-T-T-G-A	0	.	3	764	neg	390	neg	80	neg	neg	neg	neg	neg	435	neg	187	140	762	neg	neg
4	deu-ERR1069024-BS-458-99-sub05	subsampled read set to a coverage ~10X	20115000	10.6671	51	1756006	89495	cff	C-C-T-C-G-T-C-T-T-G-A	0	.	3	764	neg	390	neg	80	neg	neg	neg	neg	neg	435	neg	187	140	762	neg	neg
4	deu-ERR1069024-BS-458-99-sub10	subsampled read set to a coverage ~20X	40156250	21.2951	36	1788230	288997	cff	C-C-T-C-G-T-C-T-T-G-A	0	.	3	764	neg	390	neg	80	neg	neg	neg	neg	neg	435	neg	187	140	762	neg	neg
4	deu-ERR1069024-BS-458-99-sub15	subsampled read set to a coverage ~30X	60103750	31.8734	35	1788527	288997	cff	C-C-T-C-G-T-C-T-T-G-A	0	.	3	764	neg	390	neg	80	neg	neg	neg	neg	neg	435	neg	187	140	762	neg	neg
4	deu-ERR1069024-BS-458-99-sub20	subsampled read set to a coverage ~40X	80149500	42.5038	35	1788527	288997	cff	C-C-T-C-G-T-C-T-T-G-A	0	.	3	764	neg	390	neg	80	neg	neg	neg	neg	neg	435	neg	187	140	762	neg	neg
4	deu-ERR1069024-BS-458-99-sub25	subsampled read set to a coverage ~50X	100299000	53.1892	34	1789418	319048	cff	C-C-T-C-G-T-C-T-T-G-A	0	.	3	764	neg	390	neg	80	neg	neg	neg	neg	neg	435	neg	187	140	762	neg	neg
4	deu-ERR1069024-BS-458-99-sub30	subsampled read set to a coverage ~60X	120324750	63.8089	32	1789260	319048	cff	C-C-T-C-G-T-C-T-T-G-A	0	.	3	764	neg	390	neg	80	neg	neg	neg	neg	neg	435	neg	187	140	762	neg	neg
4	deu-ERR1069024-BS-458-99-sub35	subsampled read set to a coverage ~70X	140379250	74.4439	30	1789832	319048	cff	C-C-T-C-G-T-C-T-T-G-A	0	.	3	764	neg	390	neg	80	neg	neg	neg	neg	neg	435	neg	187	140	762	neg	neg
4	deu-ERR1069024-BS-458-99-sub40	subsampled read set to a coverage ~80X	160543000	85.1369	30	1789832	319048	cff	C-C-T-C-G-T-C-T-T-G-A	0	.	3	764	neg	390	neg	80	neg	neg	neg	neg	neg	435	neg	187	140	762	neg	neg
4	deu-ERR1069024-BS-458-99-sub45	subsampled read set to a coverage ~90X	180674000	95.8125	30	1789832	319048	cff	C-C-T-C-G-T-C-T-T-G-A	0	.	3	764	neg	390	neg	80	neg	neg	neg	neg	neg	435	neg	187	140	762	neg	neg
4	deu-ERR1069024-BS-458-99-sub50	subsampled read set to a coverage ~100X	200722000	106.444	30	1789833	319049	cff	C-C-T-C-G-T-C-T-T-G-A	0	.	3	764	neg	390	neg	80	neg	neg	neg	neg	neg	435	neg	187	140	762	neg	neg
5	deu-ERR1069025-BS-03-04original	original read set	819370500	434.517	25	1724309	317716	cff	C-C-T-C-G-T-C-T-T-G-A	0	.	11	764	neg	390	neg	80	neg	neg	neg	neg	neg	435	neg	187	140	762	neg	neg
5	deu-ERR1069025-BS-03-04-sub05	subsampled read set to a coverage ~10X	20145000	10.683	48	1719825	92601	cff	C-C-T-C-G-T-C-T-T-G-A	0	.	11	764	neg	390	neg	80	neg	neg	neg	neg	neg	435	neg	187	140	762	neg	neg
5	deu-ERR1069025-BS-03-04-sub10	subsampled read set to a coverage ~20X	40146500	21.2899	27	1724073	290982	cff	C-C-T-C-G-T-C-T-T-G-A	0	.	11	764	neg	390	neg	80	neg	neg	neg	neg	neg	435	neg	187	140	762	neg	neg
5	deu-ERR1069025-BS-03-04-sub15	subsampled read set to a coverage ~30X	60138000	31.8915	26	1724074	290982	cff	C-C-T-C-G-T-C-T-T-G-A	0	.	11	764	neg	390	neg	80	neg	neg	neg	neg	neg	435	neg	187	140	762	neg	neg
5	deu-ERR1069025-BS-03-04-sub20	subsampled read set to a coverage ~40X	80233500	42.5483	26	1724378	290982	cff	C-C-T-C-G-T-C-T-T-G-A	0	.	11	764	neg	390	neg	80	neg	neg	neg	neg	neg	435	neg	187	140	762	neg	neg
5	deu-ERR1069025-BS-03-04-sub25	subsampled read set to a coverage ~50X	100348000	53.2151	25	1724309	317716	cff	C-C-T-C-G-T-C-T-T-G-A	0	.	11	764	neg	390	neg	80	neg	neg	neg	neg	neg	435	neg	187	140	762	neg	neg
5	deu-ERR1069025-BS-03-04-sub30	subsampled read set to a coverage ~60X	120381750	63.8392	26	1724378	290982	cff	C-C-T-C-G-T-C-T-T-G-A	0	.	11	764	neg	390	neg	80	neg	neg	neg	neg	neg	435	neg	187	140	762	neg	neg
5	deu-ERR1069025-BS-03-04-sub35	subsampled read set to a coverage ~70X	140472750	74.4935	26	1724378	290982	cff	C-C-T-C-G-T-C-T-T-G-A	0	.	11	764	neg	390	neg	80	neg	neg	neg	neg	neg	435	neg	187	140	762	neg	neg
5	deu-ERR1069025-BS-03-04-sub40	subsampled read set to a coverage ~80X	160709000	85.2249	25	1724310	317716	cff	C-C-T-C-G-T-C-T-T-G-A	0	.	11	764	neg	390	neg	80	neg	neg	neg	neg	neg	435	neg	187	140	762	neg	neg
5	deu-ERR1069025-BS-03-04-sub45	subsampled read set to a coverage ~90X	180723000	95.8385	25	1724309	317716	cff	C-C-T-C-G-T-C-T-T-G-A	0	.	11	764	neg	390	neg	80	neg	neg	neg	neg	neg	435	neg	187	140	762	neg	neg
5	deu-ERR1069025-BS-03-04-sub50	subsampled read set to a coverage ~100X	200847000	106.51	25	1724309	317716	cff	C-C-T-C-G-T-C-T-T-G-A	0	.	11	764	neg	390	neg	80	neg	neg	neg	neg	neg	435	neg	187	140	762	neg	neg
6	deu-ERR1069026-BS-91-05original	original read set	832288000	441.367	27	1770708	317463	cff	C-C-T-C-G-T-C-T-T-G-A	0	.	6	764	neg	390	neg	80	neg	neg	neg	neg	neg	neg	neg	187	140	762	neg	neg
6	deu-ERR1069026-BS-91-05-sub05	subsampled read set to a coverage ~10X	20045250	10.6301	48	1764741	89624	cff	C-C-T-C-G-T-C-T-T-G-A	0	.	6	764	neg	390	neg	80	neg	neg	neg	neg	neg	neg	neg	187	140	762	neg	neg
6	deu-ERR1069026-BS-91-05-sub10	subsampled read set to a coverage ~20X	40008750	21.2169	36	1769021	261814	cff	C-C-T-C-G-T-C-T-T-G-A	0	.	6	764	neg	390	neg	80	neg	neg	neg	neg	neg	neg	neg	187	140	762	neg	neg
6	deu-ERR1069026-BS-91-05-sub15	subsampled read set to a coverage ~30X	59908000	31.7696	29	1770560	291280	cff	C-C-T-C-G-T-C-T-T-G-A	0	.	6	764	neg	390	neg	80	neg	neg	neg	neg	neg	neg	neg	187	140	762	neg	neg
6	deu-ERR1069026-BS-91-05-sub20	subsampled read set to a coverage ~40X	79922000	42.3831	29	1770351	291280	cff	C-C-T-C-G-T-C-T-T-G-A	0	.	6	764	neg	390	neg	80	neg	neg	neg	neg	neg	neg	neg	187	140	762	neg	neg
6	deu-ERR1069026-BS-91-05-sub25	subsampled read set to a coverage ~50X	99993000	53.0269	28	1770718	291280	cff	C-C-T-C-G-T-C-T-T-G-A	0	.	6	764	neg	390	neg	80	neg	neg	neg	neg	neg	neg	neg	187	140	762	neg	neg
6	deu-ERR1069026-BS-91-05-sub30	subsampled read set to a coverage ~60X	119935000	63.6022	28	1770722	291280	cff	C-C-T-C-G-T-C-T-T-G-A	0	.	6	764	neg	390	neg	80	neg	neg	neg	neg	neg	neg	neg	187	140	762	neg	neg
6	deu-ERR1069026-BS-91-05-sub35	subsampled read set to a coverage ~70X	139944500	74.2134	28	1770817	291280	cff	C-C-T-C-G-T-C-T-T-G-A	0	.	6	764	neg	390	neg	80	neg	neg	neg	neg	neg	neg	neg	187	140	762	neg	neg
6	deu-ERR1069026-BS-91-05-sub40	subsampled read set to a coverage ~80X	160088750	84.896	27	1770708	317463	cff	C-C-T-C-G-T-C-T-T-G-A	0	.	6	764	neg	390	neg	80	neg	neg	neg	neg	neg	neg	neg	187	140	762	neg	neg
6	deu-ERR1069026-BS-91-05-sub45	subsampled read set to a coverage ~90X	180014750	95.4629	27	1770708	317463	cff	C-C-T-C-G-T-C-T-T-G-A	0	.	6	764	neg	390	neg	80	neg	neg	neg	neg	neg	neg	neg	187	140	762	neg	neg
6	deu-ERR1069026-BS-91-05-sub50	subsampled read set to a coverage ~100X	200059500	106.093	26	1770896	317464	cff	C-C-T-C-G-T-C-T-T-G-A	0	.	6	764	neg	390	neg	80	neg	neg	neg	neg	neg	neg	neg	187	140	762	neg	neg
7	deu-ERR1069027-08CS0027original	original read set	804420500	426.589	26	1723404	317567	cff	C-C-T-C-G-T-C-T-T-G-A	0	.	11	764	neg	390	neg	80	neg	neg	neg	neg	neg	435	neg	187	140	762	neg	neg
7	deu-ERR1069027-08CS0027-sub05	subsampled read set to a coverage ~10X	20070750	10.6436	45	1720834	70085	cff	C-C-T-C-G-T-C-T-T-G-A	0	.	11	764	neg	390	neg	80	neg	neg	neg	neg	neg	435	neg	187	140	762	neg	neg
7	deu-ERR1069027-08CS0027-sub10	subsampled read set to a coverage ~20X	39961750	21.192	28	1722592	290614	cff	C-C-T-C-G-T-C-T-T-G-A	0	.	11	764	neg	390	neg	80	neg	neg	neg	neg	neg	435	neg	187	140	762	neg	neg
7	deu-ERR1069027-08CS0027-sub15	subsampled read set to a coverage ~30X	59900500	31.7656	28	1722594	290614	cff	C-C-T-C-G-T-C-T-T-G-A	0	.	11	764	neg	390	neg	80	neg	neg	neg	neg	neg	435	neg	187	140	762	neg	neg
7	deu-ERR1069027-08CS0027-sub20	subsampled read set to a coverage ~40X	79937000	42.3911	26	1723404	317567	cff	C-C-T-C-G-T-C-T-T-G-A	0	.	11	764	neg	390	neg	80	neg	neg	neg	neg	neg	435	neg	187	140	762	neg	neg
7	deu-ERR1069027-08CS0027-sub25	subsampled read set to a coverage ~50X	99939250	52.9984	26	1723404	317567	cff	C-C-T-C-G-T-C-T-T-G-A	0	.	11	764	neg	390	neg	80	neg	neg	neg	neg	neg	435	neg	187	140	762	neg	neg
7	deu-ERR1069027-08CS0027-sub30	subsampled read set to a coverage ~60X	119896500	63.5818	26	1723404	317567	cff	C-C-T-C-G-T-C-T-T-G-A	0	.	11	764	neg	390	neg	80	neg	neg	neg	neg	neg	435	neg	187	140	762	neg	neg
7	deu-ERR1069027-08CS0027-sub35	subsampled read set to a coverage ~70X	139958750	74.221	26	1723404	317567	cff	C-C-T-C-G-T-C-T-T-G-A	0	.	11	764	neg	390	neg	80	neg	neg	neg	neg	neg	435	neg	187	140	762	neg	neg
7	deu-ERR1069027-08CS0027-sub40	subsampled read set to a coverage ~80X	160085750	84.8944	26	1723404	317567	cff	C-C-T-C-G-T-C-T-T-G-A	0	.	11	764	neg	390	neg	80	neg	neg	neg	neg	neg	435	neg	187	140	762	neg	neg
7	deu-ERR1069027-08CS0027-sub45	subsampled read set to a coverage ~90X	180021500	95.4665	26	1723404	317567	cff	C-C-T-C-G-T-C-T-T-G-A	0	.	11	764	neg	390	neg	80	neg	neg	neg	neg	neg	435	neg	187	140	762	neg	neg
7	deu-ERR1069027-08CS0027-sub50	subsampled read set to a coverage ~100X	200102500	106.116	27	1723467	317568	cff	C-C-T-C-G-T-C-T-T-G-A	0	.	11	764	neg	390	neg	80	neg	neg	neg	neg	neg	435	neg	187	140	762	neg	neg
8	deu-ERR1069029-11CS0098original	original read set	811866250	430.537	28	1744173	319049	cff	C-C-T-C-G-T-C-T-T-G-A	0	.	3	764	neg	390	neg	80	neg	neg	neg	neg	neg	435	neg	187	140	762	neg	neg
8	deu-ERR1069029-11CS0098-sub05	subsampled read set to a coverage ~10X	20161500	10.6918	48	1735193	96810	cff	C-C-T-C-G-T-C-T-T-G-A	0	.	3	764	neg	390	neg	80	neg	neg	neg	neg	neg	435	neg	187	140	762	neg	neg
8	deu-ERR1069029-11CS0098-sub10	subsampled read set to a coverage ~20X	40150000	21.2918	32	1741998	288996	cff	C-C-T-C-G-T-C-T-T-G-A	0	.	3	764	neg	390	neg	80	neg	neg	neg	neg	neg	435	neg	187	140	762	neg	neg
8	deu-ERR1069029-11CS0098-sub15	subsampled read set to a coverage ~30X	60173000	31.9101	33	1742440	288996	cff	C-C-T-C-G-T-C-T-T-G-A	0	.	3	764	neg	390	neg	80	neg	neg	neg	neg	neg	435	neg	187	140	762	neg	neg
8	deu-ERR1069029-11CS0098-sub20	subsampled read set to a coverage ~40X	80297250	42.5821	31	1742645	288996	cff	C-C-T-C-G-T-C-T-T-G-A	0	.	3	764	neg	390	neg	80	neg	neg	neg	neg	neg	435	neg	187	140	762	neg	neg
8	deu-ERR1069029-11CS0098-sub25	subsampled read set to a coverage ~50X	100405250	53.2455	29	1743282	288996	cff	C-C-T-C-G-T-C-T-T-G-A	0	.	3	764	neg	390	neg	80	neg	neg	neg	neg	neg	435	neg	187	140	762	neg	neg
8	deu-ERR1069029-11CS0098-sub30	subsampled read set to a coverage ~60X	120426750	63.863	29	1743281	288996	cff	C-C-T-C-G-T-C-T-T-G-A	0	.	3	764	neg	390	neg	80	neg	neg	neg	neg	neg	435	neg	187	140	762	neg	neg
8	deu-ERR1069029-11CS0098-sub35	subsampled read set to a coverage ~70X	140582500	74.5517	28	1744174	319050	cff	C-C-T-C-G-T-C-T-T-G-A	0	.	3	764	neg	390	neg	80	neg	neg	neg	neg	neg	435	neg	187	140	762	neg	neg
8	deu-ERR1069029-11CS0098-sub40	subsampled read set to a coverage ~80X	160780000	85.2626	28	1744174	319050	cff	C-C-T-C-G-T-C-T-T-G-A	0	.	3	764	neg	390	neg	80	neg	neg	neg	neg	neg	435	neg	187	140	762	neg	neg
8	deu-ERR1069029-11CS0098-sub45	subsampled read set to a coverage ~90X	180802500	95.8806	28	1744173	319049	cff	C-C-T-C-G-T-C-T-T-G-A	0	.	3	764	neg	390	neg	80	neg	neg	neg	neg	neg	435	neg	187	140	762	neg	neg
8	deu-ERR1069029-11CS0098-sub50	subsampled read set to a coverage ~100X	200979500	106.581	28	1744174	319050	cff	C-C-T-C-G-T-C-T-T-G-A	0	.	3	764	neg	390	neg	80	neg	neg	neg	neg	neg	435	neg	187	140	762	neg	neg
9	esp-ERR1046056-SP32original	original read set	652969250	346.273	42	1892227	200153	cfv	T-T-C-T-A-C-A-C-C-A-G	1	100.00	4	764	neg	390	neg	80	neg	256	neg	neg	neg	neg	150	187	140	762	neg	neg
9	esp-ERR1046056-SP32-sub05	subsampled read set to a coverage ~10X	20004000	10.6082	35	867007	47169	-	T-T-C-T-A-C-A-C-C-A-G	0	.	-	764	neg	neg	neg	neg	neg	neg	neg	neg	neg	neg	neg	neg	neg	762	neg	neg
9	esp-ERR1046056-SP32-sub10	subsampled read set to a coverage ~20X	39930000	21.1751	60	1892626	85829	cfv	T-T-C-T-A-C-A-C-C-A-G	1	100.00	4	764	neg	390	neg	80	neg	256	neg	neg	neg	neg	150	187	140	762	neg	neg
9	esp-ERR1046056-SP32-sub15	subsampled read set to a coverage ~30X	59965750	31.8002	43	1891871	200153	cfv	T-T-C-T-A-C-A-C-C-A-G	1	100.00	4	764	neg	390	neg	80	neg	256	neg	neg	neg	neg	150	187	140	762	neg	neg
9	esp-ERR1046056-SP32-sub20	subsampled read set to a coverage ~40X	80007750	42.4286	42	1891971	200153	cfv	T-T-C-T-A-C-A-C-C-A-G	1	100.00	4	764	neg	390	neg	80	neg	256	neg	neg	neg	neg	150	187	140	762	neg	neg
9	esp-ERR1046056-SP32-sub25	subsampled read set to a coverage ~50X	100016250	53.0392	42	1892211	200153	cfv	T-T-C-T-A-C-A-C-C-A-G	1	100.00	4	764	neg	390	neg	80	neg	256	neg	neg	neg	neg	150	187	140	762	neg	neg
9	esp-ERR1046056-SP32-sub30	subsampled read set to a coverage ~60X	120161500	63.7224	42	1892209	200153	cfv	T-T-C-T-A-C-A-C-C-A-G	1	100.00	4	764	neg	390	neg	80	neg	256	neg	neg	neg	neg	150	187	140	762	neg	neg
9	esp-ERR1046056-SP32-sub35	subsampled read set to a coverage ~70X	140187250	74.3421	42	1892343	200153	cfv	T-T-C-T-A-C-A-C-C-A-G	1	100.00	4	764	neg	390	neg	80	neg	256	neg	neg	neg	neg	150	187	140	762	neg	neg
9	esp-ERR1046056-SP32-sub40	subsampled read set to a coverage ~80X	160280750	84.9978	42	1892383	200153	cfv	T-T-C-T-A-C-A-C-C-A-G	1	100.00	4	764	neg	390	neg	80	neg	256	neg	neg	neg	neg	150	187	140	762	neg	neg
9	esp-ERR1046056-SP32-sub45	subsampled read set to a coverage ~90X	180419000	95.6773	42	1892085	200153	cfv	T-T-C-T-A-C-A-C-C-A-G	1	100.00	4	764	neg	390	neg	80	neg	256	neg	neg	neg	neg	150	187	140	762	neg	neg
9	esp-ERR1046056-SP32-sub50	subsampled read set to a coverage ~100X	200419750	106.284	42	1892227	200153	cfv	T-T-C-T-A-C-A-C-C-A-G	1	100.00	4	764	neg	390	neg	80	neg	256	neg	neg	neg	neg	150	187	140	762	neg	neg
10	esp-ERR1046057-SP33original	original read set	674323750	357.598	37	1866949	200150	cfv	T-T-C-T-A-C-A-C-C-A-G	1	100.00	4	764	neg	390	neg	80	neg	256	neg	neg	neg	neg	150	187	140	762	neg	neg
10	esp-ERR1046057-SP33-sub05	subsampled read set to a coverage ~10X	20033000	10.6236	56	1549662	72996	-	T-T-C-T-A-C-A-C-C,A-A-G	1	100.00	4	764	neg	390	neg	80	neg	256	neg	neg	neg	neg	150	187	140	762	neg	neg
10	esp-ERR1046057-SP33-sub10	subsampled read set to a coverage ~20X	40003250	21.214	45	1865878	158361	-	T-T-C-T-A-C-A-C-C,A-A-G	1	100.00	4	764	neg	390	neg	80	neg	256	neg	neg	neg	neg	150	187	140	762	neg	neg
10	esp-ERR1046057-SP33-sub15	subsampled read set to a coverage ~30X	60032750	31.8357	43	1866287	200566	cfv	T-T-C-T-A-C-A-C-C-A-G	1	100.00	4	764	neg	390	neg	80	neg	256	neg	neg	neg	neg	150	187	140	762	neg	neg
10	esp-ERR1046057-SP33-sub20	subsampled read set to a coverage ~40X	80222250	42.5423	41	1866533	200150	cfv	T-T-C-T-A-C-A-C-C-A-G	1	100.00	4	764	neg	390	neg	80	neg	256	neg	neg	neg	neg	150	187	140	762	neg	neg
10	esp-ERR1046057-SP33-sub25	subsampled read set to a coverage ~50X	100204000	53.1388	42	1866208	200150	cfv	T-T-C-T-A-C-A-C-C-A-G	1	100.00	4	764	neg	390	neg	80	neg	256	neg	neg	neg	neg	150	187	140	762	neg	neg
10	esp-ERR1046057-SP33-sub30	subsampled read set to a coverage ~60X	120368500	63.8321	41	1866534	200150	cfv	T-T-C-T-A-C-A-C-C-A-G	1	100.00	4	764	neg	390	neg	80	neg	256	neg	neg	neg	neg	150	187	140	762	neg	neg
10	esp-ERR1046057-SP33-sub35	subsampled read set to a coverage ~70X	140488500	74.5019	38	1866782	200150	cfv	T-T-C-T-A-C-A-C-C-A-G	1	100.00	4	764	neg	390	neg	80	neg	256	neg	neg	neg	neg	150	187	140	762	neg	neg
10	esp-ERR1046057-SP33-sub40	subsampled read set to a coverage ~80X	160562750	85.1474	38	1866784	200150	cfv	T-T-C-T-A-C-A-C-C-A-G	1	100.00	4	764	neg	390	neg	80	neg	256	neg	neg	neg	neg	150	187	140	762	neg	neg
10	esp-ERR1046057-SP33-sub45	subsampled read set to a coverage ~90X	180737500	95.8462	37	1866950	200150	cfv	T-T-C-T-A-C-A-C-C-A-G	1	100.00	4	764	neg	390	neg	80	neg	256	neg	neg	neg	neg	150	187	140	762	neg	neg
10	esp-ERR1046057-SP33-sub50	subsampled read set to a coverage ~100X	200849000	106.511	37	1867374	200150	cfv	T-T-C-T-A-C-A-C-C-A-G	1	100.00	4	764	neg	390	neg	80	neg	256	neg	neg	neg	neg	150	187	140	762	neg	neg
11	fra-ERR976371-2010-1094horiginal	original read set	438360800	232.465	28	1743459	290857	cff	C-C-T-C-G-T-C-T-T-G-A	0	.	6	764	neg	390	neg	80	neg	neg	neg	neg	neg	neg	neg	187	140	762	neg	neg
11	fra-ERR976371-2010-1094h-sub05	subsampled read set to a coverage ~10X	20132600	10.6764	65	1728142	71696	cff	C-C-T-C-G-T-C-T-T-G-A	0	.	-	764	neg	390	neg	80	neg	neg	neg	neg	neg	neg	neg	187	140	762	neg	neg
11	fra-ERR976371-2010-1094h-sub10	subsampled read set to a coverage ~20X	40192000	21.3141	39	1741097	183402	cff	C-C-T-C-G-T-C-T-T-G-A	0	.	6	764	neg	390	neg	80	neg	neg	neg	neg	neg	neg	neg	187	140	762	neg	neg
11	fra-ERR976371-2010-1094h-sub15	subsampled read set to a coverage ~30X	60354400	32.0063	33	1742334	261858	cff	C-C-T-C-G-T-C-T-T-G-A	0	.	6	764	neg	390	neg	80	neg	neg	neg	neg	neg	neg	neg	187	140	762	neg	neg
11	fra-ERR976371-2010-1094h-sub20	subsampled read set to a coverage ~40X	80537600	42.7096	30	1742738	290857	cff	C-C-T-C-G-T-C-T-T-G-A	0	.	6	764	neg	390	neg	80	neg	neg	neg	neg	neg	neg	neg	187	140	762	neg	neg
11	fra-ERR976371-2010-1094h-sub25	subsampled read set to a coverage ~50X	100663800	53.3826	30	1742767	290857	cff	C-C-T-C-G-T-C-T-T-G-A	0	.	6	764	neg	390	neg	80	neg	neg	neg	neg	neg	neg	neg	187	140	762	neg	neg
11	fra-ERR976371-2010-1094h-sub30	subsampled read set to a coverage ~60X	120889600	64.1085	30	1742781	290857	cff	C-C-T-C-G-T-C-T-T-G-A	0	.	6	764	neg	390	neg	80	neg	neg	neg	neg	neg	neg	neg	187	140	762	neg	neg
11	fra-ERR976371-2010-1094h-sub35	subsampled read set to a coverage ~70X	140947800	74.7455	30	1743028	290857	cff	C-C-T-C-G-T-C-T-T-G-A	0	.	6	764	neg	390	neg	80	neg	neg	neg	neg	neg	neg	neg	187	140	762	neg	neg
11	fra-ERR976371-2010-1094h-sub40	subsampled read set to a coverage ~80X	160935400	85.345	30	1743028	290857	cff	C-C-T-C-G-T-C-T-T-G-A	0	.	6	764	neg	390	neg	80	neg	neg	neg	neg	neg	neg	neg	187	140	762	neg	neg
11	fra-ERR976371-2010-1094h-sub45	subsampled read set to a coverage ~90X	181038400	96.0057	30	1742407	290857	cff	C-C-T-C-G-T-C-T-T-G-A	0	.	6	764	neg	390	neg	80	neg	neg	neg	neg	neg	neg	neg	187	140	762	neg	neg
11	fra-ERR976371-2010-1094h-sub50	subsampled read set to a coverage ~100X	201149200	106.671	29	1743068	290857	cff	C-C-T-C-G-T-C-T-T-G-A	0	.	6	764	neg	390	neg	80	neg	neg	neg	neg	neg	neg	neg	187	140	762	neg	neg
12	fra-ERR976372-2010-1119horiginal	original read set	466470400	247.372	28	1742803	317534	cff	C-C-T-C-G-T-C-T-T-G-A	0	.	6	764	neg	390	neg	80	neg	neg	neg	neg	neg	neg	neg	187	140	762	neg	neg
12	fra-ERR976372-2010-1119h-sub05	subsampled read set to a coverage ~10X	20125200	10.6725	63	1728975	97785	cff	C-C-T-C-G-T-C-T-T-G-A	0	.	6	764	neg	390	neg	80	neg	neg	neg	neg	neg	neg	neg	187	140	762	neg	neg
12	fra-ERR976372-2010-1119h-sub10	subsampled read set to a coverage ~20X	40136400	21.2846	36	1742399	160304	cff	C-C-T-C-G-T-C-T-T-G-A	0	.	6	764	neg	390	neg	80	neg	neg	neg	neg	neg	neg	neg	187	140	762	neg	neg
12	fra-ERR976372-2010-1119h-sub15	subsampled read set to a coverage ~30X	60272200	31.9627	31	1742987	317533	cff	C-C-T-C-G-T-C-T-T-G-A	0	.	6	764	neg	390	neg	80	neg	neg	neg	neg	neg	neg	neg	187	140	762	neg	neg
12	fra-ERR976372-2010-1119h-sub20	subsampled read set to a coverage ~40X	80474000	42.6758	28	1743219	317535	cff	C-C-T-C-G-T-C-T-T-G-A	0	.	6	764	neg	390	neg	80	neg	neg	neg	neg	neg	neg	neg	187	140	762	neg	neg
12	fra-ERR976372-2010-1119h-sub25	subsampled read set to a coverage ~50X	100631000	53.3652	29	1742435	290859	cff	C-C-T-C-G-T-C-T-T-G-A	0	.	6	764	neg	390	neg	80	neg	neg	neg	neg	neg	neg	neg	187	140	762	neg	neg
12	fra-ERR976372-2010-1119h-sub30	subsampled read set to a coverage ~60X	120821600	64.0724	28	1742803	317534	cff	C-C-T-C-G-T-C-T-T-G-A	0	.	6	764	neg	390	neg	80	neg	neg	neg	neg	neg	neg	neg	187	140	762	neg	neg
12	fra-ERR976372-2010-1119h-sub35	subsampled read set to a coverage ~70X	140957200	74.7504	28	1742802	317533	cff	C-C-T-C-G-T-C-T-T-G-A	0	.	6	764	neg	390	neg	80	neg	neg	neg	neg	neg	neg	neg	187	140	762	neg	neg
12	fra-ERR976372-2010-1119h-sub40	subsampled read set to a coverage ~80X	160941200	85.3481	28	1742803	317534	cff	C-C-T-C-G-T-C-T-T-G-A	0	.	6	764	neg	390	neg	80	neg	neg	neg	neg	neg	neg	neg	187	140	762	neg	neg
12	fra-ERR976372-2010-1119h-sub45	subsampled read set to a coverage ~90X	180936200	95.9515	28	1742802	317534	cff	C-C-T-C-G-T-C-T-T-G-A	0	.	6	764	neg	390	neg	80	neg	neg	neg	neg	neg	neg	neg	187	140	762	neg	neg
12	fra-ERR976372-2010-1119h-sub50	subsampled read set to a coverage ~100X	201087000	106.638	27	1743488	317533	cff	C-C-T-C-G-T-C-T-T-G-A	0	.	6	764	neg	390	neg	80	neg	neg	neg	neg	neg	neg	neg	187	140	762	neg	neg
13	nzl-ERR1203884-LR133original	original read set	419649600	222.543	24	1752973	317311	cff	C-C-T-C-G-T-C-T-T-G-A	0	.	2	764	neg	neg	neg	80	neg	neg	neg	neg	neg	neg	neg	187	140	762	neg	neg
13	nzl-ERR1203884-LR133-sub05	subsampled read set to a coverage ~10X	20204000	10.7143	35	1749741	173321	cff	C-C-T-C-G-T-C-T-T-G-A	0	.	2	764	neg	neg	neg	80	neg	neg	neg	neg	neg	neg	neg	187	140	762	neg	neg
13	nzl-ERR1203884-LR133-sub10	subsampled read set to a coverage ~20X	40354600	21.4003	28	1751983	290109	cff	C-C-T-C-G-T-C-T-T-G-A	0	.	2	764	neg	neg	neg	80	neg	neg	neg	neg	neg	neg	neg	187	140	762	neg	neg
13	nzl-ERR1203884-LR133-sub15	subsampled read set to a coverage ~30X	60568200	32.1197	27	1751969	290109	cff	C-C-T-C-G-T-C-T-T-G-A	0	.	2	764	neg	neg	neg	80	neg	neg	neg	neg	neg	neg	neg	187	140	762	neg	neg
13	nzl-ERR1203884-LR133-sub20	subsampled read set to a coverage ~40X	80830600	42.8649	28	1751668	290109	cff	C-C-T-C-G-T-C-T-T-G-A	0	.	2	764	neg	neg	neg	80	neg	neg	neg	neg	neg	neg	neg	187	140	762	neg	neg
13	nzl-ERR1203884-LR133-sub25	subsampled read set to a coverage ~50X	100981400	53.551	26	1753743	317311	cff	C-C-T-C-G-T-C-T-T-G-A	0	.	2	764	neg	neg	neg	80	neg	neg	neg	neg	neg	neg	neg	187	140	762	neg	neg
13	nzl-ERR1203884-LR133-sub30	subsampled read set to a coverage ~60X	121270800	64.3106	25	1753841	317311	cff	C-C-T-C-G-T-C-T-T-G-A	0	.	2	764	neg	neg	neg	80	neg	neg	neg	neg	neg	neg	neg	187	140	762	neg	neg
13	nzl-ERR1203884-LR133-sub35	subsampled read set to a coverage ~70X	141375600	74.9723	25	1753841	317311	cff	C-C-T-C-G-T-C-T-T-G-A	0	.	2	764	neg	neg	neg	80	neg	neg	neg	neg	neg	neg	neg	187	140	762	neg	neg
13	nzl-ERR1203884-LR133-sub40	subsampled read set to a coverage ~80X	161451600	85.6187	24	1752973	317311	cff	C-C-T-C-G-T-C-T-T-G-A	0	.	2	764	neg	neg	neg	80	neg	neg	neg	neg	neg	neg	neg	187	140	762	neg	neg
13	nzl-ERR1203884-LR133-sub45	subsampled read set to a coverage ~90X	181618200	96.3132	24	1752973	317311	cff	C-C-T-C-G-T-C-T-T-G-A	0	.	2	764	neg	neg	neg	80	neg	neg	neg	neg	neg	neg	neg	187	140	762	neg	neg
13	nzl-ERR1203884-LR133-sub50	subsampled read set to a coverage ~100X	201849000	107.042	24	1753491	317311	cff	C-C-T-C-G-T-C-T-T-G-A	0	.	2	764	neg	neg	neg	80	neg	neg	neg	neg	neg	neg	neg	187	140	762	neg	neg
14	tur-ERR976389-CF156original	original read set	392083200	207.924	25	1775381	316791	cff	C-C-T-C-G-T-C-T-T-G-A	0	.	5	764	neg	390	neg	80	neg	neg	neg	neg	neg	neg	neg	187	140	762	neg	neg
14	tur-ERR976389-CF156-sub05	subsampled read set to a coverage ~10X	20000200	10.6062	64	1724037	55495	cff	C-C-T-C-G-T-C-T-T-G-A	0	.	-	764	neg	390	neg	80	neg	neg	neg	neg	neg	neg	neg	187	140	762	neg	neg
14	tur-ERR976389-CF156-sub10	subsampled read set to a coverage ~20X	40035000	21.2308	28	1775552	288693	cff	C-C-T-C-G-T-C-T-T-G-A	0	.	5	764	neg	390	neg	80	neg	neg	neg	neg	neg	neg	neg	187	140	762	neg	neg
14	tur-ERR976389-CF156-sub15	subsampled read set to a coverage ~30X	60072200	31.8566	25	1776173	316790	cff	C-C-T-C-G-T-C-T-T-G-A	0	.	5	764	neg	390	neg	80	neg	neg	neg	neg	neg	neg	neg	187	140	762	neg	neg
14	tur-ERR976389-CF156-sub20	subsampled read set to a coverage ~40X	80187400	42.5239	25	1776173	316790	cff	C-C-T-C-G-T-C-T-T-G-A	0	.	5	764	neg	390	neg	80	neg	neg	neg	neg	neg	neg	neg	187	140	762	neg	neg
14	tur-ERR976389-CF156-sub25	subsampled read set to a coverage ~50X	100267600	53.1725	25	1775348	316790	cff	C-C-T-C-G-T-C-T-T-G-A	0	.	5	764	neg	390	neg	80	neg	neg	neg	neg	neg	neg	neg	187	140	762	neg	neg
14	tur-ERR976389-CF156-sub30	subsampled read set to a coverage ~60X	120259000	63.7741	25	1775380	316790	cff	C-C-T-C-G-T-C-T-T-G-A	0	.	5	764	neg	390	neg	80	neg	neg	neg	neg	neg	neg	neg	187	140	762	neg	neg
14	tur-ERR976389-CF156-sub35	subsampled read set to a coverage ~70X	140147400	74.321	25	1775380	316790	cff	C-C-T-C-G-T-C-T-T-G-A	0	.	5	764	neg	390	neg	80	neg	neg	neg	neg	neg	neg	neg	187	140	762	neg	neg
14	tur-ERR976389-CF156-sub40	subsampled read set to a coverage ~80X	160077200	84.8899	25	1775381	316791	cff	C-C-T-C-G-T-C-T-T-G-A	0	.	5	764	neg	390	neg	80	neg	neg	neg	neg	neg	neg	neg	187	140	762	neg	neg
14	tur-ERR976389-CF156-sub45	subsampled read set to a coverage ~90X	180105800	95.5112	25	1775381	316791	cff	C-C-T-C-G-T-C-T-T-G-A	0	.	5	764	neg	390	neg	80	neg	neg	neg	neg	neg	neg	neg	187	140	762	neg	neg
14	tur-ERR976389-CF156-sub50	subsampled read set to a coverage ~100X	200016000	106.07	25	1775381	316791	cff	C-C-T-C-G-T-C-T-T-G-A	0	.	5	764	neg	390	neg	80	neg	neg	neg	neg	neg	neg	neg	187	140	762	neg	neg
15	twn-ERR1046015-TW10original	original read set	695304500	368.724	25	1785477	317556	cff	C-C-T-C-G-T-C-T-T-G-A	0	.	20	764	neg	390	neg	80	neg	neg	neg	neg	neg	neg	neg	187	140	762	neg	neg
15	twn-ERR1046015-TW10-sub05	subsampled read set to a coverage ~10X	20064000	10.6401	41	1779318	162541	cff	C-C-T-C-G-T-C-T-T-G-A	0	.	20	764	neg	390	neg	80	neg	neg	neg	neg	neg	neg	neg	187	140	762	neg	neg
15	twn-ERR1046015-TW10-sub10	subsampled read set to a coverage ~20X	40046250	21.2368	32	1783130	257655	cff	C-C-T-C-G-T-C-T-T-G-A	0	.	20	764	neg	390	neg	80	neg	neg	neg	neg	neg	neg	neg	187	140	762	neg	neg
15	twn-ERR1046015-TW10-sub15	subsampled read set to a coverage ~30X	60087000	31.8645	31	1783739	284675	cff	C-C-T-C-G-T-C-T-T-G-A	0	.	20	764	neg	390	neg	80	neg	neg	neg	neg	neg	neg	neg	187	140	762	neg	neg
15	twn-ERR1046015-TW10-sub20	subsampled read set to a coverage ~40X	80298500	42.5828	30	1784629	299903	cff	C-C-T-C-G-T-C-T-T-G-A	0	.	20	764	neg	390	neg	80	neg	neg	neg	neg	neg	neg	neg	187	140	762	neg	neg
15	twn-ERR1046015-TW10-sub25	subsampled read set to a coverage ~50X	100362000	53.2226	28	1784574	299903	cff	C-C-T-C-G-T-C-T-T-G-A	0	.	20	764	neg	390	neg	80	neg	neg	neg	neg	neg	neg	neg	187	140	762	neg	neg
15	twn-ERR1046015-TW10-sub30	subsampled read set to a coverage ~60X	120473000	63.8875	26	1785095	317549	cff	C-C-T-C-G-T-C-T-T-G-A	0	.	20	764	neg	390	neg	80	neg	neg	neg	neg	neg	neg	neg	187	140	762	neg	neg
15	twn-ERR1046015-TW10-sub35	subsampled read set to a coverage ~70X	140677000	74.6018	26	1785102	317556	cff	C-C-T-C-G-T-C-T-T-G-A	0	.	20	764	neg	390	neg	80	neg	neg	neg	neg	neg	neg	neg	187	140	762	neg	neg
15	twn-ERR1046015-TW10-sub40	subsampled read set to a coverage ~80X	160722750	85.2322	25	1785477	317556	cff	C-C-T-C-G-T-C-T-T-G-A	0	.	20	764	neg	390	neg	80	neg	neg	neg	neg	neg	neg	neg	187	140	762	neg	neg
15	twn-ERR1046015-TW10-sub45	subsampled read set to a coverage ~90X	180866000	95.9143	25	1785477	317556	cff	C-C-T-C-G-T-C-T-T-G-A	0	.	20	764	neg	390	neg	80	neg	neg	neg	neg	neg	neg	neg	187	140	762	neg	neg
16	uk-ERR1203894-UK2original	subsampled read set to a coverage ~100X	409057200	216.925	39	1829314	260651	cfv	T-T-C-T-A-C-A-C-C-A-G	1	100.00	4	764	neg	390	233	80	84	256	neg	neg	neg	neg	150	187	140	762	neg	neg
16	uk-ERR1203894-UK2-sub05	original read set	20069200	10.6428	31	1155180	176978	cfv	T-T-C-T-A-C-A-C-C-A-G	1	100.00	-	764	neg	neg	233	neg	84	256	neg	neg	neg	neg	150	neg	neg	762	neg	neg
16	uk-ERR1203894-UK2-sub10	subsampled read set to a coverage ~10X	40110400	21.2708	42	1829317	260651	cfv	T-T-C-T-A-C-A-C-C-A-G	1	100.00	4	764	neg	390	233	80	84	256	neg	neg	neg	neg	150	187	140	762	neg	neg
16	uk-ERR1203894-UK2-sub15	subsampled read set to a coverage ~20X	60209000	31.9292	40	1829043	260651	cfv	T-T-C-T-A-C-A-C-C-A-G	1	100.00	4	764	neg	390	233	80	84	256	neg	neg	neg	neg	150	187	140	762	neg	neg
16	uk-ERR1203894-UK2-sub20	subsampled read set to a coverage ~30X	80387800	42.6301	40	1829037	260651	cfv	T-T-C-T-A-C-A-C-C-A-G	1	100.00	4	764	neg	390	233	80	84	256	neg	neg	neg	neg	150	187	140	762	neg	neg
16	uk-ERR1203894-UK2-sub25	subsampled read set to a coverage ~40X	100414400	53.2504	40	1829044	260651	cfv	T-T-C-T-A-C-A-C-C-A-G	1	100.00	4	764	neg	390	233	80	84	256	neg	neg	neg	neg	150	187	140	762	neg	neg
16	uk-ERR1203894-UK2-sub30	subsampled read set to a coverage ~50X	120559400	63.9334	40	1829122	260651	cfv	T-T-C-T-A-C-A-C-C-A-G	1	100.00	4	764	neg	390	233	80	84	256	neg	neg	neg	neg	150	187	140	762	neg	neg
16	uk-ERR1203894-UK2-sub35	subsampled read set to a coverage ~60X	140493600	74.5046	39	1829083	260651	cfv	T-T-C-T-A-C-A-C-C-A-G	1	100.00	4	764	neg	390	233	80	84	256	neg	neg	neg	neg	150	187	140	762	neg	neg
16	uk-ERR1203894-UK2-sub40	subsampled read set to a coverage ~70X	160465800	85.096	40	1828924	260651	cfv	T-T-C-T-A-C-A-C-C-A-G	1	100.00	4	764	neg	390	233	80	84	256	neg	neg	neg	neg	150	187	140	762	neg	neg
16	uk-ERR1203894-UK2-sub45	subsampled read set to a coverage ~80X	180547000	95.7451	39	1829050	260651	cfv	T-T-C-T-A-C-A-C-C-A-G	1	100.00	4	764	neg	390	233	80	84	256	neg	neg	neg	neg	150	187	140	762	neg	neg
16	uk-ERR1203894-UK2-sub50	subsampled read set to a coverage ~90X	200568400	106.363	39	1829048	260651	cfv	T-T-C-T-A-C-A-C-C-A-G	1	100.00	4	764	neg	390	233	80	84	256	neg	neg	neg	neg	150	187	140	762	neg	neg
17	uk-ERR1203897-UK5original	subsampled read set to a coverage ~100X	404593400	214.558	26	1753105	317302	cff	C-C-T-C-G-T-C-T-T-G-A	0	.	2	764	neg	neg	neg	80	neg	neg	neg	neg	neg	neg	neg	187	140	762	neg	neg
17	uk-ERR1203897-UK5-sub05	original read set	20031600	10.6229	37	1749845	191537	cff	C-C-T-C-G-T-C-T-T-G-A	0	.	2	764	neg	neg	neg	80	neg	neg	neg	neg	neg	neg	neg	187	140	762	neg	neg
17	uk-ERR1203897-UK5-sub10	subsampled read set to a coverage ~10X	40074400	21.2517	28	1751991	290109	cff	C-C-T-C-G-T-C-T-T-G-A	0	.	2	764	neg	neg	neg	80	neg	neg	neg	neg	neg	neg	neg	187	140	762	neg	neg
17	uk-ERR1203897-UK5-sub15	subsampled read set to a coverage ~20X	60151000	31.8984	28	1752575	290109	cff	C-C-T-C-G-T-C-T-T-G-A	0	.	2	764	neg	neg	neg	80	neg	neg	neg	neg	neg	neg	neg	187	140	762	neg	neg
17	uk-ERR1203897-UK5-sub20	subsampled read set to a coverage ~30X	80289400	42.5779	27	1752400	317303	cff	C-C-T-C-G-T-C-T-T-G-A	0	.	2	764	neg	neg	neg	80	neg	neg	neg	neg	neg	neg	neg	187	140	762	neg	neg
17	uk-ERR1203897-UK5-sub25	subsampled read set to a coverage ~40X	100336200	53.2089	27	1752400	317303	cff	C-C-T-C-G-T-C-T-T-G-A	0	.	2	764	neg	neg	neg	80	neg	neg	neg	neg	neg	neg	neg	187	140	762	neg	neg
17	uk-ERR1203897-UK5-sub30	subsampled read set to a coverage ~50X	120451800	63.8763	26	1752577	317303	cff	C-C-T-C-G-T-C-T-T-G-A	0	.	2	764	neg	neg	neg	80	neg	neg	neg	neg	neg	neg	neg	187	140	762	neg	neg
17	uk-ERR1203897-UK5-sub35	subsampled read set to a coverage ~60X	140353800	74.4305	26	1752578	317304	cff	C-C-T-C-G-T-C-T-T-G-A	0	.	2	764	neg	neg	neg	80	neg	neg	neg	neg	neg	neg	neg	187	140	762	neg	neg
17	uk-ERR1203897-UK5-sub40	subsampled read set to a coverage ~70X	160315600	85.0163	26	1753106	317303	cff	C-C-T-C-G-T-C-T-T-G-A	0	.	2	764	neg	neg	neg	80	neg	neg	neg	neg	neg	neg	neg	187	140	762	neg	neg
17	uk-ERR1203897-UK5-sub45	subsampled read set to a coverage ~80X	180370600	95.6516	26	1753106	317303	cff	C-C-T-C-G-T-C-T-T-G-A	0	.	2	764	neg	neg	neg	80	neg	neg	neg	neg	neg	neg	neg	187	140	762	neg	neg
17	uk-ERR1203897-UK5-sub50	subsampled read set to a coverage ~90X	200366600	106.256	27	1753547	317303	cff	C-C-T-C-G-T-C-T-T-G-A	0	.	2	764	neg	neg	neg	80	neg	neg	neg	neg	neg	neg	neg	187	140	762	neg	neg
18	uk-ERR1203906-UK15original	subsampled read set to a coverage ~100X	397953400	211.037	30	1742061	319020	cff	C-C-T-C-G-T-C-T-T-G-A	0	.	3	764	neg	390	neg	80	neg	neg	neg	neg	neg	435	neg	187	140	762	neg	neg
18	uk-ERR1203906-UK15-sub05	original read set	20086000	10.6517	44	1728322	186825	cff	C-C-T-C-G-T-C-T-T-G-A	0	.	3	764	neg	390	neg	80	neg	neg	neg	neg	neg	435	neg	187	140	762	neg	neg
18	uk-ERR1203906-UK15-sub10	subsampled read set to a coverage ~10X	40207600	21.3223	32	1742037	288974	cff	C-C-T-C-G-T-C-T-T-G-A	0	.	3	764	neg	390	neg	80	neg	neg	neg	neg	neg	435	neg	187	140	762	neg	neg
18	uk-ERR1203906-UK15-sub15	subsampled read set to a coverage ~20X	60344400	32.001	32	1741893	319019	cff	C-C-T-C-G-T-C-T-T-G-A	0	.	3	764	neg	390	neg	80	neg	neg	neg	neg	neg	435	neg	187	140	762	neg	neg
18	uk-ERR1203906-UK15-sub20	subsampled read set to a coverage ~30X	80566400	42.7248	33	1741088	319021	cff	C-C-T-C-G-T-C-T-T-G-A	0	.	3	764	neg	390	neg	80	neg	neg	neg	neg	neg	435	neg	187	140	762	neg	neg
18	uk-ERR1203906-UK15-sub25	subsampled read set to a coverage ~40X	100732800	53.4192	33	1741341	319021	cff	C-C-T-C-G-T-C-T-T-G-A	0	.	3	764	neg	390	neg	80	neg	neg	neg	neg	neg	435	neg	187	140	762	neg	neg
18	uk-ERR1203906-UK15-sub30	subsampled read set to a coverage ~50X	120811000	64.0668	33	1741472	319021	cff	C-C-T-C-G-T-C-T-T-G-A	0	.	3	764	neg	390	neg	80	neg	neg	neg	neg	neg	435	neg	187	140	762	neg	neg
18	uk-ERR1203906-UK15-sub35	subsampled read set to a coverage ~60X	140812000	74.6734	33	1741472	319020	cff	C-C-T-C-G-T-C-T-T-G-A	0	.	3	764	neg	390	neg	80	neg	neg	neg	neg	neg	435	neg	187	140	762	neg	neg
18	uk-ERR1203906-UK15-sub40	subsampled read set to a coverage ~70X	160837000	85.2928	33	1741219	319020	cff	C-C-T-C-G-T-C-T-T-G-A	0	.	3	764	neg	390	neg	80	neg	neg	neg	neg	neg	435	neg	187	140	762	neg	neg
18	uk-ERR1203906-UK15-sub45	subsampled read set to a coverage ~80X	180951200	95.9595	30	1742061	319020	cff	C-C-T-C-G-T-C-T-T-G-A	0	.	3	764	neg	390	neg	80	neg	neg	neg	neg	neg	435	neg	187	140	762	neg	neg
18	uk-ERR1203906-UK15-sub50	subsampled read set to a coverage ~90X	200980200	106.581	30	1742060	319020	cff	C-C-T-C-G-T-C-T-T-G-A	0	.	3	764	neg	390	neg	80	neg	neg	neg	neg	neg	435	neg	187	140	762	neg	neg
19	usa-SRR1995053-2012D-9521original	subsampled read set to a coverage ~100X	257945800	136.79	25	1744400	317536	cff	C-C-T-C-G-T-C-T-T-G-A	0	.	6	764	neg	390	neg	80	neg	neg	neg	neg	neg	neg	neg	187	140	762	neg	neg
19	usa-SRR1995053-2012D-9521-sub05	original read set	20112200	10.6656	52	1736415	98698	cff	C-C-T-C-G-T-C-T-T-G-A	0	.	6	764	neg	390	neg	80	neg	neg	neg	neg	neg	neg	neg	187	140	762	neg	neg
19	usa-SRR1995053-2012D-9521-sub10	subsampled read set to a coverage ~10X	40323600	21.3838	30	1742575	290857	cff	C-C-T-C-G-T-C-T-T-G-A	0	.	6	764	neg	390	neg	80	neg	neg	neg	neg	neg	neg	neg	187	140	762	neg	neg
19	usa-SRR1995053-2012D-9521-sub15	subsampled read set to a coverage ~20X	60525000	32.0968	26	1744032	290857	cff	C-C-T-C-G-T-C-T-T-G-A	0	.	6	764	neg	390	neg	80	neg	neg	neg	neg	neg	neg	neg	187	140	762	neg	neg
19	usa-SRR1995053-2012D-9521-sub20	subsampled read set to a coverage ~30X	80753800	42.8242	26	1744277	317536	cff	C-C-T-C-G-T-C-T-T-G-A	0	.	6	764	neg	390	neg	80	neg	neg	neg	neg	neg	neg	neg	187	140	762	neg	neg
19	usa-SRR1995053-2012D-9521-sub25	subsampled read set to a coverage ~40X	100778000	53.4432	25	1744290	317536	cff	C-C-T-C-G-T-C-T-T-G-A	0	.	6	764	neg	390	neg	80	neg	neg	neg	neg	neg	neg	neg	187	140	762	neg	neg
19	usa-SRR1995053-2012D-9521-sub30	subsampled read set to a coverage ~50X	120923200	64.1263	25	1744400	317536	cff	C-C-T-C-G-T-C-T-T-G-A	0	.	6	764	neg	390	neg	80	neg	neg	neg	neg	neg	neg	neg	187	140	762	neg	neg
19	usa-SRR1995053-2012D-9521-sub35	subsampled read set to a coverage ~60X	141116200	74.8348	25	1744400	317536	cff	C-C-T-C-G-T-C-T-T-G-A	0	.	6	764	neg	390	neg	80	neg	neg	neg	neg	neg	neg	neg	187	140	762	neg	neg
19	usa-SRR1995053-2012D-9521-sub40	subsampled read set to a coverage ~70X	161158200	85.4631	25	1744400	317536	cff	C-C-T-C-G-T-C-T-T-G-A	0	.	6	764	neg	390	neg	80	neg	neg	neg	neg	neg	neg	neg	187	140	762	neg	neg
19	usa-SRR1995053-2012D-9521-sub45	subsampled read set to a coverage ~80X	181285600	96.1368	25	1744400	317536	cff	C-C-T-C-G-T-C-T-T-G-A	0	.	6	764	neg	390	neg	80	neg	neg	neg	neg	neg	neg	neg	187	140	762	neg	neg
19	usa-SRR1995053-2012D-9521-sub50	subsampled read set to a coverage ~90X	201357200	106.781	25	1744400	317536	cff	C-C-T-C-G-T-C-T-T-G-A	0	.	6	764	neg	390	neg	80	neg	neg	neg	neg	neg	neg	neg	187	140	762	neg	neg
20	usa-SRR6377518-PNUSAC001502original	subsampled read set to a coverage ~100X	205112521	108.772	100	1803387	88990	cff	C-C-T-C-G-T-C-T-T-G-A	0	.	5	764	neg	390	neg	80	neg	neg	neg	neg	neg	neg	neg	187	140	762	neg	neg
20	usa-SRR6377518-PNUSAC001502-sub05	original read set	20250688	10.7391	429	1362564	4281	cff	C-C-T-C-G-T-C-T-T-G-A	0	.	5	764	neg	390	neg	80	neg	neg	neg	neg	neg	neg	neg	187	140	762	neg	neg
20	usa-SRR6377518-PNUSAC001502-sub10	subsampled read set to a coverage ~10X	40291104	21.3666	325	1689340	8636	cff	C-C-T-C-G-T-C-T-T-G-A	0	.	5	764	neg	390	neg	80	neg	neg	neg	neg	neg	neg	neg	187	140	762	neg	neg
20	usa-SRR6377518-PNUSAC001502-sub15	subsampled read set to a coverage ~20X	60488349	32.0773	205	1724748	15151	cff	C-C-T-C-G-T-C-T-T-G-A	0	.	5	764	neg	390	neg	80	neg	neg	neg	neg	neg	neg	neg	187	140	762	neg	neg
20	usa-SRR6377518-PNUSAC001502-sub20	subsampled read set to a coverage ~30X	80384595	42.6284	183	1769829	22074	cff	C-C-T-C-G-T-C-T-T-G-A	0	.	5	764	neg	390	neg	80	neg	neg	neg	neg	neg	neg	neg	187	140	762	neg	neg
20	usa-SRR6377518-PNUSAC001502-sub25	subsampled read set to a coverage ~40X	100650786	53.3757	143	1779341	27869	cff	C-C-T-C-G-T-C-T-T-G-A	0	.	5	764	neg	390	neg	80	neg	neg	neg	neg	neg	neg	neg	187	140	762	neg	neg
20	usa-SRR6377518-PNUSAC001502-sub30	subsampled read set to a coverage ~50X	120744456	64.0315	124	1786892	41415	cff	C-C-T-C-G-T-C-T-T-G-A	0	.	5	764	neg	390	neg	80	neg	neg	neg	neg	neg	neg	neg	187	140	762	neg	neg
20	usa-SRR6377518-PNUSAC001502-sub35	subsampled read set to a coverage ~60X	140900117	74.7202	120	1798124	43602	cff	C-C-T-C-G-T-C-T-T-G-A	0	.	5	764	neg	390	neg	80	neg	neg	neg	neg	neg	neg	neg	187	140	762	neg	neg
20	usa-SRR6377518-PNUSAC001502-sub40	subsampled read set to a coverage ~70X	160964223	85.3603	111	1797283	57864	cff	C-C-T-C-G-T-C-T-T-G-A	0	.	5	764	neg	390	neg	80	neg	neg	neg	neg	neg	neg	neg	187	140	762	neg	neg
20	usa-SRR6377518-PNUSAC001502-sub45	subsampled read set to a coverage ~80X	181095842	96.0362	101	1803317	88990	cff	C-C-T-C-G-T-C-T-T-G-A	0	.	5	764	neg	390	neg	80	neg	neg	neg	neg	neg	neg	neg	187	140	762	neg	neg
20	usa-SRR6377518-PNUSAC001502-sub50	subsampled read set to a coverage ~90X	201096397	106.643	92	1802013	118698	cff	C-C-T-C-G-T-C-T-T-G-A	0	.	5	764	neg	390	neg	80	neg	neg	neg	neg	neg	neg	neg	187	140	762	neg	neg
	*These SRA sequence data were in silico subsampled to randomly generate sequencing reads with genome coverage depth ranging from 10 to 100X. To acheive a sequencing depth of "n" for the strains, each of the forward and reverse reads of the strain was subsampled to a value of "n/2" using seqtk.
	**Estimated coverage was reported by dividing the total number of nucleotide by the refence genome size of C. fetus strain (1885704bp)
